# Supplementary material for: The Intratumor Bacterial and Fungal Microbiome Is Characterized by HPV, Smoking, and Alcohol Consumption in Head and Neck Squamous Cell Carcinoma
Source: Int J Mol Sci. 2022 Oct 31;23(21):13250. doi: 10.3390/ijms232113250 (PMC9655846; doi:10.3390/ijms232113250)
Supplement: Supplementary file 1 [file ijms-23-13250-s001.zip › File S1.xlsx]

## Sheet: geneset_antitumor
ALK_DN.V1_DN	https://www.gsea-msigdb.org/gsea/msigdb/cards/ALK_DN.V1_DN.html	ABHD8	ADCY2	ADORA3	AGRP	ANGPTL7	AP1G2	AQP3	ARID3B	ATP2C2	BCO1	CAMK2A	CASQ2	CCDC81	CCR8	CD300C	CEACAM6	CEACAM7	CEP41	CHRM4	CIC	CIDEB	CLCA1	CMKLR1	CNMD	CNTNAP2	COL9A3	CRYAB	CST4	CTF1	CTRC	DIO2	DLGAP2	DNAJA4	DNASE1L2	DOC2A	DOK3	DPEP1	EFHD1	EFNA2	EGFL6	ESRP1	FAM215A	FGL2	FOS	FOXA1	FXYD6	FZD8	GABRG2
ALK_DN.V1_UP	https://www.gsea-msigdb.org/gsea/msigdb/cards/ALK_DN.V1_UP.html	ACTL6B	ADAM12	ADAM28	AIF1	AMELY	ANGPT2	ANGPTL4	AQP7	AQP9	ARHGAP4	ASNS	B3GALT4	BDKRB2	BEGAIN	BMPR1B	BST1	CA2	CA3	CARD9	CATSPERG	CBS	CCL19	CCL20	CCNK	CCR7	CEBPG	CES1P1	CFTR	CH25H	CHAC1	CHI3L1	CHST8	CLSPN	CRYGA	CSTA	CTH	CTRB2	CXCL5	CXCR5	DDIT4	DECR2	DLX6	DMP1	ENPP2	ENTPD3	EPAS1	EREG	ETV1
BCAT_BILD_ET_AL_DN	https://www.gsea-msigdb.org/gsea/msigdb/cards/BCAT_BILD_ET_AL_DN.html	ANKRD28	ARHGAP29	ARHGEF18	ARPC2	ASH1L	ATP10D	ATP9B	CLK1	COPB1	CTBP2	EFR3A	FAM182A	FRYL	GCLM	GRID1	IER5	IL1A	IL1RAP	IRAK2	ISCU	LNPEP	LSS	MACROH2A1	NBPF10	OSBPL10	PLAGL1	PRKDC	PRPF38B	PTHLH	PUM1	RAP1A	RASAL2	RIF1	SECISBP2	SHC1	SMAD5	SMURF2	SORL1	SRSF1	STARD13	TAF1D	TNFAIP3	TUG1	ZNF236	ZNF281	ZSWIM6
BCAT_GDS748_DN	https://www.gsea-msigdb.org/gsea/msigdb/cards/BCAT_GDS748_DN.html	ACAD8	ADAMTS20	ARL6IP1	BASP1	BMPR1A	CDK5RAP3	CELSR1	CHMP4A	CNPY3	COL2A1	CPLANE1	DDIT4	EXOC2	GAS1	HLX	HMG20B	HSDL2	IGHM	ISYNA1	KLHL9	LAP3	LIN28A	MLH1	MYBL1	MZT2A	PABPC3	PBLD	PDHA1	PMFBP1	RALY	RDH5	RPS6KA5	SKP2	SLC27A6	SLC35E3	SNAI2	TCF25	TENT5A	TTR	UROS	VPS13B	ZBED5	ZNF273	ZNF318	ZNF32
BMI1_DN.V1_DN	https://www.gsea-msigdb.org/gsea/msigdb/cards/BMI1_DN.V1_DN.html	ABHD8	AC005747.1	ALX4	API5	ARHGAP12	ARHGAP15	BLVRB	BMI1	BORCS6	BRCC3	BST2	C1orf54	C2orf27A	CA2	CAB39	CCKAR	CDH22	CERT1	CES1	CHL1	CHMP2B	CITED1	CLDN16	CLIP3	CNMD	COL9A3	CREM	CTAG1A	CTNNBIP1	CYP11A1	DCTN6	DDX60	DNAJC12	DOK5	DPYD	DYNLT3	ECH1	EEF1A2	EFHD1	EGR1	EHHADH	EPHA4	ESRP1	ETFB	ETV1	FAM76A	FOS	GAS2
BMI1_DN.V1_UP	https://www.gsea-msigdb.org/gsea/msigdb/cards/BMI1_DN.V1_UP.html	ABCA1	ACKR3	ACTA2	ADAM12	ADGRE5	ADRB2	AGRN	ANPEP	ANXA3	ASPH	ATF6	ATP13A2	B4GALNT1	BDKRB2	BMP4	BMP5	BST1	C2CD2L	C3AR1	CCL20	CCN3	CCND1	CD82	CDCP1	CHST11	CHST3	CLDN1	CLSPN	COL13A1	COL16A1	COL7A1	CPA4	CRISPLD2	CSF1	CSF2	CSPG4	CSPG5	CTNS	CTSS	CXCL1	DHRS3	DKK1	EDN1	EPHA2	F3	FADS3	FAP	FES
BMI1_DN_MEL18_DN.V1_DN	https://www.gsea-msigdb.org/gsea/msigdb/cards/BMI1_DN_MEL18_DN.V1_DN.html	A2M	ABCA4	AC005747.1	ACOX2	AK1	API5	APOE	AQP3	ARSD	ASPHD1	BMI1	BST2	C1orf54	CA2	CCKAR	CDH10	CFAP20	CH25H	CHL1	CLIP3	CNMD	COL14A1	COL9A3	CREM	CRLF1	CTSH	CUX2	CXCL14	CYTL1	DDX60	DIRAS3	DLK1	DOK5	DPM3	DPYD	DUSP2	DYNLT3	EDN3	EFHD1	EHHADH	EPHA4	EPYC	ERCC4	ESRP1	ETFB	EVI5	EYA4	FCGRT
BMI1_DN_MEL18_DN.V1_UP	https://www.gsea-msigdb.org/gsea/msigdb/cards/BMI1_DN_MEL18_DN.V1_UP.html	ABCA1	ABLIM3	ADAM12	ADAM19	ADGB	ADGRE5	ADM	ADM2	ADRB2	ANXA3	APBB2	ARL4A	ARL4C	ARNTL2	ASPH	ATF3	ATP13A2	BIRC3	BMP5	BST1	C2CD2	C2CD2L	C3AR1	CCND1	CDC42EP2	CDH13	CHST11	CHST3	CLDN1	COL13A1	COL16A1	COL7A1	CPA4	CRISPLD2	CSF1	CSF2	CSPG4	CXCL1	CXCL8	DUSP10	EDN1	EHD1	F3	FADS3	FAM189A1	FAP	FGF21	FJX1
DCA_UP.V1_DN	https://www.gsea-msigdb.org/gsea/msigdb/cards/DCA_UP.V1_DN.html	ABCA5	AC093012.1	ACIN1	ADGRF5	ADM2	AGAP2	ALK	ANAPC10	ANKRD2	ANKRD46	ARHGAP15	ARHGEF9	ASIC4	ASPM	ATP10D	AUNIP	C1orf109	C2CD2L	CA5A	CACNA1S	CDH16	CDK10	CDK5R2	CDON	CHEK2	CHST2	CLIC5	CMC1	CNNM4	CNTLN	COL21A1	CPB2	CPLANE2	CST7	CTAG2	CX3CL1	DCAF13	DCAF17	DHX35	DHX57	ENO3	ETNPPL	FAM204A	FAM222B	FGF9	FGR	FUT3	GABPB1-IT1
DCA_UP.V1_UP	https://www.gsea-msigdb.org/gsea/msigdb/cards/DCA_UP.V1_UP.html	ACP5	ADAM19	ADARB2	AHSP	AIF1	AK4P3	AK5	ALG1L2	ANKRD1	ANKRD53	AOC1	ARHGDIG	ATF6	ATP1B2	AURKB	BCAS4	BEST1	BFSP1	BMX	BTN3A1	C1orf105	C22orf31	CA6	CABIN1	CACNG5	CAPN11	CASP2	CATSPERB	CCDC71	CCDC87	CCN4	CCT8L2	CD1B	CD27	CD70	CD82	CDC45	CETN1	CFAP70	CLCN2	CLEC7A	CLN6	CLPB	CNGB3	COBL	COLQ	COPZ2	CORT
EIF4E_DN	https://www.gsea-msigdb.org/gsea/msigdb/cards/EIF4E_DN.html	ADAM9	ALPK1	ANGPTL4	APPBP2	ARHGAP32	ARID4B	C2CD2	C3	CASP10	CCAR1	CCDC174	CD55	CERT1	CLDN23	CLINT1	CLTC	CNKSR3	CTSC	CWC22	CYP1B1	DCTN4	DENND2D	DIP2B	DOCK1	EP400	EPDR1	ESRP1	FAM160B1	FAS	FNDC3B	FRMD4B	FUCA1	FXR1	FZD3	GALNT5	GATA6	IL36G	IQGAP1	ITPRIP	KLHL21	KPNA4	LMO7	LOXL1	LRBA	MAP3K5	MCPH1	MIOX	MMP9
HOXA9_DN.V1_DN	https://www.gsea-msigdb.org/gsea/msigdb/cards/HOXA9_DN.V1_DN.html	ACPP	ADM	AGO2	AIDA	ALDH1A3	ALDH5A1	ALDOC	ALKBH1	ALOX12	APOBEC3B	ARHGAP11A	ARRB1	ATAD2	ATF5	BCAT1	BFAR	BHLHE40	BRCA2	C1orf112	CBS	CCNK	CD300A	CD3EAP	CDC45	CDC6	CDT1	CEP55	CIDEB	COCH	COL9A3	CPNE3	CRIP1	CSRP3	CST7	CYP51A1	DCTN4	DHCR7	DLX5	DUSP7	E2F8	ECH1	EEF1AKMT3	EGR1	ELOVL6	EPB41L2	EPS8	ERG28	ERO1A
HOXA9_DN.V1_UP	https://www.gsea-msigdb.org/gsea/msigdb/cards/HOXA9_DN.V1_UP.html	AC005747.1	ACTA2	ACYP2	ADA2	ADAM9	AGTPBP1	AKIRIN1	ANKRA2	ANKRD46	ARHGAP26	ARHGEF3	ARL4C	ASCC3	ATXN1	BAX	BST1	CARD9	CCNA1	CCR2	CD209	CD84	CD86	CDK8	CHI3L1	CHUK	CLK4	COL6A3	COQ10B	CRISPLD2	CRY1	CSNK1G3	CSPG4	CTSL	CXCL8	CXCR2	CYFIP2	CYLD	CYP1B1	CYTIP	DHX29	DICER1	DYNLT3	ENTPD4	ERLIN2	FAM98A	FAS	FBXL5	FCER1G
IL15_UP.V1_DN	https://www.gsea-msigdb.org/gsea/msigdb/cards/IL15_UP.V1_DN.html	ABCD2	ACTN2	ADAM12	ADAM29	ADAMTS2	ADGRL4	ADRA1B	AFDN-DT	AKAP5	AMELY	APOBEC1	ARHGEF10	ARL4C	ASPHD1	ATP10B	ATP6V0A4	ATP8A1	BCL2L10	BEST2	BHLHB9	BICDL1	C14orf132	C19orf57	CACNA1E	CACNG3	CCNG2	CCR2	CD177	CD72	CDKN1C	CEACAM7	CFAP44	CHIT1	CLDN11	CLEC2B	CLGN	CNTN1	CNTNAP3B	CRHBP	CRYGB	CST2	CUX2	CXorf21	CYB5R2	DACT1	DEPTOR	DNAI2	DOCK3
IL15_UP.V1_UP	https://www.gsea-msigdb.org/gsea/msigdb/cards/IL15_UP.V1_UP.html	AC022966.1	ACVRL1	ADAM19	AHR	AIM2	AK4P3	AMD1	ANKRD36BP2	AP3M2	APLP1	APOBR	BMP2	C19orf73	C9	CALML4	CALML5	CAPN10	CCDC85B	CCL21	CCL4	CCNE1	CD3EAP	CD69	CDC25A	CDH3	CENPT	CISH	CLSTN3	CNNM4	CPA4	CXCL12	CYP7A1	DGKG	DHRS3	DLX2	DUSP2	DUSP4	DUSP6	ECM1	EGR1	EGR2	EGR3	ELMO3	ETV4	FAM214B	FAM215A	FAM3C	FLT3LG
IL21_UP.V1_DN	https://www.gsea-msigdb.org/gsea/msigdb/cards/IL21_UP.V1_DN.html	IL21_UP.V1_DN	> Genes down-regulated in Sez-4 cells (T lymphocyte) that were first starved of IL2 [Gene ID=3558] and then stimulated with IL21 [Gene ID=59067].	A1CF	A4GNT	AC020929.1	ACHE	ACVR2A	ADAM28	ADAM7	ADGB	ADGRL4	ADRA1B	ADTRP	AIRE	AP3B2	ASPHD1	BCL2L10	BEST2	BICDL1	BTBD3	CACNA2D3	CCK	CCL16	CCL24	CD177	CD40LG	CD72	CEL	CEP41	CFAP74	CHFR	CHGB	CIDEA	CLDN10	CLEC7A	CMKLR1	CNTN2	CNTNAP3B	CORO2A	CRYGB	CUX2	CYP3A5	CYP46A1	DGCR9	DGKQ	DIRAS2	DMRT1	DNAH7
IL21_UP.V1_UP	https://www.gsea-msigdb.org/gsea/msigdb/cards/IL21_UP.V1_UP.html	AATK	ABCA6	ABCB11	ABCC8	AGAP2	AGMAT	AIM2	ALDH4A1	AMN	ANKRD7	ANXA2P1	ARG1	ARHGAP22	ARHGAP32	BAIAP3	BCL6	BET1L	BMP10	BOK	C1orf159	C6	CAPN10	CASC1	CBL	CCKAR	CD6	CD79B	CDH3	CDH5	CFD	CHI3L1	CLDN6	CLDN7	CLSTN3	CNNM4	COL15A1	CPA4	CT62	CTSG	CXCL12	CYP27A1	DGKG	DIRAS3	DLX6	DNASE1L2	DPYSL4	DYRK1B	ECM1
IL2_UP.V1_DN	https://www.gsea-msigdb.org/gsea/msigdb/cards/IL2_UP.V1_DN.html	A1CF	A4GNT	ABCD2	ACPP	ADAM2	AFDN-DT	AGBL2	AIRE	ALG12	AMELY	APOBEC1	ARHGAP6	ARL4C	ARNT2	ASPHD1	ATP2C2	BICDL1	BTN3A1	BTN3A3	CACNA1E	CACNG3	CAMK1G	CBLN1	CCDC81	CCNG2	CD160	CD34	CD72	CDKN1C	CEL	CFAP44	CHGB	CHRNB4	CLCA1	CLDN16	CLEC2B	CNR2	CNTD2	COLQ	CRYBG2	CST1	CUX2	CXCR2	CXorf21	CYP46A1	DDX58	DEPTOR	DLEC1
IL2_UP.V1_UP	https://www.gsea-msigdb.org/gsea/msigdb/cards/IL2_UP.V1_UP.html	AATK	ABTB2	AC022966.1	ADAM19	AHR	AIM2	AK4P3	ALDH4A1	AMIGO2	ANXA2P1	AP3M2	ASCL3	ASPA	ATG101	BMP2	BTC	C11orf80	CALML4	CAPN10	CCDC85B	CCN6	CCR4	CD3EAP	CD52	CD69	CDC25A	CDCP1	CDH3	CISH	CLDN5	CNKSR2	CXCL12	CXCL3	DGKG	DHRS3	DUSP2	DUSP4	DUSP6	EGR1	EGR2	EGR3	EHD2	ELMO3	ESRP2	EVPL	EVX1	F2RL2	FLT1
JAK2_DN.V1_DN	https://www.gsea-msigdb.org/gsea/msigdb/cards/JAK2_DN.V1_DN.html	ABHD18	ADAMTSL4	ALDH8A1	AMT	ANKRD36B	ATM	ATP8B1	CAPRIN2	CARF	CCNL1	CDH3	CDRT4	CEP152	CEP295	CEP41	CEP97	CMC1	COL26A1	CSAD	CTTNBP2NL	DAPP1	DBF4B	DBH	DCAF13	DGKE	DIP2A	DLL3	DMTF1	DOCK5	DPY19L2P2	DSCAM	DYM	ECM2	EEF1G	EPM2AIP1	EREG	ERO1B	ETNPPL	EXOC4	FAN1	FBXO22	FBXW12	FKBP11	FLCN	GABBR1	GABRE	GOLGA2P10	GOLGA8A
JAK2_DN.V1_UP	https://www.gsea-msigdb.org/gsea/msigdb/cards/JAK2_DN.V1_UP.html	ABCB4	ACTA2	ADCYAP1R1	ADGRB1	AFF3	AGTR2	AKAP6	ALPL	ANXA2P1	ANXA2P3	ASGR1	ASGR2	ATP8B3	ATRNL1	BHLHB9	BMP2	C8A	C9	CACNB4	CBX8	CCIN	CCL21	CCND1	CCR2	CD8B	CDH11	CDH5	CDKL2	CHST4	CIDEA	CLCNKB	CLDN7	CNKSR2	COL4A6	COL6A3	CPED1	CRCT1	CRYBA2	CSN1S1	CSPG4	CSTA	CXCR1	CYP1B1	CYP2B7P	DGKQ	DLGAP1	DMD	DMP1
JNK_DN.V1_DN	https://www.gsea-msigdb.org/gsea/msigdb/cards/JNK_DN.V1_DN.html	ABCA4	ABHD2	ACVRL1	ADAM3A	AGO2	ANKRD1	AOC1	APLP1	APOBEC3F	AR	ARHGAP4	ARR3	ASGR1	ATP2A3	BCL2L11	BCL9	BLM	BTK	CA5BP1	CABP1	CAPN11	CCL11	CDC42EP2	CDC45	CDKN3	CHD1L	COL13A1	CRX	CRYBA1	CRYM	CTRC	CYP1A1	DAAM2	DEFA3	DENND5A	DEPP1	DSCR4	DUSP4	DUSP8	DYRK3	EFNA5	EPHB1	ERVW-1	ETS1	FABP6	FAM110B	FAM131B	FASLG
JNK_DN.V1_UP	https://www.gsea-msigdb.org/gsea/msigdb/cards/JNK_DN.V1_UP.html	ABCD1	ABL2	ACADL	ACKR3	ADAM12	ADAMTS3	AGRP	AGTPBP1	AGXT	AKR1B10	AKR1C3	ALOX12B	ANXA13	APBA1	ARL4A	ARMC8	ARSF	B3GALT5	BAG2	BIRC3	BMP7	BMX	C1S	C8G	CACNA1H	CACNB2	CBX4	CCL1	CCL15	CCL22	CCL4	CD37	CD83	CEACAM4	CGA	CLCN4	CLDN18	CLIP3	CRMP1	CTSZ	CXCL11	CXCL8	DDIT3	DEFA4	DGCR9	DGKQ	DRD1	ECM2
NOTCH_DN.V1_DN	https://www.gsea-msigdb.org/gsea/msigdb/cards/NOTCH_DN.V1_DN.html	ABCA1	ABCB9	ACADL	ACKR3	ADTRP	AIPL1	ALLC	AMOTL2	AOPEP	ARHGAP6	ARSD	ATP8B3	BAIAP2	BBOX1	BCAS1	C3AR1	C3orf18	CA2	CA4	CA8	CAPN10	CCDC70	CCDC81	CCNK	CD209	CD27	CD82	CEL	CHIA	CHRND	CHST1	CIDEB	CLIC2	CLSTN3	CNGB3	COQ8B	CPNE6	CR2	CRH	CRHR2	CRMP1	CST1	CXCR3	CYP4F2	CYP7B1	DCLK2	DDX4	DIO2
NOTCH_DN.V1_UP	https://www.gsea-msigdb.org/gsea/msigdb/cards/NOTCH_DN.V1_UP.html	ABTB2	ADAMTS1	ADAP1	ADGRG1	AMPH	ANGPT4	ANGPTL7	ANKH	ANXA2P3	ASB9	ATP1B2	ATP8A1	BARX2	BBS10	BHLHB9	BTG2	C6orf15	C8B	CA5B	CALB1	CASKIN2	CAVIN2	CCNA1	CDC37L1	CDHR1	CDHR2	CDKAL1	CDKL1	CDKN1A	CHRNA4	CHST8	CIB2	CLDN16	CLMN	CNTD2	COL4A1	CPA2	CPB1	CPEB3	CRIP1	CRYBG2	CRYGC	CRYM	CTDP1	CTF1	DAAM2	DCLRE1A	DGKE
NRL_DN.V1_DN	https://www.gsea-msigdb.org/gsea/msigdb/cards/NRL_DN.V1_DN.html	ABCB4	ABCC9	ABHD3	ACBD6	ADGRA2	ADRB1	ADRB2	ALDH2	AP2B1	ARHGDIB	ARPC3	ATE1	ATOH7	ATP2A1	BAX	BBX	BMP15	BMP5	BSPRY	BST2	C11orf52	C14orf132	CALCA	CASP7	CCKBR	CCL2	CDT1	CLCA3P	CLIC1	CLIC4	CLPB	CNGB3	CPLX2	CRYBG3	CTBS	CTH	DIXDC1	DNAJC9	DPP8	DYNC1LI1	DYSF	ECE1	ELK3	ELOVL2	EN2	EPM2AIP1	ERMAP	EYA1
NRL_DN.V1_UP	https://www.gsea-msigdb.org/gsea/msigdb/cards/NRL_DN.V1_UP.html	AC005747.1	ACVR2B	AHRR	ALPL	APC2	AQP1	ARG2	ARHGAP10	ARMC1	ATP8A2	B4GALT1	BBS9	BCL2L11	BCL3	BICDL1	BST1	C10orf99	CALN1	CALU	CCN4	CCNA2	CDK5R2	CDR2	CLDN23	CNGA1	CNGB1	CNOT3	COL19A1	CRYGA	CSDC2	CTIF	DHRS3	DIRAS1	DPF3	DUSP14	EBPL	EDN2	ELAVL3	EML3	ESRRB	EXT1	FAIM	FOXH1	GADD45A	GALNT10	GALNT7	GNAT1	GNB1
PDGF_ERK_DN.V1_DN	https://www.gsea-msigdb.org/gsea/msigdb/cards/PDGF_ERK_DN.V1_DN.html	ADM	ANGEL1	ANKRD40	APC2	ARF6	ARHGEF16	ASMT	ATXN8OS	BAG5	BCL10	BCL7B	BCL9	BNC1	BPGM	BRPF1	BTG1	C2CD2L	CCNF	CCNG2	CDK2AP2	CDKN1B	CDR2L	CEBPB	CIC	CKS2	CNTRL	DHX34	DIP2A	DNAJB1	DNAJB9	DTX2	DUSP1	DUSP6	DUSP8	DYRK2	E2F6	EDRF1	EFNA3	EFNB2	EGR1	ERF	FADD	FAM102A	FAM50B	FAM89B	FBXL14	FBXL18	FRAT2
PDGF_ERK_DN.V1_UP	https://www.gsea-msigdb.org/gsea/msigdb/cards/PDGF_ERK_DN.V1_UP.html	AAGAB	ABCC6P2	ACOT11	ACP5	ADCY7	ALDH5A1	ANXA10	ANXA11	ANXA7	AQP3	ATF6	ATXN2	ATXN7	C17orf75	C22orf31	CALML4	CCL25	CCP110	CDC14B	CDK6	CEP131	CETN2	CFAP70	CFDP1	CHEK2	CLCN2	CLEC2B	CMTR1	COL10A1	COL1A1	CORO2B	CPS1	DDN	DNAJC7	ELP4	EXOSC10	EXOSC7	EXOSC8	FAM149B1	FCHSD2	FLI1	FSTL4	GALNT3	GAP43	GLRA2	GLRX	GNMT	GTF2H5
PKCA_DN.V1_DN	https://www.gsea-msigdb.org/gsea/msigdb/cards/PKCA_DN.V1_DN.html	ABCA4	ABI3BP	ABO	ACOT1	ADAM11	ADGRB1	ADM	AGO2	AHSG	ALDH7A1	ANKS1A	APOC1	APOF	ARHGEF10	BARD1	BATF3	BCKDHB	BEX1	BID	CA3	CABYR	CAMP	CCL27	CD19	CD44	CD79B	CENPF	CENPT	CFD	CFH	CHST1	CKAP4	CLEC4D	CLEC7A	COCH	COL25A1	CP	CYGB	DDX6	DENND1B	DLG4	DUOXA2	EAF2	ECE2	EDN3	EEF2KMT	EIF4E3	ENPP4
PKCA_DN.V1_UP	https://www.gsea-msigdb.org/gsea/msigdb/cards/PKCA_DN.V1_UP.html	AC020929.1	ACHE	ACOT12	ADA	ADAM3A	ADCY3	ADORA2B	ADRA1A	AFP	AGXT	ALOX12P2	ARSG	BBOX1	BSN	C3orf62	CA2	CABP5	CASP6	CCL24	CCN5	CD36	CDIP1	CDR2	CELA3A	CES1	CES2	CMTR2	CREB3L2	CRYGB	CXCL17	CYP11A1	DBNDD1	DDX60	DHRS1	DIO1	DKK4	DLX1	EGR3	EGR4	ELMOD3	ENPP3	FBLN1	FBP1	FERD3L	FMR1NB	G6PC	GALNT6	GATA4
RAPA_EARLY_UP.V1_DN	https://www.gsea-msigdb.org/gsea/msigdb/cards/RAPA_EARLY_UP.V1_DN.html	ABTB2	ACTR1B	ACY1	ADGRE1	ADH6	ALDH1B1	AOC3	APBA3	ARHGAP4	ASMTL	ATG2A	AXL	BBC3	BCAT2	BCKDK	BRMS1	CACNB4	CAV3	CBX4	CCDC85B	CDH12	CDH22	CHKB	CIB2	CIT	CNKSR2	COBLL1	COG5	COL10A1	COL9A1	COL9A2	CRIP2	CRMP1	CRY2	CYP2A7	CYP2F1	DDN	DPH1	DSG1	DUSP14	DUSP2	EDDM3A	EDRF1	EIF4EBP1	ENG	EPHB4	ESRRA	F10
RAPA_EARLY_UP.V1_UP	https://www.gsea-msigdb.org/gsea/msigdb/cards/RAPA_EARLY_UP.V1_UP.html	ACOX3	ADCY10	ADGRB2	ADGRE5	ADRA1B	AEBP1	ALOX15	AMOT	ANK1	ANPEP	ARHGEF15	ASMT	ASPH	ASTN2	ATF6	ATG13	ATP2C2	AVPR2	B3GNT6	BAP1	C2orf72	CACNA1C	CASK	CBX5	CCDC88C	CCDC9	CCNG2	CDC42EP2	CDH4	CDK10	CDON	CEBPA	CES1	CHD5	CHRD	CLCC1	CLDN14	CLK1	COL5A2	COL6A1	CTBP2	CTSD	CTSF	CYP11B1	CYP4A11	DAGLA	DLX5	DNAH3
RELA_DN.V1_DN	https://www.gsea-msigdb.org/gsea/msigdb/cards/RELA_DN.V1_DN.html	AC114267.1	ADGRE1	ADRA1D	APCS	ATP6V0A4	AVP	BMPR1B	C1orf21	C5AR2	C7	CA9	CALY	CAPN9	CCNK	CD247	CD53	CDON	CH25H	CHIT1	CLCN1	CLDN6	CRISP2	CST1	CUBN	CXCL10	CXCL11	CXCR3	CYTIP	DCSTAMP	DLK1	DNAJC15	DNMT3A	DSG3	DUOX2	ECEL1	EGFL6	ERC2-IT1	F13B	FMO5	FTCD	GCNT1	GDF5	GNMT	GNRH2	GPER1	GPR3	GSTM1	H2AC8
RELA_DN.V1_UP	https://www.gsea-msigdb.org/gsea/msigdb/cards/RELA_DN.V1_UP.html	AC005747.1	ADAMTS13	AGPAT4	AP4E1	APBA2	APOB	ATF3	ATP2A1	ATP5F1C	ATP8A2	BCO1	BIN1	BPNT1	CCL2	CD38	CDHR5	CDK5R2	CDKN2B	CELP	CHST1	CLDN15	CLK1	CRB1	CRYGA	CST5	CTF1	CYP26B1	DAPP1	DEFB1	DEPP1	DGKI	DLGAP1	DNMT3L	DUSP8	DYSF	EFNA1	EGR1	EGR3	ESM1	ETFDH	F3	F9	FGF17	FGF2	FHL5	FLRT1	FOS	FOSB
SIRNA_EIF4GI_DN	https://www.gsea-msigdb.org/gsea/msigdb/cards/SIRNA_EIF4GI_DN.html	ABITRAM	ACYP1	ADIPOR2	AKAP10	ANKRD49	ATMIN	ATP2B4	ATP6V0E1	BET1	C1QTNF1	C2CD2	C3orf14	CCL2	CDC6	CDH11	CDKN2C	CDR2	CENPS	CFTR	COPS7A	CSAG2	CYTL1	DCTN6	DUSP4	EIF5A2	ENOX2	FAM111A	FCHSD2	FSTL1	FUT6	GH2	GJA10	H3C1	HLA-DPA1	HSD11B1	HSD17B12	IGF2BP2	IMPA1	ITGAE	KIFBP	LOXL2	MAGEC2	MAN2A2	MAP3K19	MAP4K3	MAPKAPK5	MBD5	MFAP5
STK33_DN	https://www.gsea-msigdb.org/gsea/msigdb/cards/STK33_DN.html	ABHD14B	ABLIM1	ACAP1	ACOX2	ACP6	ACY1	ADCY3	AFF3	AKR1A1	ALCAM	ALOX5	ANKLE1	ANPEP	ANTKMT	ANXA3	APBB2	APEH	ARHGEF26	ART3	ASL	ASNS	BACE2	BCL2	BDH2	BEND5	BEND6	BEX2	BMX	BPI	BPNT1	BSPRY	BTLA	BTN3A3	C10orf95	C12orf75	C16orf74	C1orf115	C2orf68	C3orf80	CA8	CACNA2D3	CAD	CARS2	CAST	CCDC125	CCDC26	CCL5	CCNJ
STK33_NOMO_DN	https://www.gsea-msigdb.org/gsea/msigdb/cards/STK33_NOMO_DN.html	ABHD14B	ACAP1	ACOX2	ACPP	ACY1	ADCY3	ADGRA2	ADSL	AFF3	AGO4	AKR1A1	ALCAM	ALOX5	ALX3	ANKLE1	ANPEP	ANTKMT	ANXA3	AP5B1	APBB2	APEH	APOBEC3C	ARG1	ART3	ASL	ASNS	ATP6V1C2	BACE2	BCL2	BDH2	BEND5	BEND6	BEX2	BHLHE22	BIK	BIVM	BMX	BPNT1	BSPRY	BTBD11	BTLA	BTN3A3	C10orf95	C16orf74	C1orf115	C2orf68	CAMK1D	CARS2
STK33_SKM_DN	https://www.gsea-msigdb.org/gsea/msigdb/cards/STK33_SKM_DN.html	ABHD14B	ABLIM1	ABO	ACAP1	ACOX2	ACP6	ACY1	ADAMTS5	ADCY3	AFF3	ALDH1L2	ALOX5	ANKLE1	ANKRD2	ANPEP	APBB2	ARHGEF26	ASL	ASNS	ATP8B2	BACE2	BANK1	BCL2	BEND5	BEX2	BFSP2-AS1	BICD1	BMP2K	BMX	BPI	BPNT1	BTLA	C10orf95	C1orf115	C2orf68	C3orf70	C3orf80	C4orf19	CA8	CACNA2D3	CALD1	CAMK4	CARS2	CAST	CC2D2A	CCDC125	CCDC187	CCDC26
TBK1.DF_DN	https://www.gsea-msigdb.org/gsea/msigdb/cards/TBK1.DF_DN.html	AC118549.1	ACAP2	ADAM10	ADCY6	AFF4	AGFG1	AK4P3	AKAP9	ALDH3A1	ALDH9A1	AMMECR1	ANGPTL4	ANKFY1	ANKRD11	AP1AR	APPL1	ARFGEF2	ARMC1	ATG2B	ATP2B1	ATP6AP2	ATP6V1C1	BACH1	BCL2L1	BDH1	BLMH	BMPR2	BNIP2	BPHL	BPTF	BRWD1	C12orf43	C1D	C5orf22	CAMK2N1	CASP6	CAVIN2	CBFB	CBX5	CBX6	CCND1	CCND2	CCNE2	CCNG2	CD2AP	CDC27	CDCA4	CDK6
TBK1.DN.48HRS_DN	https://www.gsea-msigdb.org/gsea/msigdb/cards/TBK1.DN.48HRS_DN.html	ABCF1	AKAP8	ANKRD10	ATG3	ATP6V1D	BCL2	BIRC2	BIRC5	BPHL	CDK1	COASY	COL4A1	CPNE3	CRYZ	CTNNAL1	DCK	DLD	DUSP22	DUSP4	EGF	GALE	GNA15	GTF2A2	H2AZ2	HSPA1A	IER3	IL13RA1	INPP4B	ITGB1BP1	KIAA0100	MAPK9	MSRA	PAFAH1B3	PDGFA	PDHX	PLEKHJ1	PPOX	PRKCQ	PSMB8	RAD51C	RALA	RALB	RGS2	ST3GAL5	STX1A	TERF2IP	TOR1A	TRIB3
TBK1.DN.48HRS_UP	https://www.gsea-msigdb.org/gsea/msigdb/cards/TBK1.DN.48HRS_UP.html	APOE	APPBP2	ARL4C	BAMBI	CALM3	CDK4	CDKN2A	CEBPA	CHEK2	CHMP6	CNDP2	CNOT4	COPB2	CXCL2	DDR1	DUSP3	ECD	EDN1	FCHO1	FKBP14	FSD1	IGFBP3	KHDC4	LBR	LRPAP1	MAP3K4	MLEC	MTFR1	MYCBP	MYLK	OXSR1	P4HTM	PIK3C2B	PSRC1	PTK2	RBM15B	RNMT	SCP2	SDHB	SLC11A2	SOX2	TEX10	TIMM22	TM9SF2	TMCO1	TP53BP1	UBE2J1	UBQLN2
STK33_NOMO_UP	https://www.gsea-msigdb.org/gsea/msigdb/cards/STK33_NOMO_UP.html	A2M	ABCA1	ABHD2	ACP5	ACSM3	ACVR1	ADAM28	ADAMDEC1	ADGRE2	AKTIP	ANKRD12	APPL2	AQP9	ARID5B	ARL4C	ARL5B	ARNT2	ARRDC3	ASPH	ATG101	ATG14	AUH	BBS12	BCL3	BCL6	BTBD7	BTG2	BTG3	C15orf48	C1QC	C20orf194	C3AR1	C5AR1	CAB39L	CACUL1	CADM1	CAMK2D	CAPRIN2	CC2D1B	CCDC71L	CCL20	CCL4	CD300C	CD80	CDC37L1	CFL2	CGRRF1	CLEC2B
STK33_SKM_UP	https://www.gsea-msigdb.org/gsea/msigdb/cards/STK33_SKM_UP.html	AC092279.1	ACSL6	ACTA2	ADAM28	ADM	ADORA3	AFF4	AMMECR1	AMN1	ANXA1	APPL2	ARHGAP42	ARID5B	ARL5B	ARRDC3	ASB2	ASPH	ATRX	BBS12	BCL2A1	BCL3	BCLAF3	BMF	BTBD7	BTG2	C20orf197	C5AR1	CALHM2	CCL4	CCN3	CD101	CD36	CD53	CD58	CD86	CD9	CDC37L1	CDKN1A	CDKN1C	CEP19	CFL2	CLDN1	CMTM1	CMTM3	CPEB2	CPEB4	CREB5	CREBRF
STK33_UP	https://www.gsea-msigdb.org/gsea/msigdb/cards/STK33_UP.html	ABCA1	ABHD2	ACSM3	ACVR1	ADAM28	ADAMDEC1	ADM	ADORA3	AFF4	AKTIP	AMN1	ANKRD12	ANKRD40	ANXA1	APPL2	AQP9	ARID5B	ARL5B	ARRDC3	ASB2	ASPH	ATG14	ATP2B1-AS1	ATXN1	AUH	BBS12	BCL2A1	BCL3	BCL6	BMF	BTBD7	BTG2	BTG3	BTN2A1	C15orf48	C20orf194	C5AR1	CACUL1	CC2D1B	CCDC71L	CCL4	CCN3	CD101	CD36	CD9	CDC37L1	CDKN1A	CDKN1B
TBK1.DF_UP	https://www.gsea-msigdb.org/gsea/msigdb/cards/TBK1.DF_UP.html	ABR	ACVR1	ACYP1	ADAM8	ADCY9	ADGRE5	ADGRG1	AGO3	AKR1C3	ANKMY2	ANPEP	ANXA6	AOPEP	AP5Z1	ARAF	ARAP3	ARIH2	ATF3	ATP10D	ATP11B	ATPAF2	AVL9	BBS1	BEX4	BID	BTG1	BTG3	C1GALT1C1	C3orf14	C3orf52	CAMK2G	CASP7	CCDC6	CCDC68	CCNJL	CD83	CDC42EP3	CDIP1	CDK8	CGRRF1	CHD9	CHGB	CHIC2	CIAPIN1	CIB1	CKB	CLCA2	CLDN4
ATF2_S_UP.V1_DN	https://www.gsea-msigdb.org/gsea/msigdb/cards/ATF2_S_UP.V1_DN.html	A2M	AADAC	ABCA8	ABCC3	ABHD8	ACACA	ADAM22	ADARB1	ADH1B	ADORA3	AIRE	AK4P3	ANGPTL4	ANXA10	ATF5	BMP6	BMPR1B	C1RL	C4BPA	CATSPERG	CBX7	CCIN	CCK	CCL11	CCL17	CCL2	CD302	CDIP1	CELF2	CEMIP	CHI3L1	CLDN14	CLGN	CLMN	COBLL1	COL11A1	COL15A1	COL16A1	COL7A1	COMP	CPTP	CRELD1	CRIP2	CRLF1	CSGALNACT1	CSTA	CWF19L1	CYP1B1
ATF2_S_UP.V1_UP	https://www.gsea-msigdb.org/gsea/msigdb/cards/ATF2_S_UP.V1_UP.html	ABCD2	ABLIM3	ADAMTSL4	ADIRF	ADRB2	ALX3	ANGPTL3	ANKRD11	ANXA3	APAF1	APOL6	ARHGAP22	ARNTL	ARSJ	ASB4	ASIC4	ATP2B2	B3GALT2	B3GNT3	BAALC	BARX1	BCL7C	C1orf115	C3AR1	CACNA2D3	CCDC81	CD24	CD8A	CDKN3	CENPU	CEP41	CHCHD7	CHML	CLCN2	CLDN1	COQ4	CRYBG1	CST1	CST5	CTNNBIP1	CTRL	CUBN	CXCL1	CXCL8	DBNDD1	DDX6	DECR2	DIRAS3
ATF2_UP.V1_DN	https://www.gsea-msigdb.org/gsea/msigdb/cards/ATF2_UP.V1_DN.html	AADAC	ABCA8	ABCC3	ACACA	ACVR2A	ADA2	ADAM15	ADORA2B	AFF1	AIRE	AK4P3	ANXA10	ARHGEF3	ARNT2	ATP8B4	BHLHE40	BHMT	C1RL	CA9	CCK	CCL11	CCL2	CCN4	CCP110	CD1B	CD200	CD302	CD68	CDH13	CDK5RAP2	CELF2	CEMIP	CFB	CFH	CHI3L1	COMP	CRLF1	CSGALNACT1	CTH	CXCL12	CYBRD1	CYP1B1	DENND2D	DENND4C	DEPP1	DGKD	DNAJC12	EDIL3
ATF2_UP.V1_UP	https://www.gsea-msigdb.org/gsea/msigdb/cards/ATF2_UP.V1_UP.html	ABCB9	ABLIM3	ADAM28	ADM2	AKAP4	ALLC	ALOX12	ALX3	AMELY	ANKRD11	ANKRD34C	APAF1	APBA1	APOD	ARHGAP22	ARSJ	ASPN	ATP13A2	BAALC	BAIAP3	BRAP	C2CD2L	C3AR1	CA14	CARD9	CBX5	CCR4	CD19	CD3D	CD8A	CEBPA-DT	CENPO	CENPU	CEP41	CHRNG	CLDN1	CLDN15	CNTN5	COL2A1	CORO2B	CST5	DCAF4	DENND2A	DGKZ	DIP2A	DNAJC15	DNASE2B	DTL
CRX_NRL_DN.V1_DN	https://www.gsea-msigdb.org/gsea/msigdb/cards/CRX_NRL_DN.V1_DN.html	ABCC9	ACBD6	ADAT2	ADGRA2	ADRB2	AP2B1	ARPC3	ASPH	ATOH7	BAMBI	BAX	BSPRY	C11orf52	C14orf132	CAMK2B	CAP1	CCKBR	CDH20	CHRNA3	CHRNB4	CITED1	CLIC4	CLPB	CNGB3	CPLX2	CRYBG3	CTBS	DDX3Y	DNAJC9	ECE1	EGR1	ELOVL2	ELOVL7	ENC1	ERMAP	EYA1	FABP7	FMN1	FRMD6	FZD5	GABRA2	GABRA3	GDPD3	GGACT	GGT7	GREB1	GRIK2	GSDME
CRX_NRL_DN.V1_UP	https://www.gsea-msigdb.org/gsea/msigdb/cards/CRX_NRL_DN.V1_UP.html	ABCG4	ABHD14A	AC005747.1	ACVR2B	AHRR	ALPL	ANKRD33B	AQP1	ARG2	ARHGAP10	ARMC1	ATP8A2	B4GALT1	BBS9	BCL2L11	BEST2	BICDL1	BST1	BUB1B	C10orf99	CABP4	CAMK1D	CCN4	CDKN2C	CDR2	CKMT1A	CNGA1	CNGB1	COL19A1	CROCC	CRYBB1	CRYGB	CTIF	CUTALP	DHH	DHRS3	DIAPH3	DOHH	DPF3	DRD4	EDN2	EPS8L1	ESRRB	EXT1	FAIM	FXYD6	GADD45A	GALNT10
CRX_DN.V1_DN	https://www.gsea-msigdb.org/gsea/msigdb/cards/CRX_DN.V1_DN.html	ACBD6	ACSS1	ANXA2	APOBEC2	ARHGEF28	ATP8B2	B3GNT2	BACH2	BCL3	C1QC	C1QTNF6	CADPS2	CALCA	CAMK2B	CAPN12	CCKBR	CD44	CDH20	CDKN1A	CEBPA	CEBPB	CEBPD	CHAC1	CHRNA3	CHRNB4	CLRN3	CNMD	COL16A1	COL4A2	CRYBG3	CTNNAL1	CXCL13	DCAF4	DDX3Y	DHX32	DUSP16	EFNA1	EGR1	EYA1	FABP5	FABP7	FKBP5	FMN1	FMO3	FOXD1	FRMD6	FUT4	GDAP1L1
CRX_DN.V1_UP	https://www.gsea-msigdb.org/gsea/msigdb/cards/CRX_DN.V1_UP.html	ABCA4	AC005747.1	AGR2	ALPK2	ALPL	ANKRD33	AQP1	ARG2	ARHGAP10	ARMH4	B4GALT1	BATF2	BCAR3	BICDL1	BMP15	BST1	BUB1B	C16orf74	CABP4	CCN4	CDR2	CKMT1A	CLDN7	CLTRN	CNGB1	COL19A1	CSGALNACT2	CUTALP	DDHD1	DHH	DOCK8	DOHH	DPF3	DUSP14	ESRRB	FAAH	FAIM	FAM107B	FAM161A	GCKR	GNAT1	GPSM2	GPSM3	GRK1	GRTP1	GUCA1B	GZMM	HCLS1
[truncated: 242 more columns]

## Sheet: geneset_CellCycleGrowth
REACTOME_NEGATIVE_REGULATION_OF_FGFR1_SIGNALING	https://www.gsea-msigdb.org/gsea/msigdb/cards/REACTOME_NEGATIVE_REGULATION_OF_FGFR1_SIGNALING.html	ANOS1	BRAF	CBL	FGF1	FGF10	FGF17	FGF2	FGF20	FGF22	FGF23	FGF3	FGF4	FGF5	FGF6	FGF8	FGF9	FGFR1	FRS2	GRB2	KL	MAPK1	MAPK3	MKNK1	PPP2CA	PPP2CB	PPP2R1A	PTPN11	RPS27A	SPRY2	SRC	UBA52	UBB	UBC
PID_ATF2_PATHWAY	https://www.gsea-msigdb.org/gsea/msigdb/cards/PID_ATF2_PATHWAY.html	ACHE	ARG1	ATF2	ATF3	BCL2	BCL2L1	BRCA1	CBFB	CCNA2	CCND1	CDK4	COL24A1	CREB1	CSRP2	CUL3	CXCL8	DDIT3	DUSP1	DUSP10	DUSP5	DUSP8	EP300	ESR1	FOS	GADD45A	HBG2	HES1	HRK	IFNG	IL23A	IL6	INS	JDP2	JUN	JUNB	JUND	KAT5	MACROH2A1	MAPK1	MAPK11	MAPK14	MAPK3	MAPK8	MAPK9	MMP2	NF1	NOS2	PDGFRA
PID_AURORA_A_PATHWAY	https://www.gsea-msigdb.org/gsea/msigdb/cards/PID_AURORA_A_PATHWAY.html	AJUBA	AKT1	ARHGEF7	AURKA	AURKAIP1	AURKB	BIRC5	BRCA1	CDC25B	CENPA	CKAP5	CPEB1	DLGAP5	FZR1	GADD45A	GIT1	GSK3B	MDM2	NDEL1	NFKBIA	OAZ1	PAK1	PPP2R5D	PRKACA	RAN	RASA1	TACC1	TACC3	TDRD7	TP53	TPX2
PID_AURORA_B_PATHWAY	https://www.gsea-msigdb.org/gsea/msigdb/cards/PID_AURORA_B_PATHWAY.html	AURKA	AURKB	AURKC	BIRC5	BUB1	CBX5	CDCA8	CENPA	CUL3	DES	EVI5	INCENP	KIF20A	KIF23	KIF2C	KLHL13	KLHL9	MYLK	NCAPD2	NCAPG	NCAPH	NCL	NDC80	NPM1	NSUN2	PEBP1	PPP1CC	PPP2R5D	PSMA3	RACGAP1	RASA1	RHOA	SEPTIN1	SGO1	SMC2	SMC4	STMN1	TACC1	VIM
PID_BARD1_PATHWAY	https://www.gsea-msigdb.org/gsea/msigdb/cards/PID_BARD1_PATHWAY.html	ATM	ATR	BARD1	BRCA1	CCNE1	CDK2	CSTF1	EWSR1	FANCA	FANCC	FANCD2	FANCE	FANCF	FANCG	FANCL	MRE11	NBN	NPM1	PCNA	PRKDC	RAD50	RAD51	RBBP8	TOPBP1	TP53	UBE2D3	UBE2L3	XRCC5	XRCC6
PID_BCR_5PATHWAY	https://www.gsea-msigdb.org/gsea/msigdb/cards/PID_BCR_5PATHWAY.html	AKT1	BCL10	BCL2A1	BLNK	BTK	CAMK2G	CARD11	CD19	CD22	CD72	CD79A	CD79B	CHUK	CSK	CSNK2A1	DAPP1	DOK1	ELK1	ETS1	FCGR2B	FOS	GRB2	HRAS	IBTK	IKBKB	IKBKG	JUN	LYN	MALT1	MAP2K1	MAP3K1	MAP3K7	MAP4K1	MAPK1	MAPK14	MAPK3	MAPK8	NFATC1	NFKB1	NFKBIA	NFKBIB	PAG1	PDPK1	PIK3CA	PIK3R1	PLCG2	POU2F2	PPP3CA
PID_BETA_CATENIN_DEG_PATHWAY	https://www.gsea-msigdb.org/gsea/msigdb/cards/PID_BETA_CATENIN_DEG_PATHWAY.html	APC	AXIN1	AXIN2	CSNK1A1	CSNK1D	CSNK1E	CTNNB1	CUL1	DVL1	DVL2	DVL3	FZD5	GSK3A	GSK3B	LRP6	SKP1	SSPO	WNT3A
PID_BETA_CATENIN_NUC_PATHWAY	https://www.gsea-msigdb.org/gsea/msigdb/cards/PID_BETA_CATENIN_NUC_PATHWAY.html	ADCY7	APC	AR	AXIN2	BCL9	CACNA1G	CAMK4	CBY1	CCN1	CCND1	CCND2	CDH1	CDKN2A	CDX1	CDX4	CHD8	CTBP1	CTNNB1	CTNNBIP1	CUL1	CXCL8	DKK1	DKK4	DVL3	EP300	FGF4	HBP1	HDAC1	HDAC2	ID2	IGF2BP1	INCENP	JUN	KCNIP4	KLF4	KRT1	LEF1	MDFIC	MED12	MITF	MMP2	MMP9	MT-CO2	MYC	MYF5	MYOG	NCOA2	NEUROG1
PID_BMP_PATHWAY	https://www.gsea-msigdb.org/gsea/msigdb/cards/PID_BMP_PATHWAY.html	AHSG	BAMBI	BMP2	BMP4	BMP6	BMP7	BMPR1A	BMPR1B	BMPR2	CER1	CHRD	CHRDL1	CTDSP1	CTDSP2	CTDSPL	FST	GREM1	GSK3B	HJV	MAP3K7	MAPK1	NOG	NUP214	PPM1A	PPP1CA	PPP1R15A	RGMA	RGMB	SKI	SMAD1	SMAD4	SMAD5	SMAD6	SMAD7	SMAD9	SMURF1	SMURF2	SOSTDC1	TAB1	TAB2	XIAP	ZFYVE16
PID_CASPASE_PATHWAY	https://www.gsea-msigdb.org/gsea/msigdb/cards/PID_CASPASE_PATHWAY.html	ACTA1	APAF1	APP	ARHGDIB	BAX	BCL2	BID	BIRC2	BIRC3	CASP1	CASP10	CASP2	CASP3	CASP4	CASP6	CASP7	CASP8	CASP9	CFL2	CRADD	CYCS	DFFA	DFFB	DIABLO	GAS2	GSN	GZMB	KRT18	LIMK1	LMNA	LMNB1	LMNB2	MADD	MAP3K1	NUMA1	PARP1	PIDD1	PRF1	PTK2	RIPK1	SATB1	SPTAN1	SREBF1	TFAP2A	TNF	TNFRSF1A	TOP1	TRADD
PID_CD40_PATHWAY	https://www.gsea-msigdb.org/gsea/msigdb/cards/PID_CD40_PATHWAY.html	AKT1	BCL2L1	BIRC2	BIRC3	C4BPA	CBLB	CD40	CD40LG	FCAMR	IL4	JAK3	JUN	MAP2K4	MAP3K1	MAP3K14	MAPK10	MAPK11	MAPK14	MAPK8	MAPK9	MYC	NFKB1	NFKBIA	RELA	STAT5A	TDP2	TNFAIP3	TRAF1	TRAF2	TRAF3	TRAF6
PID_CDC42_PATHWAY	https://www.gsea-msigdb.org/gsea/msigdb/cards/PID_CDC42_PATHWAY.html	ACTR2	ACTR3	APC	ARHGDIA	ARHGEF6	ARHGEF7	ARPC1B	ARPC2	ARPC3	ARPC4	ARPC5	ATF2	BAIAP2	BCAR1	BRAF	CBL	CDC42	CDC42BPA	CDH1	CFL1	CTNNA1	CTNNB1	DIAPH3	DLG1	ENAH	EPS8	EXOC7	F2RL2	GSK3B	HES5	HRAS	IQGAP1	IQGAP3	JUN	LIMK1	LIMK2	MAP2K3	MAP2K4	MAP2K6	MAP2K7	MAP3K1	MAP3K11	MAPK1	MAPK14	MAPK3	MAPK8	MAPK9	MTOR
PID_CERAMIDE_PATHWAY	https://www.gsea-msigdb.org/gsea/msigdb/cards/PID_CERAMIDE_PATHWAY.html	AIFM1	AKT1	ASAH1	BAD	BAG4	BAX	BCL2	BID	BIRC3	CASP8	CRADD	CTSD	CYCS	EGF	EIF2AK2	FADD	KSR1	MADD	MAP2K1	MAP2K2	MAP2K4	MAP3K1	MAP4K4	MAPK1	MAPK3	MAPK8	MYC	NFKB1	NFKBIA	PAWR	PDGFA	PRKCD	PRKCZ	PRKRA	RAF1	RELA	RIPK1	SMPD1	SMPD3	SPHK2	TNF	TNFRSF1A	TRADD	TRAF2
PID_CIRCADIAN_PATHWAY	https://www.gsea-msigdb.org/gsea/msigdb/cards/PID_CIRCADIAN_PATHWAY.html	ARNTL	ATR	BHLHE40	CHEK1	CLOCK	CRY1	CRY2	CSNK1E	2022-12-01	NONO	NPAS2	NR1D1	PER1	PER2	TIMELESS	WDR5
PID_CMYB_PATHWAY	https://www.gsea-msigdb.org/gsea/msigdb/cards/PID_CMYB_PATHWAY.html	ADA	ADORA2B	ANPEP	ATP2B1	BCL2	BIRC3	CA1	CASP6	CBX4	CCNA1	CCNB1	CCND1	CD34	CD4	CDK6	CDKN1A	CDKN1B	CDKN2A	CEBPA	CEBPB	CEBPD	CLTA	COL1A2	COPA	CREBBP	CSF1R	ELANE	EP300	ETS1	ETS2	GATA1	GATA3	GSTM1	H2AZ1	HES1	HIPK2	HRAS	HSPA8	IQGAP1	KIT	KITLG	KRAS	LECT2	LEF1	LYZ	MAD1L1	MAF	MAP3K7
PID_E2F_PATHWAY	https://www.gsea-msigdb.org/gsea/msigdb/cards/PID_E2F_PATHWAY.html	APAF1	ATM	BRCA1	CASP7	CBX5	CCNA2	CCND3	CCNE1	CCNE2	CDC25A	CDC6	CDK1	CDK2	CDKN1A	CDKN1B	CDKN2A	CDKN2C	CEBPA	CES1	CES2	CES3	CES4A	CES5A	CREBBP	DHFR	E2F1	E2F2	E2F3	E2F4	E2F5	E2F6	E2F7	EP300	HBP1	HDAC1	HIC1	KAT2A	KAT2B	MCL1	MCM3	MYBL2	MYC	ORC1	PLAU	POLA1	PRMT5	RANBP1	RB1
PID_ECADHERIN_NASCENT_AJ_PATHWAY	https://www.gsea-msigdb.org/gsea/msigdb/cards/PID_ECADHERIN_NASCENT_AJ_PATHWAY.html	ABI1	AFDN	AKT1	AP1M1	ARF6	CCND1	CDC42	CDH1	CRK	CSNK2A1	CSNK2A2	CSNK2B	CTNNA1	CTNNB1	CTNND1	CTTN	CYFIP2	DLG1	ENAH	IQGAP1	ITGAE	ITGB7	JUP	KLHL20	NCKAP1	NME1	PIK3CA	PIK3R1	PIP5K1C	RAC1	RAP1A	RAP1B	RAPGEF1	RHOA	SRC	TIAM1	TJP1	VAV2	WASF2
PID_ECADHERIN_STABILIZATION_PATHWAY	https://www.gsea-msigdb.org/gsea/msigdb/cards/PID_ECADHERIN_STABILIZATION_PATHWAY.html	ABI1	ACTN1	AFDN	AQP3	AQP5	ARF6	CAMSAP3	CDH1	CTNNA1	CTNNB1	CTNND1	CYFIP2	DIAPH1	EFNA1	EGF	EGFR	ENAH	EPHA2	EXOC3	EXOC4	GIT1	HGF	IGF1R	KIFC3	LIMA1	LPP	MET	MGAT3	MYL2	MYO6	NCK1	NCKAP1	NECTIN2	PIP5K1C	PLEKHA7	RHOA	ROCK1	STX4	VASP	VCL	ZYX
PID_FAS_PATHWAY	https://www.gsea-msigdb.org/gsea/msigdb/cards/PID_FAS_PATHWAY.html	AKT1	BID	BIRC2	BIRC3	BTK	CASP10	CASP3	CASP8	CFLAR	CHUK	CLTC	EZR	FADD	FAIM2	FAS	FASLG	IKBKB	IKBKG	MAP2K6	MAP2K7	MAP3K1	MAPK10	MAPK11	MAPK14	MAPK8	MAPK9	PDPK1	PIK3CA	PIK3CB	PIK3CD	PIK3R1	PIK3R2	PIK3R3	RFC1	RIPK1	SMPD1	SRC	SYK
PID_FGF_PATHWAY	https://www.gsea-msigdb.org/gsea/msigdb/cards/PID_FGF_PATHWAY.html	AKT1	BGLAP	CAMK2A	CBL	CDH1	CDH2	CTNND1	CTTN	FGF1	FGF17	FGF18	FGF19	FGF2	FGF23	FGF4	FGF6	FGF8	FGF9	FGFR1	FGFR2	FGFR3	FGFR4	FOS	FRS2	GAB1	GRB2	HGF	IL17RD	JUN	KLB	MAPK1	MAPK3	MET	MMP9	NCAM1	PAK4	PDPK1	PIK3CA	PIK3R1	PLAU	PLAUR	PLCG1	PTK2B	PTPN11	RPS6KA1	RUNX2	SDC2	SHC1
PID_FOXM1_PATHWAY	https://www.gsea-msigdb.org/gsea/msigdb/cards/PID_FOXM1_PATHWAY.html	AURKB	BIRC5	BRCA2	CCNA2	CCNB1	CCNB2	CCND1	CCNE1	CDC25B	CDK1	CDK2	CDK4	CDKN2A	CENPA	CENPB	CENPF	CHEK2	CKS1B	CREBBP	EP300	ESR1	ETV5	FOS	FOXM1	GAS1	GSK3A	H2BC1	LAMA4	MAP2K1	MMP2	MYC	NEK2	NFATC3	ONECUT1	PLK1	RB1	SKP2	SP1	TGFA	XRCC1
PID_FOXO_PATHWAY	https://www.gsea-msigdb.org/gsea/msigdb/cards/PID_FOXO_PATHWAY.html	AKT1	BCL2L11	BCL6	CAT	CCNB1	CDK2	CDKN1B	CHUK	CREBBP	CSNK1A1	CSNK1D	CSNK1E	CSNK1G1	CSNK1G2	CSNK1G3	CTNNB1	EP300	FASLG	FBXO32	FOXO1	FOXO3	FOXO4	G6PC	GADD45A	IKBKB	KAT2B	MAPK10	MAPK8	MAPK9	MST1	PLK1	RALA	RALB	RAN	RBL2	SFN	SGK1	SIRT1	SKP2	SOD2	USP7	XPO1	YWHAB	YWHAE	YWHAG	YWHAH	YWHAQ	YWHAZ
PID_HDAC_CLASSIII_PATHWAY	https://www.gsea-msigdb.org/gsea/msigdb/cards/PID_HDAC_CLASSIII_PATHWAY.html	ACSS1	ACSS2	BAX	CDKN1A	CREBBP	EP300	FHL2	FOXO1	FOXO3	FOXO4	H1-4	H4C9	HDAC4	HOXA10	KAT2B	MEF2D	MYOD1	PPARGC1A	SIRT1	SIRT2	SIRT3	SIRT7	TP53	TUBA1B	TUBB2A	XRCC6
PID_HEDGEHOG_2PATHWAY	https://www.gsea-msigdb.org/gsea/msigdb/cards/PID_HEDGEHOG_2PATHWAY.html	AKT1	ARRB2	BOC	CDON	DHH	GAS1	GLI2	GRK2	HHAT	HHIP	IHH	LRP2	LRPAP1	PIK3CA	PIK3R1	PTCH1	PTCH2	PTHLH	SHH	SMO	STIL	TGFB2
PID_HES_HEY_PATHWAY	https://www.gsea-msigdb.org/gsea/msigdb/cards/PID_HES_HEY_PATHWAY.html	AR	ARNT	ASCL1	BGLAP	CAMK2D	CD4	CDKN1B	CREBBP	CTBP1	E2F1	EP300	GAA	GATA1	GATA4	GATA6	GHR	HDAC1	HES1	HES6	HEY1	HEY2	HIF1A	ID1	JAK2	KDM1A	KDR	MAML1	MAML2	MYB	MYOD1	NCOA1	NCOR1	NCOR2	NEUROG3	NOTCH1	PARP1	PTF1A	RB1	RBBP8	RBPJ	RCAN1	RUNX2	SPEN	STAT3	TCF3	TLE1	TWIST1	YY1
PID_HNF3A_PATHWAY	https://www.gsea-msigdb.org/gsea/msigdb/cards/PID_HNF3A_PATHWAY.html	AP1B1	APOB	AR	ATP5PF	BRCA1	C4BPB	CDKN1B	CEBPB	COL18A1	CREBBP	CYP2C18	DSCAM	EP300	ESR1	FOS	FOXA1	FOXA2	FOXA3	GCG	INS	JUN	KLK3	NCOA3	NDUFV3	NFIA	NFIB	NFIC	NKX3-1	NR2F2	NRIP1	PISD	POU2F1	PRDM15	SCGB1A1	SERPINA1	SFTPA1	SFTPA2	SFTPD	SHH	SOD1	SP1	TFF1	VTN	XBP1
PID_IGF1_PATHWAY	https://www.gsea-msigdb.org/gsea/msigdb/cards/PID_IGF1_PATHWAY.html	AKT1	BAD	BCAR1	CRK	CRKL	GRB10	GRB2	HRAS	IGF1R	IRS1	IRS2	NCK2	PDPK1	PIK3CA	PIK3R1	PRKCD	PRKCZ	PRKD1	PTK2	PTPN1	PTPN11	PXN	RACK1	RAF1	RPS6KB1	SHC1	SOS1	YWHAE	YWHAZ
PID_IL3_PATHWAY	https://www.gsea-msigdb.org/gsea/msigdb/cards/PID_IL3_PATHWAY.html	BCL2L1	CEBPB	CISH	CNKSR1	CSF2RB	GAB2	GRB2	HDAC1	ID1	IL3	IL3RA	JAK2	OSM	PIK3CA	PIK3R1	PIM1	PRKACA	PRKACB	PRKACG	PTPN11	SHC1	SRP9	STAT5A	STAT5B	YWHAG	YWHAZ
PID_IL4_2PATHWAY	https://www.gsea-msigdb.org/gsea/msigdb/cards/PID_IL4_2PATHWAY.html	AICDA	AKT1	ALOX15	ARG1	BCL2L1	BCL6	CBL	CCL11	CCL17	CCL26	CD40LG	CEBPB	COL1A1	COL1A2	DOK2	EGR2	ETS1	FCER2	FES	GRB2	GTF3A	HMGA1	IGHE	IGHG1	IGHG3	IL10	IL13RA1	IL13RA2	IL2RG	IL4	IL4R	IL5	IRF4	IRS1	IRS2	ITGB3	JAK1	JAK2	JAK3	LTA	MAPK14	MTOR	MYB	MYBL1	OPRM1	PARP14	PIGR	PIK3CA
PID_LIS1_PATHWAY	https://www.gsea-msigdb.org/gsea/msigdb/cards/PID_LIS1_PATHWAY.html	ABL1	CDC42	CDK5	CDK5R1	CDK5R2	CLIP1	CSNK2A1	DAB1	DCX	DYNC1H1	DYNLT1	IQGAP1	KATNA1	LRP8	LRPAP1	MAP1B	NDEL1	NUDC	PAFAH1B1	PAFAH1B2	PAFAH1B3	PLA2G7	PPP2R5D	RAC1	RELN	RHOA	VLDLR	YWHAE
PID_NECTIN_PATHWAY	https://www.gsea-msigdb.org/gsea/msigdb/cards/PID_NECTIN_PATHWAY.html	AFDN	CDC42	CDH1	CLDN1	CRK	CTNNA1	CTNNB1	F11R	FARP2	IQGAP1	ITGAV	ITGB3	NECTIN1	NECTIN2	NECTIN3	PDGFB	PDGFRB	PIK3CA	PIK3R1	PIP5K1C	PTK2	PTPRM	PVR	RAC1	RAP1A	RAP1B	RAPGEF1	SRC	TLN1	VAV2
PID_NFAT_3PATHWAY	https://www.gsea-msigdb.org/gsea/msigdb/cards/PID_NFAT_3PATHWAY.html	AKAP5	BAD	BCL2	BCL2L1	CABIN1	CAMK4	CASP3	CHP1	CREBBP	CSNK1A1	CSNK2A1	EP300	FKBP1A	FKBP8	GSK3B	KPNA2	KPNB1	MAP3K1	MAP3K8	MAPK14	MAPK3	MAPK8	MAPK9	MEF2D	NFATC1	NFATC2	NFATC3	NR4A1	NUP214	PIM1	PPP3CA	PPP3CB	PPP3R1	PRKACA	PRKCA	PRKCB	PRKCD	PRKCE	PRKCG	PRKCH	PRKCQ	PRKCZ	RAN	RCAN1	RCAN2	SFN	XPO1	YWHAB
PID_NFAT_TFPATHWAY	https://www.gsea-msigdb.org/gsea/msigdb/cards/PID_NFAT_TFPATHWAY.html	BATF3	CASP3	CBLB	CD40LG	CDK4	CSF2	CTLA4	CXCL8	DGKA	E2F1	EGR1	EGR2	EGR3	EGR4	FASLG	FOS	FOSL1	FOXP3	GATA3	GBP3	IFNG	IKZF1	IL2	IL2RA	IL3	IL4	IL5	IRF4	ITCH	JUN	JUNB	MAF	NFATC1	NFATC2	NFATC3	POU2F1	PPARG	PRKCQ	PTGS2	PTPN1	PTPRK	RNF128	SLC3A2	TBX21	TNF
PID_NFKAPPAB_ATYPICAL_PATHWAY	https://www.gsea-msigdb.org/gsea/msigdb/cards/PID_NFKAPPAB_ATYPICAL_PATHWAY.html	ARRB2	BCL3	CSNK2A1	CSNK2A2	CSNK2B	IKBKB	LCK	MAPK14	NFKB1	NFKBIA	PIK3CA	PIK3R1	REL	RELA	SRC	SSPO	SYK
PID_NFKAPPAB_CANONICAL_PATHWAY	https://www.gsea-msigdb.org/gsea/msigdb/cards/PID_NFKAPPAB_CANONICAL_PATHWAY.html	ATM	BCL10	BIRC2	CHUK	CYLD	ERC1	IKBKB	IKBKG	MALT1	NFKB1	NFKBIA	NOD2	PRKCA	RAN	RELA	RIPK2	SSPO	TNF	TNFAIP3	TNFRSF1A	TRAF6	UBE2D3	XPO1
PID_NOTCH_PATHWAY	https://www.gsea-msigdb.org/gsea/msigdb/cards/PID_NOTCH_PATHWAY.html	ADAM10	ADAM12	APH1A	APH1B	CBL	CCND1	CDKN1A	CNTN1	CNTN6	CTBP1	CUL1	DLK1	DLL1	DLL3	DLL4	DNER	DNM1	DTX1	ENO1	EP300	EPS15	FBXW7	FURIN	GATA3	HDAC1	IL4	ITCH	JAG1	JAG2	KDM1A	LNX1	MAML1	MAML2	MARK2	MFAP2	MFAP5	MIB1	MYC	MYCBP	NCOR1	NCOR2	NCSTN	NEURL1	NOTCH1	NOTCH2	NOTCH3	NOTCH4	NUMB
PID_P38_ALPHA_BETA_DOWNSTREAM_PATHWAY	https://www.gsea-msigdb.org/gsea/msigdb/cards/PID_P38_ALPHA_BETA_DOWNSTREAM_PATHWAY.html	ATF1	ATF2	ATF6	CEBPB	CREB1	CSNK2A1	CSNK2A2	CSNK2B	DDIT3	EIF4E	EIF4EBP1	ELK4	ESR1	GDI1	HBP1	HSPB1	JUN	KRT19	KRT8	MAPK11	MAPK14	MAPKAPK2	MAPKAPK3	MAPKAPK5	MEF2A	MEF2C	MITF	MKNK1	NOS2	PLA2G4A	PPARGC1A	PTGS2	RAB5A	RPS6KA4	RPS6KA5	SLC9A1	TP53	USF1
PID_P38_GAMMA_DELTA_PATHWAY	https://www.gsea-msigdb.org/gsea/msigdb/cards/PID_P38_GAMMA_DELTA_PATHWAY.html	CCND1	EEF2K	MAP2K3	MAP2K6	MAP3K20	MAPK12	MAPK13	MAPT	PKN1	SNTA1	STMN1
PID_P38_MK2_PATHWAY	https://www.gsea-msigdb.org/gsea/msigdb/cards/PID_P38_MK2_PATHWAY.html	CDC25B	CREB1	ETV1	HSPB1	LSP1	MAPK11	MAPK14	MAPKAPK2	MAPKAPK3	RAF1	SFN	SRF	TCF3	TH	TSC2	YWHAB	YWHAE	YWHAG	YWHAH	YWHAQ	YWHAZ
PID_P38_MKK3_6PATHWAY	https://www.gsea-msigdb.org/gsea/msigdb/cards/PID_P38_MKK3_6PATHWAY.html	ATM	CAMK2B	CCM2	GADD45A	GADD45B	GADD45G	MAP2K3	MAP2K6	MAP3K1	MAP3K10	MAP3K3	MAP3K4	MAP3K5	MAP3K6	MAP3K7	MAPK11	MAPK14	RAC1	TAB1	TAB2	TAOK1	TAOK2	TAOK3	TRAF2	TRAF6	TXN
PID_P75_NTR_PATHWAY	https://www.gsea-msigdb.org/gsea/msigdb/cards/PID_P75_NTR_PATHWAY.html	ADAM17	AKT1	APAF1	APH1A	APH1B	APP	ARHGDIA	BAD	BCL2L11	BDNF	BEX1	BEX3	BIRC2	BIRC3	CASP3	CASP6	CASP9	CHUK	CYCS	DIABLO	E2F1	FURIN	IKBKB	IKBKG	IRAK1	MAG	MAGED1	MAGEH1	MAPK10	MAPK8	MAPK9	MMP3	MMP7	MYD88	NCSTN	NDN	NGF	NGFR	NSMCE3	NTF3	NTF4	NTRK1	OMG	PIK3CA	PIK3R1	PLG	PRDM4	PRKACB
PID_PDGFRA_PATHWAY	https://www.gsea-msigdb.org/gsea/msigdb/cards/PID_PDGFRA_PATHWAY.html	CAV1	CAV3	CRK	CRKL	CSNK2A1	ELK1	FOS	GRB2	IFNG	ITGAV	JAK1	JUN	PDGFRA	PIK3CA	PIK3R1	PLCG1	RAPGEF1	SHB	SHC1	SHF	SOS1	SRF
PID_PDGFRB_PATHWAY	https://www.gsea-msigdb.org/gsea/msigdb/cards/PID_PDGFRB_PATHWAY.html	ABI1	ABL1	ACTA2	ACTN4	ACTR2	ACTR3	AFDN	ARAP1	ARHGAP35	ARHGDIA	ARPC1B	ARPC2	ARPC3	ARPC4	ARPC5	BAIAP2	BCAR1	BLK	BRAF	BRK1	CBL	CRK	CSK	CTTN	CYFIP2	DNM2	DOCK4	DOK1	EIF2AK2	ELK1	EPS8	FGR	FOS	FYN	GAB1	GRB10	GRB2	HCK	HRAS	IQGAP1	ITGAV	ITGB3	JAK2	JUN	JUND	KRAS	KSR1	LCK
PID_PLK1_PATHWAY	https://www.gsea-msigdb.org/gsea/msigdb/cards/PID_PLK1_PATHWAY.html	AURKA	BORA	BUB1	BUB1B	CCNB1	CDC14B	CDC20	CDC25B	CDC25C	CDK1	CENPE	CENPU	CLSPN	ECT2	ERCC6L	FBXO5	FBXW11	FZR1	GOLGA2	GORASP1	INCENP	KIF20A	KIF2A	KIZ	NDC80	NINL	NUDC	ODF2	PAK1	PLK1	PPP1CB	PPP1R12A	PPP2CA	PPP2R1A	PRC1	RAB1A	RHOA	ROCK2	SGO1	SPC24	SSPO	STAG2	TPT1	TPX2	TUBG1	WEE1
PID_PS1_PATHWAY	https://www.gsea-msigdb.org/gsea/msigdb/cards/PID_PS1_PATHWAY.html	ADAM10	APC	APH1A	APH1B	AXIN1	CCND1	CREBBP	CSNK1A1	CSNK2A1	CTBP1	CTNNB1	DKK1	DKK2	DLL1	DTX1	DVL1	FBXW11	FOS	FRAT1	FZD1	GSK3B	HDAC1	HNF1A	JUN	KREMEN2	LRP6	MAP3K7	MAPK1	MAPK3	MYC	NCSTN	NEDD4	NKD1	NLK	NOTCH1	PPARD	PPP2R5D	PSEN1	PSENEN	RBPJ	SSPO	TAB1	TLE1	TLE5	WIF1	WNT1
PID_RET_PATHWAY	https://www.gsea-msigdb.org/gsea/msigdb/cards/PID_RET_PATHWAY.html	BCAR1	CREB1	CRK	DOK1	DOK4	DOK5	DOK6	FRS2	GAB1	GDNF	GFRA1	GRB10	GRB2	GRB7	HRAS	IRS1	IRS2	JUN	MAPK1	MAPK3	MAPK8	NCK1	PDLIM7	PIK3CA	PIK3R1	PRKACA	PRKCA	PTK2	PTPN11	PXN	RAC1	RAP1A	RASA1	RET	RHOA	SHANK3	SHC1	SOS1	SRC
PID_S1P_S1P1_PATHWAY	https://www.gsea-msigdb.org/gsea/msigdb/cards/PID_S1P_S1P1_PATHWAY.html	ABCC1	GNAI1	GNAI2	GNAI3	GNAO1	GNAZ	ITGAV	ITGB3	KDR	MAPK1	MAPK3	PDGFB	PDGFRB	PLCB2	PLCG1	PTGS2	RAC1	RHOA	S1PR1	SPHK1	VEGFA
PID_S1P_S1P2_PATHWAY	https://www.gsea-msigdb.org/gsea/msigdb/cards/PID_S1P_S1P2_PATHWAY.html	CDH5	ELK1	FOS	GNA11	GNA12	GNA13	GNA14	GNA15	GNAI1	GNAI2	GNAI3	GNAO1	GNAQ	GNAZ	IRS1	JUN	MAPK1	MAPK14	MAPK3	MAPK8	PAK1	RAC1	RHOA	S1PR2
PID_S1P_S1P3_PATHWAY	https://www.gsea-msigdb.org/gsea/msigdb/cards/PID_S1P_S1P3_PATHWAY.html	AKT1	AKT3	CXCR4	FLT1	GNA11	GNA12	GNA13	GNA14	GNA15	GNAI1	GNAI2	GNAI3	GNAO1	GNAQ	GNAZ	ITGAV	ITGB3	JAK2	MAPK1	MAPK3	PDGFB	PDGFRB	RAC1	RHOA	S1PR1	S1PR2	S1PR3	SRC	VEGFA
PID_S1P_S1P4_PATHWAY	https://www.gsea-msigdb.org/gsea/msigdb/cards/PID_S1P_S1P4_PATHWAY.html	CDC42	GNA12	GNA13	GNAI1	GNAI2	GNAI3	GNAO1	GNAZ	MAPK1	MAPK3	PLCG1	RHOA	S1PR4	S1PR5
PID_SYNDECAN_1_PATHWAY	https://www.gsea-msigdb.org/gsea/msigdb/cards/PID_SYNDECAN_1_PATHWAY.html	BSG	CASK	CCL5	COL10A1	COL11A1	COL11A2	COL12A1	COL13A1	COL14A1	COL15A1	COL16A1	COL17A1	COL1A1	COL1A2	COL2A1	COL3A1	COL4A1	COL4A3	COL4A4	COL4A5	COL4A6	COL5A1	COL5A2	COL6A1	COL6A2	COL6A3	COL7A1	COL8A1	COL8A2	COL9A1	COL9A2	COL9A3	HGF	HPSE	LAMA5	MAPK1	MAPK3	MET	MMP1	MMP7	MMP9	PPIB	PRKACA	SDC1	SDCBP	TGFB1
PID_SYNDECAN_2_PATHWAY	https://www.gsea-msigdb.org/gsea/msigdb/cards/PID_SYNDECAN_2_PATHWAY.html	BAX	CASK	CASP3	CAV2	CSF2	CXCL8	EPB41	EPHB2	EZR	FN1	HRAS	ITGA2	ITGA5	ITGB1	KNG1	LAMA1	LAMA3	MAPK1	MAPK3	MAPK8	MMP2	NF1	PRKACA	PRKCD	RACK1	RASA1	RHOA	SDC2	SDCBP	SRC	TGFB1	TNFRSF13B	TRAPPC4
PID_SYNDECAN_3_PATHWAY	https://www.gsea-msigdb.org/gsea/msigdb/cards/PID_SYNDECAN_3_PATHWAY.html	AGRP	APH1A	APH1B	CASK	CTTN	CXCL8	EGFR	FYN	MC4R	NCAN	NCSTN	POMC	PSEN1	PSENEN	PTN	SDC3	SRC
PID_SYNDECAN_4_PATHWAY	https://www.gsea-msigdb.org/gsea/msigdb/cards/PID_SYNDECAN_4_PATHWAY.html	ACTN1	ADAM12	CCL5	CXCL12	CXCR4	DNM2	F2	FGF2	FGF6	FGFR1	FN1	FZD7	GIPC1	ITGA5	ITGB1	LAMA1	LAMA3	MDK	MMP9	NUDT16L1	PLG	PRKCA	PRKCD	PTK2	RAC1	RHOA	SDC4	SDCBP	TFPI	THBS1	TNC	TNFRSF13B
PID_TAP63_PATHWAY	https://www.gsea-msigdb.org/gsea/msigdb/cards/PID_TAP63_PATHWAY.html	ABL1	ADA	AEN	BAX	BBC3	CABLES1	CDKN1A	CDKN2A	CHUK	CLCA2	DHRS3	DICER1	DST	EGR2	EP300	EVPL	FAS	FDXR	FLOT2	GADD45A	GDF15	GPX2	HBP1	IGFBP3	IKBKB	ITCH	ITGA3	ITGB4	JAG1	MDM2	MFGE8	NOC2L	NQO1	OGG1	PERP	PLK1	PMAIP1	PML	PRKCD	S100A2	SERPINB5	SHH	SMARCD3	SP1	SPATA18	SSPO	SSRP1	TFAP2C
PID_TCR_JNK_PATHWAY	https://www.gsea-msigdb.org/gsea/msigdb/cards/PID_TCR_JNK_PATHWAY.html	CRK	CRKL	DBNL	GRAP2	JUN	LAT	LCP2	MAP2K4	MAP3K1	MAP3K7	MAP3K8	MAP4K1	MAPK8	PRKCB
PID_TCR_PATHWAY	https://www.gsea-msigdb.org/gsea/msigdb/cards/PID_TCR_PATHWAY.html	AKT1	BCL10	CARD11	CBL	CD247	CD28	CD3D	CD3E	CD3G	CD4	CD80	CD86	CDC42	CHUK	CSK	DBNL	FLNA	FYB1	FYN	GAB2	GRAP2	GRB2	HLA-DRA	HLA-DRB1	HRAS	IKBKB	IKBKG	ITK	KRAS	LAT	LCK	LCP2	MALT1	MAP3K14	MAP3K8	MAP4K1	NCK1	NRAS	ORAI1	PAG1	PDPK1	PLCG1	PRKCA	PRKCB	PRKCE	PRKCQ	PTEN	PTPN11
PID_TELOMERASE_PATHWAY	https://www.gsea-msigdb.org/gsea/msigdb/cards/PID_TELOMERASE_PATHWAY.html	ABL1	ACD	AKT1	ATM	BLM	CCND1	CDKN1B	DKC1	E2F1	EGF	EGFR	ESR1	FOS	HDAC1	HDAC2	HNRNPC	HSP90AA1	HUS1	IFNAR2	IFNG	IL2	IRF1	JUN	MAPK1	MAPK3	MAX	MRE11	MTOR	MXD1	MYC	NBN	NCL	NFKB1	NR2F2	PARP2	PINX1	POT1	PTGES3	RAD1	RAD50	RAD9A	RBBP4	RBBP7	RPS6KB1	SAP18	SAP30	SIN3A	SIN3B
PID_TGFBR_PATHWAY	https://www.gsea-msigdb.org/gsea/msigdb/cards/PID_TGFBR_PATHWAY.html	ARRB2	AXIN1	BAMBI	CAMK2A	CAV1	CCN2	CTNNB1	DAB2	DACT2	DAXX	DYNLRB1	EIF2A	FKBP1A	GRB2	ITCH	MAP3K7	NEDD4L	OCLN	PARD6A	PDPK1	PML	PPP1CA	PPP1R15A	PPP2CA	PPP2CB	PPP2R2A	RHOA	RNF111	RPS6KB1	SHC1	SKIL	SMAD2	SMAD3	SMAD4	SMAD7	SMURF1	SMURF2	SOS1	SPTBN1	STRAP	TAB1	TAB2	TGFB1	TGFB2	TGFB3	TGFBR1	TGFBR2	TGFBR3
PID_THROMBIN_PAR4_PATHWAY	https://www.gsea-msigdb.org/gsea/msigdb/cards/PID_THROMBIN_PAR4_PATHWAY.html	F2	F2RL2	F2RL3	GNA11	GNA13	GNA14	GNA15	GNAQ	GNB1	GNG2	MYL2	PLCB2	RHOA	ROCK1	ROCK2
PID_TRAIL_PATHWAY	https://www.gsea-msigdb.org/gsea/msigdb/cards/PID_TRAIL_PATHWAY.html	CASP10	CASP8	CFLAR	CHUK	DAP3	FADD	IKBKB	IKBKG	MAP2K4	MAP3K1	MAPK1	MAPK3	MAPK8	PIK3CA	PIK3CB	PIK3CD	PIK3R1	PIK3R2	PIK3R3	RIPK1	SMPD1	TNFRSF10A	TNFRSF10B	TNFRSF10C	TNFRSF10D	TNFSF10	TRADD	TRAF2
PID_UPA_UPAR_PATHWAY	https://www.gsea-msigdb.org/gsea/msigdb/cards/PID_UPA_UPAR_PATHWAY.html	BCAR1	CRK	CTRC	CTSG	DOCK1	EGFR	ELANE	FGA	FGB	FGG	FN1	FPR1	FPR2	FPR3	GPLD1	HGF	ITGA3	ITGA5	ITGAM	ITGAV	ITGB1	ITGB2	ITGB3	ITGB5	KLK4	LRP1	MMP12	MMP13	MMP3	MMP9	NCL	PDGFD	PDGFRB	PLAU	PLAUR	PLG	RAC1	SERPINE1	SRC	TGFB1	VLDLR	VTN
PID_VEGF_VEGFR_PATHWAY	https://www.gsea-msigdb.org/gsea/msigdb/cards/PID_VEGF_VEGFR_PATHWAY.html	FLT1	FLT4	KDR	NRP1	NRP2	PGF	VEGFA	VEGFB	VEGFC	VEGFD
PID_VEGFR1_PATHWAY	https://www.gsea-msigdb.org/gsea/msigdb/cards/PID_VEGFR1_PATHWAY.html	AKT1	CAV1	CBL	CD2AP	FLT1	HIF1A	HSP90AA1	MAPK1	MAPK3	NCK1	NOS3	NRP1	NRP2	PDPK1	PGF	PIK3CA	PIK3R1	PLCG1	PRKACA	PRKCA	PRKCB	PTPN11	RASA1	SHC2	VEGFA	VEGFB
PID_WNT_CANONICAL_PATHWAY	https://www.gsea-msigdb.org/gsea/msigdb/cards/PID_WNT_CANONICAL_PATHWAY.html	APC	AXIN1	CAV1	CSNK1G1	CTNNB1	CUL3	DVL1	DVL2	DVL3	FZD5	GSK3A	GSK3B	KLHL12	LRP6	NKD2	PI4K2A	PIP5K1B	PPP2R5A	RANBP3	WNT3A
REACTOME_GENERATION_OF_SECOND_MESSENGER_MOLECULES	https://www.gsea-msigdb.org/gsea/msigdb/cards/REACTOME_GENERATION_OF_SECOND_MESSENGER_MOLECULES.html	CD101	CD247	CD3D	CD3E	CD3G	CD4	ENAH	EVL	FYB1	GRAP2	HLA-DPA1	HLA-DPB1	HLA-DQA1	HLA-DQA2	HLA-DQB1	HLA-DQB2	HLA-DRA	HLA-DRB1	HLA-DRB3	HLA-DRB4	HLA-DRB5	ITK	LAT	LCK	LCP2	NCK1	PAK1	PAK2	PAK3	PLCG1	PLCG2	TRAV19	TRAV29DV5	TRAV8-4	TRBV12-3	TRBV7-9	VASP	WAS	ZAP70
REACTOME_GLUCAGON_LIKE_PEPTIDE_1_GLP1_REGULATES_INSULIN_SECRETION	https://www.gsea-msigdb.org/gsea/msigdb/cards/REACTOME_GLUCAGON_LIKE_PEPTIDE_1_GLP1_REGULATES_INSULIN_SECRETION.html	ADCY5	ADCY6	ADCY8	AKAP5	GCG	GLP1R	GNAS	GNB1	GNB2	GNB3	GNB4	GNB5	GNG10	GNG11	GNG12	GNG13	GNG2	GNG3	GNG4	GNG5	GNG7	GNG8	GNGT1	GNGT2	IQGAP1	ITPR1	ITPR2	ITPR3	KCNB1	KCNC2	KCNG2	KCNS3	PRKACA	PRKACB	PRKACG	PRKAR1A	PRKAR1B	PRKAR2A	PRKAR2B	RAP1A	RAPGEF3	RAPGEF4
REACTOME_GLYCOSAMINOGLYCAN_METABOLISM	https://www.gsea-msigdb.org/gsea/msigdb/cards/REACTOME_GLYCOSAMINOGLYCAN_METABOLISM.html	ABCC5	ACAN	AGRN	ARSB	B3GALT6	B3GAT1	B3GAT2	B3GAT3	B3GNT2	B3GNT3	B3GNT4	B3GNT7	B4GALT1	B4GALT2	B4GALT3	B4GALT4	B4GALT5	B4GALT6	B4GALT7	B4GAT1	BCAN	BGN	CD44	CEMIP	CHP1	CHPF	CHPF2	CHST1	CHST11	CHST12	CHST13	CHST14	CHST15	CHST2	CHST3	CHST5	CHST6	CHST7	CHST9	CHSY1	CHSY3	CSGALNACT1	CSGALNACT2	CSPG4	CSPG5	DCN	DSE	DSEL
REACTOME_GLYOXYLATE_METABOLISM_AND_GLYCINE_DEGRADATION	https://www.gsea-msigdb.org/gsea/msigdb/cards/REACTOME_GLYOXYLATE_METABOLISM_AND_GLYCINE_DEGRADATION.html	AGXT	AGXT2	ALDH4A1	AMT	BCKDHA	BCKDHB	DAO	DBT	DDO	DHTKD1	DLAT	DLD	DLST	GCSH	GLDC	GNMT	GOT2	GRHPR	HAO1	HOGA1	LIAS	LIPT1	LIPT2	NDUFAB1	OGDH	PDHA1	PDHA2	PDHB	PDHX	PRODH2	PXMP2
REACTOME_GOLGI_ASSOCIATED_VESICLE_BIOGENESIS	https://www.gsea-msigdb.org/gsea/msigdb/cards/REACTOME_GOLGI_ASSOCIATED_VESICLE_BIOGENESIS.html	ACBD3	AP1B1	AP1G1	AP1M1	AP1M2	AP1S1	AP1S2	AP1S3	AP3B1	AP3S1	AP4B1	AP4E1	ARF1	ARRB1	BLOC1S1	BLOC1S3	BLOC1S4	BLOC1S6	CLINT1	CLTA	CLTC	CPD	DNAJC6	DNM2	DTNBP1	FTH1	FTL	GAK	GOLGB1	HIP1R	HSPA8	IGF2R	NAPA	NECAP1	OCRL	PICALM	PIK3C2A	PUM1	RAB5C	SH3D19	SH3GL2	SNAPIN	SNX2	SNX5	SNX9	SORT1	TBC1D8B	TFRC
REACTOME_GPCR_LIGAND_BINDING	https://www.gsea-msigdb.org/gsea/msigdb/cards/REACTOME_GPCR_LIGAND_BINDING.html	ACKR1	ACKR2	ACKR3	ACKR4	ADCYAP1	ADCYAP1R1	ADGRE1	ADGRE2	ADGRE3	ADGRE5	ADM	ADM2	ADORA1	ADORA2A	ADORA2B	ADORA3	ADRA1A	ADRA1B	ADRA1D	ADRA2A	ADRA2B	ADRA2C	ADRB1	ADRB2	ADRB3	AGT	AGTR1	AGTR2	ANXA1	APLN	APLNR	APP	AVP	AVPR1A	AVPR1B	AVPR2	BDKRB1	BDKRB2	BRS3	C3	C3AR1	C5	C5AR1	C5AR2	CALCA	CALCB	CALCR	CALCRL
REACTOME_GRB2_EVENTS_IN_ERBB2_SIGNALING	https://www.gsea-msigdb.org/gsea/msigdb/cards/REACTOME_GRB2_EVENTS_IN_ERBB2_SIGNALING.html	BTC	EGF	EGFR	ERBB2	ERBB4	EREG	GRB2	HBEGF	HRAS	KRAS	NRAS	NRG1	NRG2	NRG3	NRG4	SOS1
REACTOME_GRB7_EVENTS_IN_ERBB2_SIGNALING	https://www.gsea-msigdb.org/gsea/msigdb/cards/REACTOME_GRB7_EVENTS_IN_ERBB2_SIGNALING.html	ERBB2	ERBB3	GRB7	NRG1	NRG2
REACTOME_GROWTH_HORMONE_RECEPTOR_SIGNALING	https://www.gsea-msigdb.org/gsea/msigdb/cards/REACTOME_GROWTH_HORMONE_RECEPTOR_SIGNALING.html	ADAM17	CISH	CSH1	GH1	GH2	GHR	IRS1	IRS2	JAK2	LYN	MAPK1	MAPK3	PRL	PRLR	PTPN1	PTPN6	SH2B1	SOCS1	SOCS2	SOCS3	STAT1	STAT3	STAT5A	STAT5B
REACTOME_HATS_ACETYLATE_HISTONES	https://www.gsea-msigdb.org/gsea/msigdb/cards/REACTOME_HATS_ACETYLATE_HISTONES.html	AC118549.1	ACTB	ACTL6A	ATF2	ATXN7	ATXN7L3	BRD1	BRD8	BRPF1	BRPF3	CLOCK	CREBBP	DMAP1	DR1	ELP1	ELP2	ELP3	ELP4	ELP5	ELP6	ENY2	EP300	EP400	EPC1	H2AC1	H2AC11	H2AC12	H2AC13	H2AC14	H2AC15	H2AC16	H2AC17	H2AC18	H2AC19	H2AC20	H2AC21	H2AC4	H2AC6	H2AC7	H2AC8	H2AW	H2BC1	H2BC10	H2BC11	H2BC12	H2BC13	H2BC14	H2BC15
REACTOME_HDACS_DEACETYLATE_HISTONES	https://www.gsea-msigdb.org/gsea/msigdb/cards/REACTOME_HDACS_DEACETYLATE_HISTONES.html	ARID4A	ARID4B	BRMS1	CHD3	CHD4	GATAD2A	GATAD2B	GPS2	H2AC1	H2AC11	H2AC12	H2AC13	H2AC14	H2AC15	H2AC16	H2AC17	H2AC18	H2AC19	H2AC20	H2AC21	H2AC4	H2AC6	H2AC7	H2AC8	H2AW	H2BC1	H2BC10	H2BC11	H2BC12	H2BC13	H2BC14	H2BC15	H2BC17	H2BC18	H2BC21	H2BC3	H2BC4	H2BC5	H2BC6	H2BC7	H2BC8	H2BC9	H2BU1	H3C1	H3C10	H3C11	H3C12	H3C13
REACTOME_HEDGEHOG_LIGAND_BIOGENESIS	https://www.gsea-msigdb.org/gsea/msigdb/cards/REACTOME_HEDGEHOG_LIGAND_BIOGENESIS.html	ADAM17	DERL2	DHH	DISP2	ERLEC1	GPC5	HHAT	IHH	NOTUM	OS9	P4HB	PSMA1	PSMA2	PSMA3	PSMA4	PSMA5	PSMA6	PSMA7	PSMA8	PSMB1	PSMB10	PSMB11	PSMB2	PSMB3	PSMB4	PSMB5	PSMB6	PSMB7	PSMB8	PSMB9	PSMC1	PSMC2	PSMC3	PSMC4	PSMC5	PSMC6	PSMD1	PSMD10	PSMD11	PSMD12	PSMD13	PSMD14	PSMD2	PSMD3	PSMD4	PSMD5	PSMD6	PSMD7
REACTOME_HEPARAN_SULFATE_HEPARIN_HS_GAG_METABOLISM	https://www.gsea-msigdb.org/gsea/msigdb/cards/REACTOME_HEPARAN_SULFATE_HEPARIN_HS_GAG_METABOLISM.html	AGRN	B3GALT6	B3GAT1	B3GAT2	B3GAT3	B4GALT7	BCAN	BGN	CSPG4	CSPG5	DCN	EXT1	EXT2	GLB1	GLB1L	GLCE	GPC1	GPC2	GPC3	GPC4	GPC5	GPC6	GUSB	HGSNAT	HPSE	HPSE2	HS2ST1	HS3ST1	HS3ST2	HS3ST3A1	HS3ST3B1	HS3ST4	HS3ST5	HS3ST6	HS6ST1	HS6ST2	HS6ST3	HSPG2	IDS	IDUA	NAGLU	NCAN	NDST1	NDST2	NDST3	NDST4	SDC1	SDC2
REACTOME_HIGHLY_CALCIUM_PERMEABLE_NICOTINIC_ACETYLCHOLINE_RECEPTORS	https://www.gsea-msigdb.org/gsea/msigdb/cards/REACTOME_HIGHLY_CALCIUM_PERMEABLE_NICOTINIC_ACETYLCHOLINE_RECEPTORS.html	CHRNA1	CHRNA2	CHRNA3	CHRNA4	CHRNA5	CHRNA6	CHRNB2	CHRNB3	CHRNB4
REACTOME_HS_GAG_BIOSYNTHESIS	https://www.gsea-msigdb.org/gsea/msigdb/cards/REACTOME_HS_GAG_BIOSYNTHESIS.html	AGRN	EXT1	EXT2	GLCE	GPC1	GPC2	GPC3	GPC4	GPC5	GPC6	HS2ST1	HS3ST1	HS3ST2	HS3ST3A1	HS3ST3B1	HS3ST4	HS3ST5	HS3ST6	HS6ST1	HS6ST2	HS6ST3	HSPG2	NDST1	NDST2	NDST3	NDST4	SDC1	SDC2	SDC3	SDC4	SLC35D2
REACTOME_HS_GAG_DEGRADATION	https://www.gsea-msigdb.org/gsea/msigdb/cards/REACTOME_HS_GAG_DEGRADATION.html	AGRN	GLB1	GLB1L	GPC1	GPC2	GPC3	GPC4	GPC5	GPC6	GUSB	HGSNAT	HPSE	HPSE2	HSPG2	IDS	IDUA	NAGLU	SDC1	SDC2	SDC3	SDC4	SGSH
REACTOME_HSF1_ACTIVATION	https://www.gsea-msigdb.org/gsea/msigdb/cards/REACTOME_HSF1_ACTIVATION.html	COL4A6	CRYBA4	DEDD2	DNAJB1	DNAJB6	EEF1A1	FKBP4	GML	HDAC6	HSBP1	HSF1	HSP90AA1	HSP90AB1	HSPA1A	HSPA1B	HSPA1L	HSPA6	HSPB1	HSPB2	HSPH1	MRPL18	PTGES3	RLN1	RPA1	RPA2	RPA3	SERPINH1	TNFRSF21	UBB	VCP	YWHAE
REACTOME_HSF1_DEPENDENT_TRANSACTIVATION	https://www.gsea-msigdb.org/gsea/msigdb/cards/REACTOME_HSF1_DEPENDENT_TRANSACTIVATION.html	AKT1S1	CAMK2A	CAMK2B	CAMK2D	CAMK2G	COL4A6	CREBBP	CRYAB	CRYBA4	DEDD2	DNAJB1	DNAJB6	EP300	FKBP4	GML	HSBP1	HSF1	HSP90AA1	HSP90AB1	HSPA1A	HSPA1B	HSPA1L	HSPA2	HSPA6	HSPA8	HSPB1	HSPB2	HSPB8	HSPH1	MLST8	MRPL18	MTOR	PTGES3	RLN1	RPTOR	SERPINH1	TNFRSF21	UBB
REACTOME_HSP90_CHAPERONE_CYCLE_FOR_STEROID_HORMONE_RECEPTORS_SHR	https://www.gsea-msigdb.org/gsea/msigdb/cards/REACTOME_HSP90_CHAPERONE_CYCLE_FOR_STEROID_HORMONE_RECEPTORS_SHR.html	ACTR10	ACTR1A	AR	CAPZA1	CAPZA2	CAPZA3	CAPZB	DCTN1	DCTN2	DCTN3	DCTN4	DCTN5	DCTN6	DNAJA1	DNAJA2	DNAJA4	DNAJB1	DYNC1H1	DYNC1I1	DYNC1I2	DYNC1LI1	DYNC1LI2	DYNLL1	DYNLL2	FKBP4	FKBP5	HSP90AA1	HSP90AB1	HSPA1A	HSPA1B	HSPA1L	HSPA2	HSPA8	NR3C1	NR3C2	PGR	PTGES3	STIP1	TUBA1A	TUBA1B	TUBA1C	TUBA3C	TUBA3D	TUBA3E	TUBA4A	TUBA4B	TUBA8	TUBAL3
REACTOME_HYALURONAN_BIOSYNTHESIS_AND_EXPORT	https://www.gsea-msigdb.org/gsea/msigdb/cards/REACTOME_HYALURONAN_BIOSYNTHESIS_AND_EXPORT.html	ABCC5	CEMIP	HAS1	HAS2	HAS3
REACTOME_HYALURONAN_METABOLISM	https://www.gsea-msigdb.org/gsea/msigdb/cards/REACTOME_HYALURONAN_METABOLISM.html	ABCC5	CD44	CEMIP	CHP1	GUSB	HAS1	HAS2	HAS3	HEXA	HEXB	HMMR	HYAL1	HYAL2	HYAL3	LYVE1	SLC9A1	STAB2
REACTOME_INACTIVATION_OF_CDC42_AND_RAC1	https://www.gsea-msigdb.org/gsea/msigdb/cards/REACTOME_INACTIVATION_OF_CDC42_AND_RAC1.html	ARHGAP39	CDC42	RAC1	ROBO1	SLIT2	SRGAP1	SRGAP2	SRGAP3
REACTOME_INHIBITION_OF_REPLICATION_INITIATION_OF_DAMAGED_DNA_BY_RB1_E2F1	https://www.gsea-msigdb.org/gsea/msigdb/cards/REACTOME_INHIBITION_OF_REPLICATION_INITIATION_OF_DAMAGED_DNA_BY_RB1_E2F1.html	E2F1	POLA1	POLA2	PPP2CA	PPP2CB	PPP2R1A	PPP2R1B	PPP2R3B	PRIM1	PRIM2	RB1	TFDP1	TFDP2
REACTOME_INHIBITION_OF_THE_PROTEOLYTIC_ACTIVITY_OF_APC_C_REQUIRED_FOR_THE_ONSET_OF_ANAPHASE_BY_MITOTIC_SPINDLE_CHECKPOINT_COMPONENTS	https://www.gsea-msigdb.org/gsea/msigdb/cards/REACTOME_INHIBITION_OF_THE_PROTEOLYTIC_ACTIVITY_OF_APC_C_REQUIRED_FOR_THE_ONSET_OF_ANAPHASE_BY_MITOTIC_SPINDLE_CHECKPOINT_COMPONENTS.html	ANAPC1	ANAPC10	ANAPC11	ANAPC15	ANAPC16	ANAPC2	ANAPC4	ANAPC5	ANAPC7	BUB1B	BUB3	CDC16	CDC20	CDC23	CDC26	CDC27	MAD2L1	UBE2C	UBE2D1	UBE2E1
REACTOME_INITIATION_OF_NUCLEAR_ENVELOPE_NE_REFORMATION	https://www.gsea-msigdb.org/gsea/msigdb/cards/REACTOME_INITIATION_OF_NUCLEAR_ENVELOPE_NE_REFORMATION.html	ANKLE2	BANF1	CCNB1	CCNB2	CDK1	EMD	KPNB1	LBR	LEMD2	LEMD3	LMNA	LMNB1	PPP2CA	PPP2R1A	PPP2R2A	SIRT2	TMPO	VRK1	VRK2
REACTOME_INNATE_IMMUNE_SYSTEM	https://www.gsea-msigdb.org/gsea/msigdb/cards/REACTOME_INNATE_IMMUNE_SYSTEM.html	A1BG	AAMP	ABCA13	ABI1	ABI2	ABL1	AC004151.1	AC093012.1	ACAA1	ACLY	ACPP	ACTB	ACTG1	ACTR10	ACTR1B	ACTR2	ACTR3	ADA2	ADAM10	ADAM8	ADGRE3	ADGRE5	ADGRG3	AGA	AGER	AGL	AGPAT2	AHCYL1	AHSG	AIM2	ALAD	ALDH3B1	ALDOA	ALDOC	ALOX5	ALPK1	AMPD3	ANO6	ANPEP	ANXA2	AOC1	AP1M1	AP2A2	APAF1	APEH	APOB	APP	APRT
REACTOME_INSERTION_OF_TAIL_ANCHORED_PROTEINS_INTO_THE_ENDOPLASMIC_RETICULUM_MEMBRANE	https://www.gsea-msigdb.org/gsea/msigdb/cards/REACTOME_INSERTION_OF_TAIL_ANCHORED_PROTEINS_INTO_THE_ENDOPLASMIC_RETICULUM_MEMBRANE.html	ALDH3A2	APP	BAG6	CAMLG	CYB5A	EMD	GET1	GET3	GET4	HMOX1	OTOF	PRNP	SEC61B	SEC61G	SERP1	SGTA	STX1A	STX5	UBE2J2	UBL4A	VAMP2	VAPA
REACTOME_INTEGRIN_CELL_SURFACE_INTERACTIONS	https://www.gsea-msigdb.org/gsea/msigdb/cards/REACTOME_INTEGRIN_CELL_SURFACE_INTERACTIONS.html	AGRN	BSG	CD44	CD47	CDH1	COL10A1	COL13A1	COL16A1	COL18A1	COL1A1	COL1A2	COL23A1	COL2A1	COL3A1	COL4A1	COL4A2	COL4A3	COL4A4	COL4A5	COL4A6	COL5A1	COL5A2	COL5A3	COL6A1	COL6A2	COL6A3	COL6A5	COL6A6	COL7A1	COL8A1	COL8A2	COL9A1	COL9A2	COL9A3	COMP	F11R	FBN1	FGA	FGB	FGG	FN1	HSPG2	IBSP	ICAM1	ICAM2	ICAM3	ICAM4	ICAM5
REACTOME_INTEGRIN_SIGNALING	https://www.gsea-msigdb.org/gsea/msigdb/cards/REACTOME_INTEGRIN_SIGNALING.html	AKT1	APBB1IP	BCAR1	CRK	CSK	FGA	FGB	FGG	FN1	GRB2	ITGA2B	ITGB3	PDPK1	PTK2	PTPN1	RAP1A	RAP1B	RAPGEF3	RAPGEF4	RASGRP1	RASGRP2	SHC1	SOS1	SRC	SYK	TLN1	VWF
REACTOME_INTERACTIONS_OF_VPR_WITH_HOST_CELLULAR_PROTEINS	https://www.gsea-msigdb.org/gsea/msigdb/cards/REACTOME_INTERACTIONS_OF_VPR_WITH_HOST_CELLULAR_PROTEINS.html	AAAS	BANF1	HMGA1	KPNA1	NDC1	NUP107	NUP133	NUP153	NUP155	NUP160	NUP188	NUP205	NUP210	NUP214	NUP35	NUP37	NUP42	NUP43	NUP50	NUP54	NUP58	NUP62	NUP85	NUP88	NUP93	NUP98	POM121	POM121C	PSIP1	RAE1	RANBP2	SEC13	SEH1L	SLC25A4	SLC25A5	SLC25A6	TPR
REACTOME_INTERLEUKIN_18_SIGNALING	https://www.gsea-msigdb.org/gsea/msigdb/cards/REACTOME_INTERLEUKIN_18_SIGNALING.html	ALOX5	IL13	IL18	IL18BP	IL18R1	IL18RAP	IL37	IL4
REACTOME_INTERLEUKIN_20_FAMILY_SIGNALING	https://www.gsea-msigdb.org/gsea/msigdb/cards/REACTOME_INTERLEUKIN_20_FAMILY_SIGNALING.html	IFNL1	IFNL2	IFNL3	IFNLR1	IL10RB	IL19	IL20	IL20RA	IL20RB	IL22	IL22RA1	IL22RA2	IL24	IL26	JAK1	JAK2	JAK3	PTPN11	SOCS3	STAT1	STAT2	STAT3	STAT4	STAT5A	STAT5B	TYK2
REACTOME_INTERLEUKIN_27_SIGNALING	https://www.gsea-msigdb.org/gsea/msigdb/cards/REACTOME_INTERLEUKIN_27_SIGNALING.html	CANX	CRLF1	EBI3	IL27	IL27RA	IL6ST	JAK1	JAK2	STAT1	STAT3	TYK2
REACTOME_INTERLEUKIN_2_FAMILY_SIGNALING	https://www.gsea-msigdb.org/gsea/msigdb/cards/REACTOME_INTERLEUKIN_2_FAMILY_SIGNALING.html	CSF2	CSF2RA	CSF2RB	GAB2	GRB2	HAVCR2	IL15	IL15RA	IL2	IL21	IL21R	IL2RA	IL2RB	IL2RG	IL3	IL3RA	IL5	IL5RA	IL9	IL9R	INPP5D	INPPL1	JAK1	JAK2	JAK3	LCK	LGALS9	PIK3CA	PIK3CB	PIK3CD	PIK3R1	PIK3R2	PIK3R3	PTK2B	PTPN6	SHC1	SOS1	SOS2	STAT1	STAT3	STAT4	STAT5A	STAT5B	SYK
REACTOME_INTERLEUKIN_2_SIGNALING	https://www.gsea-msigdb.org/gsea/msigdb/cards/REACTOME_INTERLEUKIN_2_SIGNALING.html	IL2	IL2RA	IL2RB	IL2RG	JAK1	JAK3	LCK	PTK2B	SHC1	STAT5A	STAT5B	SYK
REACTOME_INTERLEUKIN_35_SIGNALLING	https://www.gsea-msigdb.org/gsea/msigdb/cards/REACTOME_INTERLEUKIN_35_SIGNALLING.html	CANX	EBI3	IL12A	IL12RB2	IL27RA	IL6ST	JAK1	JAK2	STAT1	STAT3	STAT4	TYK2
REACTOME_INTERLEUKIN_3_INTERLEUKIN_5_AND_GM_CSF_SIGNALING	https://www.gsea-msigdb.org/gsea/msigdb/cards/REACTOME_INTERLEUKIN_3_INTERLEUKIN_5_AND_GM_CSF_SIGNALING.html	BLNK	CBL	CRK	CRKL	CSF2	CSF2RA	CSF2RB	FYN	GAB2	GRB2	HCK	IL2	IL2RA	IL2RB	IL2RG	IL3	IL3RA	IL5	IL5RA	INPP5D	INPPL1	JAK1	JAK2	JAK3	LYN	PIK3CA	PIK3CB	PIK3CD	PIK3R1	PIK3R2	PIK3R3	PRKACA	PTPN11	PTPN6	RAPGEF1	RPS27A	SHC1	SOS1	STAT5A	STAT5B	SYK	TEC	UBA52	UBB	UBC	VAV1	YES1	YWHAZ
REACTOME_INTERLEUKIN_4_AND_INTERLEUKIN_13_SIGNALING	https://www.gsea-msigdb.org/gsea/msigdb/cards/REACTOME_INTERLEUKIN_4_AND_INTERLEUKIN_13_SIGNALING.html	AKT1	ALOX15	ALOX5	ANXA1	BATF	BCL2	BCL2L1	BCL6	BIRC5	CCL11	CCL2	CCL22	CCND1	CD36	CDKN1A	CEBPD	COL1A2	CXCL8	F13A1	FASLG	FCER2	FGF2	FN1	FOS	FOXO1	FOXO3	FSCN1	GATA3	HGF	HIF1A	HMOX1	HSP90AA1	HSP90B1	HSPA8	ICAM1	IGHE	IGHG1	IGHG4	IL10	IL12A	IL12B	IL13	IL13RA1	IL13RA2	IL17A	IL17F	IL18	IL1A
REACTOME_INTERLEUKIN_6_SIGNALING	https://www.gsea-msigdb.org/gsea/msigdb/cards/REACTOME_INTERLEUKIN_6_SIGNALING.html	CBL	IL6	IL6R	IL6ST	JAK1	JAK2	PTPN11	SOCS3	STAT1	STAT3	TYK2
REACTOME_INTERLEUKIN_7_SIGNALING	https://www.gsea-msigdb.org/gsea/msigdb/cards/REACTOME_INTERLEUKIN_7_SIGNALING.html	BRWD1	CISH	CRLF2	H3C1	H3C10	H3C11	H3C12	H3C13	H3C14	H3C15	H3C2	H3C3	H3C4	H3C6	H3C7	H3C8	HGF	IL2RG	IL7	IL7R	IRS1	IRS2	JAK1	JAK3	PIK3R1	PIK3R2	PIK3R3	RAG1	RAG2	SMARCA4	SOCS1	SOCS2	STAT3	STAT5A	STAT5B	TSLP
REACTOME_INTERLEUKIN_9_SIGNALING	https://www.gsea-msigdb.org/gsea/msigdb/cards/REACTOME_INTERLEUKIN_9_SIGNALING.html	IL2RG	IL9	IL9R	JAK1	JAK3	STAT1	STAT3	STAT5A	STAT5B
REACTOME_INTERLEUKIN_RECEPTOR_SHC_SIGNALING	https://www.gsea-msigdb.org/gsea/msigdb/cards/REACTOME_INTERLEUKIN_RECEPTOR_SHC_SIGNALING.html	CSF2	CSF2RA	CSF2RB	GAB2	GRB2	IL2	IL2RA	IL2RB	IL2RG	IL3	IL3RA	IL5	IL5RA	INPP5D	INPPL1	JAK1	JAK2	JAK3	PIK3CA	PIK3CB	PIK3CD	PIK3R1	PIK3R2	PIK3R3	PTPN6	SHC1	SOS1
REACTOME_ION_CHANNEL_TRANSPORT	https://www.gsea-msigdb.org/gsea/msigdb/cards/REACTOME_ION_CHANNEL_TRANSPORT.html	ANO1	ANO10	ANO2	ANO3	ANO4	ANO5	ANO6	ANO7	ANO8	ANO9	ASIC1	ASIC2	ASIC3	ASIC4	ASIC5	ASPH	ATP10A	ATP10B	ATP10D	ATP11A	ATP11B	ATP11C	ATP12A	ATP13A1	ATP13A2	ATP13A4	ATP13A5	ATP1A1	ATP1A2	ATP1A3	ATP1A4	ATP1B1	ATP1B2	ATP1B3	ATP2A1	ATP2A2	ATP2A3	ATP2B1	ATP2B2	ATP2B3	ATP2B4	ATP2C1	ATP2C2	ATP4A	ATP4B	ATP6AP1	ATP6V0A1	ATP6V0A2
REACTOME_ION_HOMEOSTASIS	https://www.gsea-msigdb.org/gsea/msigdb/cards/REACTOME_ION_HOMEOSTASIS.html	ABCC9	AHCYL1	ASPH	ATP1A1	ATP1A2	ATP1A3	ATP1A4	ATP1B1	ATP1B2	ATP1B3	ATP2A1	ATP2A2	ATP2A3	ATP2B1	ATP2B2	ATP2B3	ATP2B4	CALM1	CAMK2A	CAMK2B	CAMK2D	CAMK2G	CASQ1	CASQ2	CLIC2	DMPK	FKBP1B	FXYD1	FXYD2	FXYD3	FXYD4	FXYD6	FXYD7	ITPR1	ITPR2	ITPR3	KCNJ11	NOS1	ORAI1	ORAI2	PLN	PRKACA	RYR1	RYR2	RYR3	SLC8A1	SLC8A2	SLC8A3
REACTOME_IRE1ALPHA_ACTIVATES_CHAPERONES	https://www.gsea-msigdb.org/gsea/msigdb/cards/REACTOME_IRE1ALPHA_ACTIVATES_CHAPERONES.html	ACADVL	ADD1	ARFGAP1	ATP6V0D1	CTDSP2	CUL7	CXXC1	DCTN1	DDX11	DNAJB11	DNAJB9	DNAJC3	EDEM1	ERN1	EXTL1	EXTL2	EXTL3	FKBP14	GFPT1	GOSR2	GSK3A	HDGF	HSPA5	HYOU1	KDELR3	KLHDC3	LMNA	MYDGF	PDIA5	PDIA6	PLA2G4B	PPP2R5B	PREB	SEC31A	SERP1	SHC1	SRPRA	SRPRB	SSR1	SULT1A3	SYVN1	TATDN2	TLN1	TPP1	TSPYL2	WFS1	WIPI1	XBP1
REACTOME_IRS_ACTIVATION	https://www.gsea-msigdb.org/gsea/msigdb/cards/REACTOME_IRS_ACTIVATION.html	GRB10	INS	INSR	IRS1	IRS2
REACTOME_JNK_C_JUN_KINASES_PHOSPHORYLATION_AND_ACTIVATION_MEDIATED_BY_ACTIVATED_HUMAN_TAK1	https://www.gsea-msigdb.org/gsea/msigdb/cards/REACTOME_JNK_C_JUN_KINASES_PHOSPHORYLATION_AND_ACTIVATION_MEDIATED_BY_ACTIVATED_HUMAN_TAK1.html	IKBKG	IRAK1	IRAK2	MAP2K4	MAP2K7	MAP3K7	MAPK10	MAPK8	MAPK9	NOD1	NOD2	RIPK2	RPS27A	TAB1	TAB2	TAB3	TRAF6	UBA52	UBB	UBC	UBE2N	UBE2V1
REACTOME_KETONE_BODY_METABOLISM	https://www.gsea-msigdb.org/gsea/msigdb/cards/REACTOME_KETONE_BODY_METABOLISM.html	AACS	ACAT1	ACSS3	BDH1	BDH2	HMGCL	HMGCLL1	HMGCS2	OXCT1	OXCT2
REACTOME_KINESINS	https://www.gsea-msigdb.org/gsea/msigdb/cards/REACTOME_KINESINS.html	CENPE	KIF11	KIF12	KIF13B	KIF15	KIF16B	KIF18A	KIF18B	KIF19	KIF1A	KIF1B	KIF1C	KIF20A	KIF20B	KIF21A	KIF21B	KIF22	KIF23	KIF25	KIF26A	KIF26B	KIF27	KIF2A	KIF2B	KIF2C	KIF3A	KIF3B	KIF3C	KIF4A	KIF4B	KIF5A	KIF5B	KIF6	KIF9	KIFAP3	KIFC1	KIFC2	KLC1	KLC2	KLC3	KLC4	RACGAP1	TUBA1A	TUBA1B	TUBA1C	TUBA3C	TUBA3D	TUBA3E
REACTOME_L1CAM_INTERACTIONS	https://www.gsea-msigdb.org/gsea/msigdb/cards/REACTOME_L1CAM_INTERACTIONS.html	AC020929.1	ACTB	ACTG1	ALCAM	ANK1	ANK2	ANK3	AP2A1	AP2A2	AP2B1	AP2M1	AP2S1	CD24	CHL1	CLTA	CLTC	CNTN1	CNTN2	CNTN6	CNTNAP1	CSNK2A1	CSNK2A2	CSNK2B	DCX	DLG1	DLG3	DLG4	DNM1	DNM2	DNM3	DPYSL2	EGFR	EPHB2	EZR	FGFR1	GAP43	HSPA8	ITGA1	ITGA10	ITGA2	ITGA2B	ITGA5	ITGA9	ITGAV	ITGB1	ITGB3	KCNQ2	KCNQ3
REACTOME_LAMININ_INTERACTIONS	https://www.gsea-msigdb.org/gsea/msigdb/cards/REACTOME_LAMININ_INTERACTIONS.html	COL18A1	COL4A1	COL4A2	COL4A3	COL4A4	COL4A5	COL4A6	COL7A1	HSPG2	ITGA1	ITGA2	ITGA3	ITGA6	ITGA7	ITGAV	ITGB1	ITGB4	LAMA1	LAMA2	LAMA3	LAMA4	LAMA5	LAMB1	LAMB2	LAMB3	LAMC1	LAMC2	LAMC3	NID1	NID2
REACTOME_LATE_ENDOSOMAL_MICROAUTOPHAGY	https://www.gsea-msigdb.org/gsea/msigdb/cards/REACTOME_LATE_ENDOSOMAL_MICROAUTOPHAGY.html	ARL13B	CETN1	CFTR	CHMP2A	CHMP2B	CHMP3	CHMP4A	CHMP4B	CHMP4C	CHMP6	CHMP7	HBB	HDAC6	HSPA8	IFT88	MVB12A	MVB12B	PARK7	PCNT	PLIN2	PLIN3	RNASE1	RPS27A	TSG101	UBA52	UBAP1	UBB	UBC	VIM	VPS28	VPS37A	VPS37B	VPS37C	VPS37D
REACTOME_LIGAND_RECEPTOR_INTERACTIONS	https://www.gsea-msigdb.org/gsea/msigdb/cards/REACTOME_LIGAND_RECEPTOR_INTERACTIONS.html	BOC	CDON	DHH	GAS1	HHIP	IHH	PTCH1	SHH
REACTOME_M_PHASE	https://www.gsea-msigdb.org/gsea/msigdb/cards/REACTOME_M_PHASE.html	AAAS	ACTR1A	AHCTF1	AKAP9	ALMS1	ANAPC1	ANAPC10	ANAPC11	ANAPC15	ANAPC16	ANAPC2	ANAPC4	ANAPC5	ANAPC7	ANKLE2	ARPP19	AURKB	B9D2	BANF1	BIRC5	BLZF1	BUB1	BUB1B	BUB3	CC2D1B	CCNB1	CCNB2	CCP110	CDC16	CDC20	CDC23	CDC26	CDC27	CDCA5	CDCA8	CDK1	CDK5RAP2	CENPA	CENPC	CENPE	CENPF	CENPH	CENPI	CENPJ	CENPK	CENPL	CENPM	CENPN
REACTOME_MAP2K_AND_MAPK_ACTIVATION	https://www.gsea-msigdb.org/gsea/msigdb/cards/REACTOME_MAP2K_AND_MAPK_ACTIVATION.html	ACTB	ACTG1	APBB1IP	ARAF	ARRB1	ARRB2	BRAF	CNKSR1	CNKSR2	CSK	FGA	FGB	FGG	FN1	HRAS	IL17RD	IQGAP1	ITGA2B	ITGB3	KRAS	KSR1	KSR2	LAMTOR2	LAMTOR3	MAP2K1	MAP2K2	MAPK1	MAPK3	MARK3	NRAS	PEBP1	RAF1	RAP1A	RAP1B	SRC	TLN1	VCL	VWF	WDR83	YWHAB
REACTOME_MAPK1_ERK2_ACTIVATION	https://www.gsea-msigdb.org/gsea/msigdb/cards/REACTOME_MAPK1_ERK2_ACTIVATION.html	IL6	IL6R	IL6ST	JAK1	JAK2	MAP2K2	MAPK1	PTPN11	TYK2
REACTOME_MAPK6_MAPK4_SIGNALING	https://www.gsea-msigdb.org/gsea/msigdb/cards/REACTOME_MAPK6_MAPK4_SIGNALING.html	AGO1	AGO2	AGO3	AGO4	CCND3	CDC14A	CDC14B	CDC42	CDC42EP2	CDC42EP3	CDC42EP5	CDK1	DNAJB1	ETV4	FOXO1	FOXO3	HSPB1	IGF2BP1	JUN	KALRN	MAPK4	MAPK6	MAPKAPK5	MIR34B	MIR34C	MMP10	MMP2	MOV10	MYC	NCOA3	PAK1	PAK2	PAK3	PRKACA	PRKACB	PRKACG	PSMA1	PSMA2	PSMA3	PSMA4	PSMA5	PSMA6	PSMA7	PSMA8	PSMB1	PSMB10	PSMB11	PSMB2
REACTOME_MAPK_FAMILY_SIGNALING_CASCADES	https://www.gsea-msigdb.org/gsea/msigdb/cards/REACTOME_MAPK_FAMILY_SIGNALING_CASCADES.html	AC020929.1	ACTB	ACTG1	ACTN2	AGO1	AGO2	AGO3	AGO4	ANGPT1	APBB1IP	ARAF	AREG	ARRB1	ARRB2	ARTN	BRAF	BRAP	BTC	CALM1	CAMK2A	CAMK2B	CAMK2D	CAMK2G	CCND3	CDC14A	CDC14B	CDC42	CDC42EP2	CDC42EP3	CDC42EP5	CDK1	CNKSR1	CNKSR2	CSF2	CSF2RA	CSF2RB	CSK	CUL3	DAB2IP	DLG1	DLG2	DLG3	DLG4	DNAJB1	DUSP1	DUSP10	DUSP16	DUSP2
REACTOME_MAPK_TARGETS_NUCLEAR_EVENTS_MEDIATED_BY_MAP_KINASES	https://www.gsea-msigdb.org/gsea/msigdb/cards/REACTOME_MAPK_TARGETS_NUCLEAR_EVENTS_MEDIATED_BY_MAP_KINASES.html	ATF1	ATF2	CREB1	DUSP3	DUSP4	DUSP6	DUSP7	ELK1	FOS	JUN	MAPK1	MAPK10	MAPK11	MAPK14	MAPK3	MAPK7	MAPK8	MAPK9	MAPKAPK2	MEF2A	MEF2C	PPP2CA	PPP2CB	PPP2R1A	PPP2R1B	PPP2R5D	RPS6KA1	RPS6KA2	RPS6KA3	RPS6KA5	VRK3
REACTOME_MASTL_FACILITATES_MITOTIC_PROGRESSION	https://www.gsea-msigdb.org/gsea/msigdb/cards/REACTOME_MASTL_FACILITATES_MITOTIC_PROGRESSION.html	ARPP19	CCNB1	CDK1	ENSA	MASTL	PPP2CA	PPP2CB	PPP2R1A	PPP2R1B	PPP2R2D
REACTOME_MEIOSIS	https://www.gsea-msigdb.org/gsea/msigdb/cards/REACTOME_MEIOSIS.html	ACD	ATM	ATR	BLM	BRCA1	BRCA2	CDK2	CDK4	DIDO1	DMC1	FKBP6	H2AB1	H2AC14	H2AC18	H2AC19	H2AC20	H2AC4	H2AC6	H2AC7	H2AC8	H2AJ	H2AX	H2AZ1	H2AZ2	H2BC1	H2BC10	H2BC11	H2BC12	H2BC13	H2BC14	H2BC15	H2BC17	H2BC21	H2BC3	H2BC4	H2BC5	H2BC6	H2BC7	H2BC8	H2BC9	H2BS1	H2BU1	H3-3A	H3-3B	H3-4	H3C1	H3C10	H3C11
REACTOME_MEIOTIC_RECOMBINATION	https://www.gsea-msigdb.org/gsea/msigdb/cards/REACTOME_MEIOTIC_RECOMBINATION.html	ATM	BLM	BRCA1	BRCA2	CDK2	CDK4	DMC1	H2AB1	H2AC14	H2AC18	H2AC19	H2AC20	H2AC4	H2AC6	H2AC7	H2AC8	H2AJ	H2AX	H2AZ1	H2AZ2	H2BC1	H2BC10	H2BC11	H2BC12	H2BC13	H2BC14	H2BC15	H2BC17	H2BC21	H2BC3	H2BC4	H2BC5	H2BC6	H2BC7	H2BC8	H2BC9	H2BS1	H2BU1	H3-3A	H3-3B	H3-4	H3C1	H3C10	H3C11	H3C12	H3C13	H3C14	H3C15
REACTOME_MEIOTIC_SYNAPSIS	https://www.gsea-msigdb.org/gsea/msigdb/cards/REACTOME_MEIOTIC_SYNAPSIS.html	ACD	ATR	BRCA1	DIDO1	FKBP6	H2AB1	H2AC14	H2AC18	H2AC19	H2AC20	H2AC4	H2AC6	H2AC7	H2AC8	H2AJ	H2AX	H2AZ1	H2AZ2	H2BC1	H2BC10	H2BC11	H2BC12	H2BC13	H2BC14	H2BC15	H2BC17	H2BC21	H2BC3	H2BC4	H2BC5	H2BC6	H2BC7	H2BC8	H2BC9	H2BS1	H2BU1	H3-4	H4-16	H4C1	H4C11	H4C12	H4C13	H4C14	H4C15	H4C2	H4C3	H4C4	H4C5
REACTOME_MET_ACTIVATES_RAS_SIGNALING	https://www.gsea-msigdb.org/gsea/msigdb/cards/REACTOME_MET_ACTIVATES_RAS_SIGNALING.html	GRB2	HGF	HRAS	KRAS	MET	MUC20	NRAS	RANBP10	RANBP9	SHC1	SOS1
REACTOME_MET_RECEPTOR_ACTIVATION	https://www.gsea-msigdb.org/gsea/msigdb/cards/REACTOME_MET_RECEPTOR_ACTIVATION.html	HGF	HGFAC	HPN	MET	SPINT1	SPINT2
REACTOME_METABOLISM_OF_ANGIOTENSINOGEN_TO_ANGIOTENSINS	https://www.gsea-msigdb.org/gsea/msigdb/cards/REACTOME_METABOLISM_OF_ANGIOTENSINOGEN_TO_ANGIOTENSINS.html	ACE	ACE2	AGT	ANPEP	AOPEP	ATP6AP2	CES1	CMA1	CPA3	CPB1	CPB2	CTSD	CTSG	CTSZ	ENPEP	GZMH	MME	REN
REACTOME_METABOLISM_OF_INGESTED_SEMET_SEC_MESEC_INTO_H2SE	https://www.gsea-msigdb.org/gsea/msigdb/cards/REACTOME_METABOLISM_OF_INGESTED_SEMET_SEC_MESEC_INTO_H2SE.html	AHCY	CBS	CTH	GNMT	HNMT	MAT1A	NNMT	SCLY
REACTOME_METABOLISM_OF_LIPIDS	https://www.gsea-msigdb.org/gsea/msigdb/cards/REACTOME_METABOLISM_OF_LIPIDS.html	AACS	ABCA1	ABCB11	ABCB4	ABCC1	ABCC3	ABCD1	ABHD3	ABHD4	ABHD5	ACAA1	ACAA2	ACACA	ACACB	ACAD10	ACAD11	ACADL	ACADM	ACADS	ACADVL	ACAT1	ACAT2	ACBD4	ACBD5	ACBD6	ACBD7	ACER1	ACER2	ACER3	ACHE	ACLY	ACOT1	ACOT11	ACOT12	ACOT13	ACOT2	ACOT4	ACOT6	ACOT7	ACOT8	ACOT9	ACOX1	ACOX2	ACOX3	ACOXL	ACP6	ACSBG1	ACSBG2
REACTOME_METABOLISM_OF_POLYAMINES	https://www.gsea-msigdb.org/gsea/msigdb/cards/REACTOME_METABOLISM_OF_POLYAMINES.html	AGMAT	AMD1	AZIN1	AZIN2	NQO1	OAZ1	OAZ2	OAZ3	ODC1	PAOX	PSMA1	PSMA2	PSMA3	PSMA4	PSMA5	PSMA6	PSMA7	PSMA8	PSMB1	PSMB10	PSMB11	PSMB2	PSMB3	PSMB4	PSMB5	PSMB6	PSMB7	PSMB8	PSMB9	PSMC1	PSMC2	PSMC3	PSMC4	PSMC5	PSMC6	PSMD1	PSMD10	PSMD11	PSMD12	PSMD13	PSMD14	PSMD2	PSMD3	PSMD4	PSMD5	PSMD6	PSMD7	PSMD8
REACTOME_METABOLISM_OF_RNA	https://www.gsea-msigdb.org/gsea/msigdb/cards/REACTOME_METABOLISM_OF_RNA.html	A1CF	AAAS	ADAR	ADARB1	ADAT1	ADAT2	ADAT3	AKT1	ALKBH8	ALYREF	ANP32A	APOBEC1	APOBEC2	APOBEC3A	APOBEC3B	APOBEC3C	APOBEC3H	APOBEC4	AQR	BCAS2	BMS1	BOP1	BUD23	BUD31	BYSL	C1D	C2orf49	CASC3	CCAR1	CCNH	CD2BP2	CDC40	CDC5L	CDK7	CDKAL1	CHERP	CHTOP	CLNS1A	CLP1	CNOT1	CNOT10	CNOT11	CNOT2	CNOT3	CNOT4	CNOT6	CNOT6L	CNOT7
REACTOME_METABOLISM_OF_STEROID_HORMONES	https://www.gsea-msigdb.org/gsea/msigdb/cards/REACTOME_METABOLISM_OF_STEROID_HORMONES.html	AKR1B1	AKR1B15	CGA	CYP11A1	CYP11B1	CYP11B2	CYP17A1	CYP19A1	CYP21A2	FDX1	FDX2	FDXR	HSD11B1	HSD11B2	HSD17B1	HSD17B11	HSD17B12	HSD17B14	HSD17B2	HSD17B3	HSD3B1	HSD3B2	LHB	POMC	SERPINA6	SRD5A1	SRD5A2	SRD5A3	STAR	STARD3	STARD3NL	STARD4	STARD6	TSPO	TSPOAP1
REACTOME_METABOLISM_OF_STEROIDS	https://www.gsea-msigdb.org/gsea/msigdb/cards/REACTOME_METABOLISM_OF_STEROIDS.html	ABCB11	ABCC3	ACACA	ACACB	ACAT2	ACOT8	ACOX2	AKR1B1	AKR1B15	AKR1C1	AKR1C2	AKR1C3	AKR1C4	AKR1D1	ALB	AMACR	ARV1	BAAT	CARM1	CGA	CH25H	CHD9	CREBBP	CUBN	CYP11A1	CYP11B1	CYP11B2	CYP17A1	CYP19A1	CYP21A2	CYP24A1	CYP27A1	CYP27B1	CYP2R1	CYP39A1	CYP46A1	CYP51A1	CYP7A1	CYP7B1	CYP8B1	DHCR24	DHCR7	EBP	ELOVL6	FABP6	FASN	FDFT1	FDPS
REACTOME_METAL_SEQUESTRATION_BY_ANTIMICROBIAL_PROTEINS	https://www.gsea-msigdb.org/gsea/msigdb/cards/REACTOME_METAL_SEQUESTRATION_BY_ANTIMICROBIAL_PROTEINS.html	LCN2	LTF	S100A7	S100A7A	S100A8	S100A9
REACTOME_METALLOTHIONEINS_BIND_METALS	https://www.gsea-msigdb.org/gsea/msigdb/cards/REACTOME_METALLOTHIONEINS_BIND_METALS.html	MT1A	MT1B	MT1E	MT1F	MT1G	MT1H	MT1M	MT1X	MT2A	MT3	MT4
REACTOME_METHIONINE_SALVAGE_PATHWAY	https://www.gsea-msigdb.org/gsea/msigdb/cards/REACTOME_METHIONINE_SALVAGE_PATHWAY.html	ADI1	APIP	ENOPH1	GOT1	MRI1	MTAP
REACTOME_MICRORNA_MIRNA_BIOGENESIS	https://www.gsea-msigdb.org/gsea/msigdb/cards/REACTOME_MICRORNA_MIRNA_BIOGENESIS.html	AGO1	AGO2	AGO3	AGO4	BCDIN3D	DGCR8	DICER1	DROSHA	MIR23B	POLR2A	POLR2B	POLR2C	POLR2D	POLR2E	POLR2F	POLR2G	POLR2H	POLR2I	POLR2J	POLR2K	POLR2L	PRKRA	RAN	TARBP2	XPO5
REACTOME_MISSPLICED_LRP5_MUTANTS_HAVE_ENHANCED_BETA_CATENIN_DEPENDENT_SIGNALING	https://www.gsea-msigdb.org/gsea/msigdb/cards/REACTOME_MISSPLICED_LRP5_MUTANTS_HAVE_ENHANCED_BETA_CATENIN_DEPENDENT_SIGNALING.html	DKK1	DKK2	DKK4	KREMEN1	KREMEN2	LRP5
REACTOME_MITOCHONDRIAL_BIOGENESIS	https://www.gsea-msigdb.org/gsea/msigdb/cards/REACTOME_MITOCHONDRIAL_BIOGENESIS.html	ACSS2	ALAS1	APOO	APOOL	ATF2	ATP5F1A	ATP5F1B	ATP5F1C	ATP5F1D	ATP5F1E	ATP5MC1	ATP5MC2	ATP5MC3	ATP5ME	ATP5MF	ATP5MG	ATP5PB	ATP5PD	ATP5PF	ATP5PO	CALM1	CAMK4	CARM1	CHCHD3	CHCHD6	CHD9	CREB1	CREBBP	CRTC1	CRTC2	CRTC3	CYCS	DMAC2L	DNAJC11	ESRRA	GABPA	GABPB1	GLUD1	GLUD2	HCFC1	HDAC3	HELZ2	HSPA9	IDH2	IMMT	MAPK11	MAPK12	MAPK14
REACTOME_MITOCHONDRIAL_CALCIUM_ION_TRANSPORT	https://www.gsea-msigdb.org/gsea/msigdb/cards/REACTOME_MITOCHONDRIAL_CALCIUM_ION_TRANSPORT.html	AFG3L2	AKAP1	LETM1	MAIP1	MCU	MCUB	MICU1	MICU2	MICU3	PARL	PHB	PHB2	PMPCA	PMPCB	SLC8A3	SLC8B1	SMDT1	SPG7	STOML2	VDAC1	VDAC2	VDAC3	YME1L1
REACTOME_MITOCHONDRIAL_FATTY_ACID_BETA_OXIDATION	https://www.gsea-msigdb.org/gsea/msigdb/cards/REACTOME_MITOCHONDRIAL_FATTY_ACID_BETA_OXIDATION.html	ACAA2	ACAD10	ACAD11	ACADL	ACADM	ACADS	ACADVL	ACBD6	ACBD7	ACOT1	ACOT11	ACOT12	ACOT13	ACOT2	ACOT7	ACOT9	ACSF2	ACSM3	ACSM6	DBI	DECR1	ECHS1	ECI1	HADH	HADHA	HADHB	MCAT	MCEE	MECR	MMAA	MMUT	NDUFAB1	PCCA	PCCB	PCTP	THEM4	THEM5
REACTOME_MITOCHONDRIAL_FATTY_ACID_BETA_OXIDATION_OF_SATURATED_FATTY_ACIDS	https://www.gsea-msigdb.org/gsea/msigdb/cards/REACTOME_MITOCHONDRIAL_FATTY_ACID_BETA_OXIDATION_OF_SATURATED_FATTY_ACIDS.html	ACADL	ACADM	ACADS	ACADVL	ACSM3	ACSM6	ECHS1	HADH	HADHA	HADHB	MECR
REACTOME_MITOCHONDRIAL_IRON_SULFUR_CLUSTER_BIOGENESIS	https://www.gsea-msigdb.org/gsea/msigdb/cards/REACTOME_MITOCHONDRIAL_IRON_SULFUR_CLUSTER_BIOGENESIS.html	FDX1	FDX2	FDXR	FXN	GLRX5	HSCB	ISCA1	ISCA2	ISCU	LYRM4	NFS1	SLC25A28	SLC25A37
REACTOME_MITOCHONDRIAL_PROTEIN_IMPORT	https://www.gsea-msigdb.org/gsea/msigdb/cards/REACTOME_MITOCHONDRIAL_PROTEIN_IMPORT.html	ACO2	ATP5F1A	ATP5F1B	ATP5MC1	BCS1L	CHCHD10	CHCHD2	CHCHD3	CHCHD4	CHCHD5	CHCHD7	CMC2	CMC4	COA4	COA6	COQ2	COX17	COX19	CS	CYC1	DNAJC19	FXN	GFER	GRPEL1	GRPEL2	HSCB	HSPA9	HSPD1	IDH3G	LDHD	MTX1	MTX2	NDUFB8	OTC	PAM16	PITRM1	PMPCA	PMPCB	SAMM50	SLC25A12	SLC25A13	SLC25A4	SLC25A6	TAZ	TIMM10	TIMM10B	TIMM13	TIMM17A
REACTOME_MITOCHONDRIAL_TRANSLATION	https://www.gsea-msigdb.org/gsea/msigdb/cards/REACTOME_MITOCHONDRIAL_TRANSLATION.html	AURKAIP1	CHCHD1	DAP3	ERAL1	GADD45GIP1	GFM1	GFM2	MRPL1	MRPL10	MRPL11	MRPL12	MRPL13	MRPL14	MRPL15	MRPL16	MRPL17	MRPL18	MRPL19	MRPL2	MRPL20	MRPL21	MRPL22	MRPL23	MRPL24	MRPL27	MRPL28	MRPL3	MRPL30	MRPL32	MRPL33	MRPL34	MRPL35	MRPL36	MRPL37	MRPL38	MRPL39	MRPL4	MRPL40	MRPL41	MRPL42	MRPL43	MRPL44	MRPL45	MRPL46	MRPL47	MRPL48	MRPL49	MRPL50
REACTOME_MITOCHONDRIAL_TRNA_AMINOACYLATION	https://www.gsea-msigdb.org/gsea/msigdb/cards/REACTOME_MITOCHONDRIAL_TRNA_AMINOACYLATION.html	AARS2	CARS2	DARS2	EARS2	FARS2	GARS1	HARS2	IARS2	KARS1	LARS2	MARS2	NARS2	PARS2	PPA2	QARS1	RARS2	SARS2	TARS2	VARS2	WARS2	YARS2
REACTOME_MITOTIC_G1_PHASE_AND_G1_S_TRANSITION	https://www.gsea-msigdb.org/gsea/msigdb/cards/REACTOME_MITOTIC_G1_PHASE_AND_G1_S_TRANSITION.html	ABL1	AKT1	AKT2	AKT3	CABLES1	CCNA1	CCNA2	CCNB1	CCND1	CCND2	CCND3	CCNE1	CCNE2	CCNH	CDC25A	CDC45	CDC6	CDC7	CDK1	CDK2	CDK4	CDK6	CDK7	CDKN1A	CDKN1B	CDKN1C	CDKN2A	CDKN2B	CDKN2C	CDKN2D	CDT1	CKS1B	CUL1	DBF4	DHFR	DYRK1A	E2F1	E2F2	E2F3	E2F4	E2F5	E2F6	FBXO5	GMNN	HDAC1	JAK2	LIN37	LIN52
REACTOME_MITOTIC_G2_G2_M_PHASES	https://www.gsea-msigdb.org/gsea/msigdb/cards/REACTOME_MITOTIC_G2_G2_M_PHASES.html	ACTR1A	AJUBA	AKAP9	ALMS1	AURKA	BORA	BTRC	CCNA1	CCNA2	CCNB1	CCNB2	CCNH	CCP110	CDC25A	CDC25B	CDC25C	CDK1	CDK11A	CDK11B	CDK2	CDK5RAP2	CDK7	CDKN1A	CENPF	CENPJ	CEP131	CEP135	CEP152	CEP164	CEP192	CEP250	CEP290	CEP41	CEP57	CEP63	CEP70	CEP72	CEP76	CEP78	CETN2	CKAP5	CLASP1	CNTRL	CSNK1D	CSNK1E	CUL1	DCTN1	DCTN2
REACTOME_MITOTIC_METAPHASE_AND_ANAPHASE	https://www.gsea-msigdb.org/gsea/msigdb/cards/REACTOME_MITOTIC_METAPHASE_AND_ANAPHASE.html	AHCTF1	ANAPC1	ANAPC10	ANAPC11	ANAPC15	ANAPC16	ANAPC2	ANAPC4	ANAPC5	ANAPC7	ANKLE2	AURKB	B9D2	BANF1	BIRC5	BUB1	BUB1B	BUB3	CC2D1B	CCNB1	CCNB2	CDC16	CDC20	CDC23	CDC26	CDC27	CDCA5	CDCA8	CDK1	CENPA	CENPC	CENPE	CENPF	CENPH	CENPI	CENPK	CENPL	CENPM	CENPN	CENPO	CENPP	CENPQ	CENPS	CENPT	CENPU	CHMP2A	CHMP2B	CHMP3
REACTOME_MITOTIC_PROMETAPHASE	https://www.gsea-msigdb.org/gsea/msigdb/cards/REACTOME_MITOTIC_PROMETAPHASE.html	ACTR1A	AHCTF1	AKAP9	ALMS1	AURKB	B9D2	BIRC5	BUB1	BUB1B	BUB3	CCNB1	CCNB2	CCP110	CDC20	CDCA5	CDCA8	CDK1	CDK5RAP2	CENPA	CENPC	CENPE	CENPF	CENPH	CENPI	CENPJ	CENPK	CENPL	CENPM	CENPN	CENPO	CENPP	CENPQ	CENPS	CENPT	CENPU	CEP131	CEP135	CEP152	CEP164	CEP192	CEP250	CEP290	CEP41	CEP57	CEP63	CEP70	CEP72	CEP76
REACTOME_MITOTIC_PROPHASE	https://www.gsea-msigdb.org/gsea/msigdb/cards/REACTOME_MITOTIC_PROPHASE.html	AAAS	ARPP19	BANF1	BLZF1	CCNB1	CCNB2	CDK1	CNEP1R1	CTDNEP1	EMD	ENSA	GOLGA2	GORASP1	GORASP2	H2AB1	H2AC14	H2AC18	H2AC19	H2AC20	H2AC4	H2AC6	H2AC7	H2AC8	H2AJ	H2AX	H2AZ1	H2AZ2	H2BC1	H2BC10	H2BC11	H2BC12	H2BC13	H2BC14	H2BC15	H2BC17	H2BC21	H2BC3	H2BC4	H2BC5	H2BC6	H2BC7	H2BC8	H2BC9	H2BS1	H2BU1	H3-3A	H3-3B	H3-4
REACTOME_MITOTIC_SPINDLE_CHECKPOINT	https://www.gsea-msigdb.org/gsea/msigdb/cards/REACTOME_MITOTIC_SPINDLE_CHECKPOINT.html	AHCTF1	ANAPC1	ANAPC10	ANAPC11	ANAPC15	ANAPC16	ANAPC2	ANAPC4	ANAPC5	ANAPC7	AURKB	B9D2	BIRC5	BUB1	BUB1B	BUB3	CDC16	CDC20	CDC23	CDC26	CDC27	CDCA8	CENPA	CENPC	CENPE	CENPF	CENPH	CENPI	CENPK	CENPL	CENPM	CENPN	CENPO	CENPP	CENPQ	CENPS	CENPT	CENPU	CKAP5	CLASP1	CLASP2	CLIP1	DSN1	DYNC1H1	DYNC1I1	DYNC1I2	DYNC1LI1	DYNC1LI2
REACTOME_MITOTIC_TELOPHASE_CYTOKINESIS	https://www.gsea-msigdb.org/gsea/msigdb/cards/REACTOME_MITOTIC_TELOPHASE_CYTOKINESIS.html	KIF20A	KIF23	MAU2	NIPBL	PDS5A	PDS5B	PLK1	RAD21	SMC1A	SMC3	STAG1	STAG2	WAPL
REACTOME_MTOR_SIGNALLING	https://www.gsea-msigdb.org/gsea/msigdb/cards/REACTOME_MTOR_SIGNALLING.html	AKT1	AKT1S1	AKT2	CAB39	CAB39L	EEF2K	EIF4B	EIF4E	EIF4EBP1	EIF4G1	LAMTOR1	LAMTOR2	LAMTOR3	LAMTOR4	LAMTOR5	MLST8	MTOR	PPM1A	PRKAA1	PRKAA2	PRKAB1	PRKAB2	PRKAG1	PRKAG2	PRKAG3	RHEB	RPS6	RPS6KB1	RPTOR	RRAGA	RRAGB	RRAGC	RRAGD	SLC38A9	STK11	STRADA	STRADB	TSC1	TSC2	YWHAB
REACTOME_MTORC1_MEDIATED_SIGNALLING	https://www.gsea-msigdb.org/gsea/msigdb/cards/REACTOME_MTORC1_MEDIATED_SIGNALLING.html	AKT1S1	EEF2K	EIF4B	EIF4E	EIF4EBP1	EIF4G1	LAMTOR1	LAMTOR2	LAMTOR3	LAMTOR4	LAMTOR5	MLST8	MTOR	RHEB	RPS6	RPS6KB1	RPTOR	RRAGA	RRAGB	RRAGC	RRAGD	SLC38A9	YWHAB
REACTOME_MUSCARINIC_ACETYLCHOLINE_RECEPTORS	https://www.gsea-msigdb.org/gsea/msigdb/cards/REACTOME_MUSCARINIC_ACETYLCHOLINE_RECEPTORS.html	CHRM1	CHRM2	CHRM3	CHRM4	CHRM5
REACTOME_MYD88_INDEPENDENT_TLR4_CASCADE	https://www.gsea-msigdb.org/gsea/msigdb/cards/REACTOME_MYD88_INDEPENDENT_TLR4_CASCADE.html	AGER	APP	ATF1	ATF2	BIRC2	BIRC3	BTRC	CASP8	CD14	CHUK	CREB1	CUL1	DUSP3	DUSP4	DUSP6	DUSP7	ELK1	FADD	FBXW11	FOS	HMGB1	IKBKB	IKBKE	IKBKG	IRAK1	IRAK2	IRF3	IRF7	JUN	LY96	MAP2K1	MAP2K3	MAP2K4	MAP2K6	MAP2K7	MAP3K7	MAP3K8	MAPK1	MAPK10	MAPK11	MAPK14	MAPK3	MAPK7	MAPK8	MAPK9	MAPKAPK2	MAPKAPK3	MEF2A
REACTOME_MYOGENESIS	https://www.gsea-msigdb.org/gsea/msigdb/cards/REACTOME_MYOGENESIS.html	ABL1	BNIP2	BOC	CDC42	CDH15	CDH2	CDH4	CDON	CTNNA1	CTNNA2	CTNNB1	MAP2K6	MAPK11	MAPK12	MAPK14	MEF2A	MEF2B	MEF2C	MEF2D	MYF5	MYF6	MYOD1	MYOG	NEO1	NTN3	SPAG9	TCF12	TCF3	TCF4
REACTOME_NCAM1_INTERACTIONS	https://www.gsea-msigdb.org/gsea/msigdb/cards/REACTOME_NCAM1_INTERACTIONS.html	AGRN	ARTN	CACNA1C	CACNA1D	CACNA1G	CACNA1H	CACNA1I	CACNA1S	CACNB1	CACNB2	CACNB3	CACNB4	CNTN2	COL2A1	COL3A1	COL4A1	COL4A2	COL4A3	COL4A4	COL4A5	COL5A1	COL5A2	COL5A3	COL6A1	COL6A2	COL6A3	COL6A5	COL6A6	COL9A1	COL9A2	COL9A3	GDNF	GFRA1	GFRA2	GFRA4	NCAM1	NCAN	NRTN	PRNP	PSPN	ST8SIA2	ST8SIA4
REACTOME_NCAM_SIGNALING_FOR_NEURITE_OUT_GROWTH	https://www.gsea-msigdb.org/gsea/msigdb/cards/REACTOME_NCAM_SIGNALING_FOR_NEURITE_OUT_GROWTH.html	AC020929.1	AGRN	ARTN	CACNA1C	CACNA1D	CACNA1G	CACNA1H	CACNA1I	CACNA1S	CACNB1	CACNB2	CACNB3	CACNB4	CNTN2	COL2A1	COL3A1	COL4A1	COL4A2	COL4A3	COL4A4	COL4A5	COL5A1	COL5A2	COL5A3	COL6A1	COL6A2	COL6A3	COL6A5	COL6A6	COL9A1	COL9A2	COL9A3	CREB1	FGFR1	FYN	GDNF	GFRA1	GFRA2	GFRA4	GRB2	HRAS	KRAS	MAPK1	MAPK3	NCAM1	NCAN	NRAS	NRTN
REACTOME_NEDDYLATION	https://www.gsea-msigdb.org/gsea/msigdb/cards/REACTOME_NEDDYLATION.html	ANKRD9	ASB1	ASB10	ASB11	ASB12	ASB13	ASB14	ASB15	ASB16	ASB17	ASB18	ASB2	ASB3	ASB4	ASB5	ASB6	ASB7	ASB8	ASB9	BIRC5	BTBD1	BTBD6	BTRC	CAND1	CCDC22	CCDC8	CCNF	CISH	COMMD1	COMMD10	COMMD2	COMMD3	COMMD4	COMMD5	COMMD6	COMMD7	COMMD8	COMMD9	COP1	COPS2	COPS3	COPS4	COPS5	COPS6	COPS7A	COPS7B	COPS8	CUL1
REACTOME_NEF_AND_SIGNAL_TRANSDUCTION	https://www.gsea-msigdb.org/gsea/msigdb/cards/REACTOME_NEF_AND_SIGNAL_TRANSDUCTION.html	CD247	DOCK2	ELMO1	FYN	HCK	LCK	PAK2	RAC1
REACTOME_NEGATIVE_FEEDBACK_REGULATION_OF_MAPK_PATHWAY	https://www.gsea-msigdb.org/gsea/msigdb/cards/REACTOME_NEGATIVE_FEEDBACK_REGULATION_OF_MAPK_PATHWAY.html	BRAF	MAP2K1	MAP2K2	MAPK1	MAPK3	RAF1
REACTOME_NEGATIVE_REGULATION_OF_MAPK_PATHWAY	https://www.gsea-msigdb.org/gsea/msigdb/cards/REACTOME_NEGATIVE_REGULATION_OF_MAPK_PATHWAY.html	ARAF	BRAF	BRAP	DUSP1	DUSP10	DUSP16	DUSP2	DUSP4	DUSP5	DUSP6	DUSP7	DUSP8	DUSP9	HRAS	KRAS	KSR1	MAP2K1	MAP2K2	MAPK1	MAPK3	MARK3	NRAS	PAQR3	PEBP1	PPP2CA	PPP2CB	PPP2R1A	PPP2R1B	PPP2R5A	PPP2R5B	PPP2R5C	PPP2R5D	PPP2R5E	PPP5C	RAF1	RPS27A	UBA52	UBB	UBC	YWHAB
REACTOME_NEGATIVE_REGULATION_OF_NOTCH4_SIGNALING	https://www.gsea-msigdb.org/gsea/msigdb/cards/REACTOME_NEGATIVE_REGULATION_OF_NOTCH4_SIGNALING.html	AKT1	CUL1	FBXW7	NOTCH4	PSMA1	PSMA2	PSMA3	PSMA4	PSMA5	PSMA6	PSMA7	PSMB1	PSMB10	PSMB2	PSMB3	PSMB4	PSMB5	PSMB6	PSMB7	PSMB8	PSMB9	PSMC1	PSMC2	PSMC3	PSMC4	PSMC5	PSMC6	PSMD1	PSMD10	PSMD11	PSMD12	PSMD13	PSMD14	PSMD2	PSMD3	PSMD4	PSMD5	PSMD6	PSMD7	PSMD8	PSMD9	PSME1	PSME2	PSME3	PSMF1	RBX1	RPS27A	SEM1
REACTOME_NEGATIVE_REGULATION_OF_THE_PI3K_AKT_NETWORK	https://www.gsea-msigdb.org/gsea/msigdb/cards/REACTOME_NEGATIVE_REGULATION_OF_THE_PI3K_AKT_NETWORK.html	AC093012.1	AKT1	AKT2	AKT3	AREG	BTC	CD19	CD28	CD80	CD86	EGF	EGFR	EPGN	ERBB2	ERBB3	ERBB4	EREG	ESR1	ESR2	FGF1	FGF10	FGF16	FGF17	FGF18	FGF19	FGF2	FGF20	FGF22	FGF23	FGF3	FGF4	FGF5	FGF6	FGF7	FGF8	FGF9	FGFR1	FGFR2	FGFR3	FGFR4	FRS2	FYN	GAB1	GRB2	HBEGF	HGF	ICOS	IER3
REACTOME_NEUTROPHIL_DEGRANULATION	https://www.gsea-msigdb.org/gsea/msigdb/cards/REACTOME_NEUTROPHIL_DEGRANULATION.html	A1BG	ABCA13	AC004151.1	ACAA1	ACLY	ACPP	ACTR10	ACTR1B	ACTR2	ADA2	ADAM10	ADAM8	ADGRE3	ADGRE5	ADGRG3	AGA	AGL	AGPAT2	AHSG	ALAD	ALDH3B1	ALDOA	ALDOC	ALOX5	AMPD3	ANO6	ANPEP	ANXA2	AOC1	AP1M1	AP2A2	APAF1	APEH	APRT	ARG1	ARHGAP9	ARL8A	ARMC8	ARPC5	ARSA	ARSB	ASAH1	ATAD3B	ATG7	ATP11A	ATP11B	ATP6AP2	ATP6V0A1
REACTOME_NGF_INDEPENDANT_TRKA_ACTIVATION	https://www.gsea-msigdb.org/gsea/msigdb/cards/REACTOME_NGF_INDEPENDANT_TRKA_ACTIVATION.html	ADCYAP1	ADCYAP1R1	ADORA2A	NTRK1	NTRK2
REACTOME_NGF_STIMULATED_TRANSCRIPTION	https://www.gsea-msigdb.org/gsea/msigdb/cards/REACTOME_NGF_STIMULATED_TRANSCRIPTION.html	ARC	ASCL1	ATF1	ATF2	CDK5	CDK5R1	CDK5R2	CHD4	CREB1	DNM2	EGR1	EGR2	EGR3	EGR4	ELK1	EP300	F3	FOS	FOSB	FOSL1	ID1	ID2	ID3	ID4	JUNB	JUND	LYL1	MEF2D	NAB1	NAB2	REST	RRAD	SGK1	SH3GL3	SRF	TCF12	TPH1	TRIB1	VGF
REACTOME_NOD1_2_SIGNALING_PATHWAY	https://www.gsea-msigdb.org/gsea/msigdb/cards/REACTOME_NOD1_2_SIGNALING_PATHWAY.html	AAMP	BIRC2	BIRC3	CARD9	CASP1	CASP2	CASP4	CASP8	CASP9	CHUK	CYLD	IKBKB	IKBKG	IRAK1	IRAK2	ITCH	MAP2K6	MAP3K7	MAPK11	MAPK12	MAPK13	MAPK14	NOD1	NOD2	RIPK2	RPS27A	TAB1	TAB2	TAB3	TNFAIP3	TRAF6	UBA52	UBB	UBC	UBE2N	UBE2V1
REACTOME_NON_INTEGRIN_MEMBRANE_ECM_INTERACTIONS	https://www.gsea-msigdb.org/gsea/msigdb/cards/REACTOME_NON_INTEGRIN_MEMBRANE_ECM_INTERACTIONS.html	ACTN1	AGRN	CASK	COL10A1	COL11A1	COL11A2	COL1A1	COL1A2	COL2A1	COL3A1	COL4A1	COL4A2	COL4A3	COL4A4	COL4A5	COL4A6	COL5A1	COL5A2	COL5A3	DAG1	DDR1	DDR2	DMD	FGF2	FN1	HSPG2	ITGA2	ITGA6	ITGAV	ITGB1	ITGB3	ITGB4	ITGB5	LAMA1	LAMA2	LAMA3	LAMA4	LAMA5	LAMB1	LAMB2	LAMB3	LAMC1	LAMC2	LAMC3	NRXN1	NTN4	PDGFA	PDGFB
REACTOME_NONSENSE_MEDIATED_DECAY_NMD	https://www.gsea-msigdb.org/gsea/msigdb/cards/REACTOME_NONSENSE_MEDIATED_DECAY_NMD.html	CASC3	DCP1A	EIF4A3	EIF4G1	ETF1	FAU	GSPT1	GSPT2	MAGOH	MAGOHB	NCBP1	NCBP2	PABPC1	PNRC2	PPP2CA	PPP2R1A	PPP2R2A	RBM8A	RNPS1	RPL10	RPL10A	RPL10L	RPL11	RPL12	RPL13	RPL13A	RPL14	RPL15	RPL17	RPL18	RPL18A	RPL19	RPL21	RPL22	RPL22L1	RPL23	RPL23A	RPL24	RPL26	RPL26L1	RPL27	RPL27A	RPL28	RPL29	RPL3	RPL30	RPL31	RPL32
REACTOME_NOTCH3_ACTIVATION_AND_TRANSMISSION_OF_SIGNAL_TO_THE_NUCLEUS	https://www.gsea-msigdb.org/gsea/msigdb/cards/REACTOME_NOTCH3_ACTIVATION_AND_TRANSMISSION_OF_SIGNAL_TO_THE_NUCLEUS.html	ADAM10	APH1A	APH1B	DLL1	DLL4	EGF	EGFR	JAG1	JAG2	MIB1	MIB2	NCSTN	NEURL1	NEURL1B	NOTCH3	PSEN1	PSEN2	PSENEN	RPS27A	TACC3	UBA52	UBB	UBC	WWP2	YBX1
REACTOME_NOTCH3_INTRACELLULAR_DOMAIN_REGULATES_TRANSCRIPTION	https://www.gsea-msigdb.org/gsea/msigdb/cards/REACTOME_NOTCH3_INTRACELLULAR_DOMAIN_REGULATES_TRANSCRIPTION.html	CREBBP	DLGAP5	EP300	FABP7	HES1	HES5	HEY1	HEY2	HEYL	IKZF1	KAT2A	KAT2B	MAML1	MAML2	MAML3	MAMLD1	NOTCH1	NOTCH3	PBX1	PLXND1	PTCRA	RBPJ	SNW1	STAT1	WWC1
REACTOME_NRIF_SIGNALS_CELL_DEATH_FROM_THE_NUCLEUS	https://www.gsea-msigdb.org/gsea/msigdb/cards/REACTOME_NRIF_SIGNALS_CELL_DEATH_FROM_THE_NUCLEUS.html	APH1A	APH1B	ITGB3BP	MAPK8	NCSTN	NGF	NGFR	PSEN1	PSEN2	PSENEN	RPS27A	SQSTM1	TRAF6	UBA52	UBB	UBC
REACTOME_NUCLEAR_ENVELOPE_BREAKDOWN	https://www.gsea-msigdb.org/gsea/msigdb/cards/REACTOME_NUCLEAR_ENVELOPE_BREAKDOWN.html	AAAS	BANF1	CCNB1	CCNB2	CDK1	CNEP1R1	CTDNEP1	EMD	LEMD2	LEMD3	LMNA	LMNB1	LPIN1	LPIN2	LPIN3	NDC1	NEK6	NEK7	NEK9	NUP107	NUP133	NUP153	NUP155	NUP160	NUP188	NUP205	NUP210	NUP214	NUP35	NUP37	NUP42	NUP43	NUP50	NUP54	NUP58	NUP62	NUP85	NUP88	NUP93	NUP98	PLK1	POM121	POM121C	PRKCA	PRKCB	RAE1	RANBP2	SEC13
REACTOME_NUCLEAR_ENVELOPE_NE_REASSEMBLY	https://www.gsea-msigdb.org/gsea/msigdb/cards/REACTOME_NUCLEAR_ENVELOPE_NE_REASSEMBLY.html	AHCTF1	ANKLE2	BANF1	CC2D1B	CCNB1	CCNB2	CDK1	CHMP2A	CHMP2B	CHMP3	CHMP4A	CHMP4B	CHMP4C	CHMP6	CHMP7	EMD	IST1	KPNB1	LBR	LEMD2	LEMD3	LMNA	LMNB1	NDC1	NUP107	NUP133	NUP155	NUP160	NUP188	NUP205	NUP35	NUP37	NUP43	NUP54	NUP58	NUP62	NUP85	NUP93	NUP98	POM121	PPP2CA	PPP2R1A	PPP2R2A	RAN	RANGAP1	RCC1	SEC13	SEH1L
REACTOME_NUCLEAR_PORE_COMPLEX_NPC_DISASSEMBLY	https://www.gsea-msigdb.org/gsea/msigdb/cards/REACTOME_NUCLEAR_PORE_COMPLEX_NPC_DISASSEMBLY.html	AAAS	CCNB1	CCNB2	CDK1	NDC1	NEK6	NEK7	NEK9	NUP107	NUP133	NUP153	NUP155	NUP160	NUP188	NUP205	NUP210	NUP214	NUP35	NUP37	NUP42	NUP43	NUP50	NUP54	NUP58	NUP62	NUP85	NUP88	NUP93	NUP98	POM121	POM121C	RAE1	RANBP2	SEC13	SEH1L	TPR
REACTOME_NUCLEAR_RECEPTOR_TRANSCRIPTION_PATHWAY	https://www.gsea-msigdb.org/gsea/msigdb/cards/REACTOME_NUCLEAR_RECEPTOR_TRANSCRIPTION_PATHWAY.html	AR	ESR1	ESR2	ESRRA	ESRRB	ESRRG	HNF4A	HNF4G	MED1	NCOR1	NCOR2	NR0B1	NR0B2	NR1D1	NR1D2	NR1H2	NR1H3	NR1H4	NR1I2	NR1I3	NR2C1	NR2C2	NR2C2AP	NR2E1	NR2E3	NR2F1	NR2F6	NR3C1	NR3C2	NR4A1	NR4A2	NR4A3	NR5A1	NR5A2	NR6A1	NRBF2	NRBP1	PGR	PPARA	PPARD	PPARG	RARA	RARB	RARG	RORA	RORB	RORC	RXRA
REACTOME_NUCLEOTIDE_LIKE_PURINERGIC_RECEPTORS	https://www.gsea-msigdb.org/gsea/msigdb/cards/REACTOME_NUCLEOTIDE_LIKE_PURINERGIC_RECEPTORS.html	ADORA1	ADORA2A	ADORA2B	ADORA3	GPR17	LPAR4	LPAR6	P2RY1	P2RY10	P2RY11	P2RY12	P2RY13	P2RY14	P2RY2	P2RY4	P2RY6
REACTOME_OLFACTORY_SIGNALING_PATHWAY	https://www.gsea-msigdb.org/gsea/msigdb/cards/REACTOME_OLFACTORY_SIGNALING_PATHWAY.html	AC114267.1	AL512310.1	GNAL	GNB1	GNGT1	OR10A2	OR10A3	OR10A4	OR10A5	OR10A6	OR10A7	OR10AD1	OR10AG1	OR10C1	OR10D3	OR10G2	OR10G3	OR10G4	OR10G6	OR10G7	OR10G8	OR10G9	OR10H2	OR10H3	OR10H4	OR10H5	OR10J1	OR10J3	OR10J5	OR10K1	OR10K2	OR10P1	OR10Q1	OR10R2	OR10S1	OR10T2	OR10V1	OR10W1	OR10X1	OR10Z1	OR11A1	OR11G2	OR11H1	OR11H2	OR11H4	OR11H6	OR11L1	OR12D2
REACTOME_ONCOGENE_INDUCED_SENESCENCE	https://www.gsea-msigdb.org/gsea/msigdb/cards/REACTOME_ONCOGENE_INDUCED_SENESCENCE.html	AGO1	AGO3	AGO4	CDK4	CDK6	CDKN2A	CDKN2B	CDKN2C	CDKN2D	E2F1	E2F2	E2F3	ERF	ETS1	ETS2	ID1	MAPK1	MAPK3	MDM2	MDM4	MIR24-1	MIR24-2	MOV10	RB1	RPS27A	SP1	TFDP1	TFDP2	TNRC6A	TNRC6B	TNRC6C	TP53	UBA52	UBB	UBC
REACTOME_ONCOGENIC_MAPK_SIGNALING	https://www.gsea-msigdb.org/gsea/msigdb/cards/REACTOME_ONCOGENIC_MAPK_SIGNALING.html	ACTB	ACTG1	AGGF1	AGK	AGTRAP	AKAP9	AP3B1	APBB1IP	ARAF	ARRB1	ARRB2	ATG7	BCL2L11	BRAF	BRAP	CALM1	CAMK2A	CAMK2B	CAMK2D	CAMK2G	CLCN6	CNKSR1	CNKSR2	CSK	ESRP1	FAM114A2	FAM131B	FGA	FGB	FGG	FN1	FXR1	HRAS	IQGAP1	ITGA2B	ITGB3	JAK2	KDM7A	KIAA1549	KRAS	KSR1	KSR2	LMNA	MAP2K1	MAP2K2	MAP3K11	MAPK1	MAPK3
REACTOME_ORC1_REMOVAL_FROM_CHROMATIN	https://www.gsea-msigdb.org/gsea/msigdb/cards/REACTOME_ORC1_REMOVAL_FROM_CHROMATIN.html	CCNA1	CCNA2	CDC6	CDK2	CDT1	CUL1	MCM2	MCM3	MCM4	MCM5	MCM6	MCM7	MCM8	ORC1	ORC2	ORC3	ORC4	ORC5	ORC6	PSMA1	PSMA2	PSMA3	PSMA4	PSMA5	PSMA6	PSMA7	PSMA8	PSMB1	PSMB10	PSMB11	PSMB2	PSMB3	PSMB4	PSMB5	PSMB6	PSMB7	PSMB8	PSMB9	PSMC1	PSMC2	PSMC3	PSMC4	PSMC5	PSMC6	PSMD1	PSMD10	PSMD11	PSMD12
REACTOME_ORGANELLE_BIOGENESIS_AND_MAINTENANCE	https://www.gsea-msigdb.org/gsea/msigdb/cards/REACTOME_ORGANELLE_BIOGENESIS_AND_MAINTENANCE.html	ACSS2	ACTR1A	AHI1	AKAP9	ALAS1	ALMS1	APOO	APOOL	ARF4	ARL13B	ARL3	ARL6	ASAP1	ATAT1	ATF2	ATP5F1A	ATP5F1B	ATP5F1C	ATP5F1D	ATP5F1E	ATP5MC1	ATP5MC2	ATP5MC3	ATP5ME	ATP5MF	ATP5MG	ATP5PB	ATP5PD	ATP5PF	ATP5PO	B9D1	B9D2	BBIP1	BBS1	BBS10	BBS12	BBS2	BBS4	BBS5	BBS7	BBS9	C2CD3	CALM1	CAMK4	CARM1	CC2D2A	CCP110	CCT2
REACTOME_P130CAS_LINKAGE_TO_MAPK_SIGNALING_FOR_INTEGRINS	https://www.gsea-msigdb.org/gsea/msigdb/cards/REACTOME_P130CAS_LINKAGE_TO_MAPK_SIGNALING_FOR_INTEGRINS.html	APBB1IP	BCAR1	CRK	FGA	FGB	FGG	FN1	ITGA2B	ITGB3	PTK2	RAP1A	RAP1B	SRC	TLN1	VWF
REACTOME_P2Y_RECEPTORS	https://www.gsea-msigdb.org/gsea/msigdb/cards/REACTOME_P2Y_RECEPTORS.html	GPR17	LPAR4	LPAR6	P2RY1	P2RY10	P2RY11	P2RY12	P2RY13	P2RY14	P2RY2	P2RY4	P2RY6
REACTOME_P38MAPK_EVENTS	https://www.gsea-msigdb.org/gsea/msigdb/cards/REACTOME_P38MAPK_EVENTS.html	HRAS	KRAS	MAPK11	MAPK12	MAPK13	MAPK14	MAPKAPK2	MAPKAPK3	NRAS	RALA	RALB	RALGDS	SRC
REACTOME_P75_NTR_RECEPTOR_MEDIATED_SIGNALLING	https://www.gsea-msigdb.org/gsea/msigdb/cards/REACTOME_P75_NTR_RECEPTOR_MEDIATED_SIGNALLING.html	AATF	ABR	ADAM17	AKAP13	APH1A	APH1B	ARHGDIA	ARHGEF1	ARHGEF10	ARHGEF10L	ARHGEF11	ARHGEF12	ARHGEF15	ARHGEF16	ARHGEF17	ARHGEF18	ARHGEF19	ARHGEF2	ARHGEF26	ARHGEF3	ARHGEF33	ARHGEF35	ARHGEF37	ARHGEF38	ARHGEF39	ARHGEF4	ARHGEF40	ARHGEF5	ARHGEF6	ARHGEF7	ARHGEF9	BAD	BCL2L11	BEX3	CASP2	CASP3	ECT2	FGD1	FGD2	FGD3	FGD4	GNA13	HDAC1	HDAC2	HDAC3	IKBKB	IRAK1	ITGB3BP
REACTOME_P75NTR_NEGATIVELY_REGULATES_CELL_CYCLE_VIA_SC1	https://www.gsea-msigdb.org/gsea/msigdb/cards/REACTOME_P75NTR_NEGATIVELY_REGULATES_CELL_CYCLE_VIA_SC1.html	HDAC1	HDAC2	HDAC3	NGF	NGFR	PRDM4
REACTOME_P75NTR_RECRUITS_SIGNALLING_COMPLEXES	https://www.gsea-msigdb.org/gsea/msigdb/cards/REACTOME_P75NTR_RECRUITS_SIGNALLING_COMPLEXES.html	IKBKB	IRAK1	MYD88	NGF	NGFR	PRKCI	RIPK2	RPS27A	SQSTM1	TRAF6	UBA52	UBB	UBC
REACTOME_P75NTR_REGULATES_AXONOGENESIS	https://www.gsea-msigdb.org/gsea/msigdb/cards/REACTOME_P75NTR_REGULATES_AXONOGENESIS.html	ARHGDIA	LINGO1	MAG	MCF2	NGF	NGFR	OMG	RHOA	RTN4	RTN4R
REACTOME_P75NTR_SIGNALS_VIA_NF_KB	https://www.gsea-msigdb.org/gsea/msigdb/cards/REACTOME_P75NTR_SIGNALS_VIA_NF_KB.html	IKBKB	IRAK1	MYD88	NFKB1	NFKBIA	NGF	NGFR	PRKCI	RELA	RIPK2	RPS27A	SQSTM1	TRAF6	UBA52	UBB	UBC
REACTOME_PD_1_SIGNALING	https://www.gsea-msigdb.org/gsea/msigdb/cards/REACTOME_PD_1_SIGNALING.html	CD247	CD274	CD3D	CD3E	CD3G	CD4	CSK	HLA-DPA1	HLA-DPB1	HLA-DQA1	HLA-DQA2	HLA-DQB1	HLA-DQB2	HLA-DRA	HLA-DRB1	HLA-DRB3	HLA-DRB4	HLA-DRB5	LCK	PDCD1	PDCD1LG2	PTPN11	PTPN6	TRAV19	TRAV29DV5	TRAV8-4	TRBV12-3	TRBV7-9
REACTOME_PENTOSE_PHOSPHATE_PATHWAY	https://www.gsea-msigdb.org/gsea/msigdb/cards/REACTOME_PENTOSE_PHOSPHATE_PATHWAY.html	DERA	G6PD	PGD	PGLS	PGM2	PRPS1	PRPS1L1	PRPS2	RBKS	RPE	RPEL1	RPIA	SHPK	TALDO1	TKT
REACTOME_PERK_REGULATES_GENE_EXPRESSION	https://www.gsea-msigdb.org/gsea/msigdb/cards/REACTOME_PERK_REGULATES_GENE_EXPRESSION.html	ASNS	ATF3	ATF4	ATF6	CCL2	CEBPB	CEBPG	CXCL8	DCP2	DDIT3	DIS3	EIF2AK3	EIF2S1	EIF2S2	EIF2S3	EXOSC1	EXOSC2	EXOSC3	EXOSC4	EXOSC5	EXOSC6	EXOSC7	EXOSC8	EXOSC9	HERPUD1	HSPA5	IGFBP1	KHSRP	NFYA	NFYB	NFYC	PARN
REACTOME_PHOSPHORYLATION_OF_EMI1	https://www.gsea-msigdb.org/gsea/msigdb/cards/REACTOME_PHOSPHORYLATION_OF_EMI1.html	CCNB1	CDC20	CDK1	FBXO5	FZR1	PLK1
REACTOME_PHOSPHORYLATION_OF_THE_APC_C	https://www.gsea-msigdb.org/gsea/msigdb/cards/REACTOME_PHOSPHORYLATION_OF_THE_APC_C.html	ANAPC1	ANAPC10	ANAPC11	ANAPC15	ANAPC16	ANAPC2	ANAPC4	ANAPC5	ANAPC7	CCNB1	CDC16	CDC23	CDC26	CDC27	CDK1	PLK1	UBE2C	UBE2D1	UBE2E1
REACTOME_PHOSPHORYLATION_SITE_MUTANTS_OF_CTNNB1_ARE_NOT_TARGETED_TO_THE_PROTEASOME_BY_THE_DESTRUCTION_COMPLEX	https://www.gsea-msigdb.org/gsea/msigdb/cards/REACTOME_PHOSPHORYLATION_SITE_MUTANTS_OF_CTNNB1_ARE_NOT_TARGETED_TO_THE_PROTEASOME_BY_THE_DESTRUCTION_COMPLEX.html	AMER1	APC	AXIN1	CSNK1A1	CTNNB1	GSK3B	PPP2CA	PPP2CB	PPP2R1A	PPP2R1B	PPP2R5A	PPP2R5B	PPP2R5C	PPP2R5D	PPP2R5E
REACTOME_PI3K_AKT_ACTIVATION	https://www.gsea-msigdb.org/gsea/msigdb/cards/REACTOME_PI3K_AKT_ACTIVATION.html	IRS1	IRS2	NGF	NTRK1	PIK3CA	PIK3CB	PIK3R1	PIK3R2	RHOA
REACTOME_PI3K_AKT_SIGNALING_IN_CANCER	https://www.gsea-msigdb.org/gsea/msigdb/cards/REACTOME_PI3K_AKT_SIGNALING_IN_CANCER.html	AKT1	AKT1S1	AKT2	AKT3	AREG	BAD	BTC	CASP9	CD19	CD28	CD80	CD86	CDKN1A	CDKN1B	CHUK	CREB1	EGF	EGFR	EPGN	ERBB2	ERBB3	ERBB4	EREG	ESR1	ESR2	FGF1	FGF10	FGF16	FGF17	FGF18	FGF19	FGF2	FGF20	FGF22	FGF23	FGF3	FGF4	FGF5	FGF6	FGF7	FGF8	FGF9	FGFR1	FGFR2	FGFR3	FGFR4	FOXO1	FOXO3
REACTOME_PI3K_EVENTS_IN_ERBB2_SIGNALING	https://www.gsea-msigdb.org/gsea/msigdb/cards/REACTOME_PI3K_EVENTS_IN_ERBB2_SIGNALING.html	BTC	EGF	EGFR	ERBB2	ERBB3	ERBB4	EREG	GAB1	GRB2	HBEGF	NRG1	NRG2	NRG3	NRG4	PIK3CA	PIK3R1
REACTOME_PI3K_EVENTS_IN_ERBB4_SIGNALING	https://www.gsea-msigdb.org/gsea/msigdb/cards/REACTOME_PI3K_EVENTS_IN_ERBB4_SIGNALING.html	BTC	ERBB4	EREG	HBEGF	NRG1	NRG2	NRG3	NRG4	PIK3CA	PIK3R1
REACTOME_PI5P_REGULATES_TP53_ACETYLATION	https://www.gsea-msigdb.org/gsea/msigdb/cards/REACTOME_PI5P_REGULATES_TP53_ACETYLATION.html	EP300	ING2	MAP2K6	PIN1	PIP4K2A	PIP4K2B	PIP4K2C	PIP4P1	TP53
REACTOME_PI_3K_CASCADE_FGFR1	https://www.gsea-msigdb.org/gsea/msigdb/cards/REACTOME_PI_3K_CASCADE_FGFR1.html	FGF1	FGF10	FGF17	FGF2	FGF20	FGF22	FGF23	FGF3	FGF4	FGF5	FGF6	FGF8	FGF9	FGFR1	FRS2	GAB1	GRB2	KL	PIK3CA	PIK3R1	PTPN11
REACTOME_PI_3K_CASCADE_FGFR2	https://www.gsea-msigdb.org/gsea/msigdb/cards/REACTOME_PI_3K_CASCADE_FGFR2.html	FGF1	FGF10	FGF16	FGF17	FGF18	FGF2	FGF20	FGF22	FGF23	FGF3	FGF4	FGF5	FGF6	FGF7	FGF8	FGF9	FGFR2	FRS2	GAB1	GRB2	PIK3CA	PIK3R1	PTPN11
REACTOME_PI_3K_CASCADE_FGFR3	https://www.gsea-msigdb.org/gsea/msigdb/cards/REACTOME_PI_3K_CASCADE_FGFR3.html	FGF1	FGF16	FGF17	FGF18	FGF2	FGF20	FGF23	FGF4	FGF5	FGF8	FGF9	FGFR3	FRS2	GAB1	GRB2	PIK3CA	PIK3R1	PTPN11
REACTOME_PI_3K_CASCADE_FGFR4	https://www.gsea-msigdb.org/gsea/msigdb/cards/REACTOME_PI_3K_CASCADE_FGFR4.html	FGF1	FGF16	FGF17	FGF18	FGF19	FGF2	FGF20	FGF23	FGF4	FGF6	FGF8	FGF9	FGFR4	FRS2	GAB1	GRB2	KLB	PIK3CA	PIK3R1	PTPN11
REACTOME_PI_METABOLISM	https://www.gsea-msigdb.org/gsea/msigdb/cards/REACTOME_PI_METABOLISM.html	ARF1	ARF3	BMX	ENPP6	FIG4	GDE1	GDPD1	GDPD3	GDPD5	INPP4A	INPP4B	INPP5D	INPP5E	INPP5F	INPP5J	INPP5K	INPPL1	MTM1	MTMR1	MTMR10	MTMR12	MTMR14	MTMR2	MTMR3	MTMR4	MTMR6	MTMR7	MTMR8	MTMR9	OCRL	PI4K2A	PI4K2B	PI4KA	PI4KB	PIK3C2A	PIK3C2B	PIK3C2G	PIK3C3	PIK3CA	PIK3CB	PIK3CD	PIK3CG	PIK3R1	PIK3R2	PIK3R3	PIK3R4	PIK3R5	PIK3R6
REACTOME_PINK_PARKIN_MEDIATED_MITOPHAGY	https://www.gsea-msigdb.org/gsea/msigdb/cards/REACTOME_PINK_PARKIN_MEDIATED_MITOPHAGY.html	ATG12	ATG5	MAP1LC3A	MAP1LC3B	MFN1	MFN2	MTERF3	PINK1	PRKN	RPS27A	SQSTM1	TOMM20	TOMM22	TOMM40	TOMM5	TOMM6	TOMM7	TOMM70	UBA52	UBB	UBC	VDAC1
REACTOME_POLO_LIKE_KINASE_MEDIATED_EVENTS	https://www.gsea-msigdb.org/gsea/msigdb/cards/REACTOME_POLO_LIKE_KINASE_MEDIATED_EVENTS.html	CCNB1	CCNB2	CDC25A	CDC25C	CENPF	EP300	FOXM1	LIN37	LIN52	LIN54	LIN9	MYBL2	PKMYT1	PLK1	RBBP4	WEE1
REACTOME_POSTMITOTIC_NUCLEAR_PORE_COMPLEX_NPC_REFORMATION	https://www.gsea-msigdb.org/gsea/msigdb/cards/REACTOME_POSTMITOTIC_NUCLEAR_PORE_COMPLEX_NPC_REFORMATION.html	AHCTF1	KPNB1	NDC1	NUP107	NUP133	NUP155	NUP160	NUP188	NUP205	NUP35	NUP37	NUP43	NUP54	NUP58	NUP62	NUP85	NUP93	NUP98	POM121	RAN	RANGAP1	RCC1	SEC13	SEH1L	SUMO1	TNPO1	UBE2I
REACTOME_POTASSIUM_CHANNELS	https://www.gsea-msigdb.org/gsea/msigdb/cards/REACTOME_POTASSIUM_CHANNELS.html	ABCC8	ABCC9	GABBR1	GABBR2	GNB1	GNB2	GNB3	GNB4	GNB5	GNG10	GNG11	GNG12	GNG13	GNG2	GNG3	GNG4	GNG5	GNG7	GNG8	GNGT1	GNGT2	HCN1	HCN2	HCN3	HCN4	KCNA1	KCNA10	KCNA2	KCNA3	KCNA4	KCNA5	KCNA6	KCNA7	KCNAB1	KCNAB2	KCNAB3	KCNB1	KCNB2	KCNC1	KCNC2	KCNC3	KCNC4	KCND1	KCND2	KCND3	KCNF1	KCNG1	KCNG2
REACTOME_POU5F1_OCT4_SOX2_NANOG_ACTIVATE_GENES_RELATED_TO_PROLIFERATION	https://www.gsea-msigdb.org/gsea/msigdb/cards/REACTOME_POU5F1_OCT4_SOX2_NANOG_ACTIVATE_GENES_RELATED_TO_PROLIFERATION.html	DPPA4	EPHA1	FGF2	FOXD3	NANOG	NR6A1	POU5F1	SALL1	SALL4	SOX2	STAT3	TDGF1	ZIC3
REACTOME_POU5F1_OCT4_SOX2_NANOG_REPRESS_GENES_RELATED_TO_DIFFERENTIATION	https://www.gsea-msigdb.org/gsea/msigdb/cards/REACTOME_POU5F1_OCT4_SOX2_NANOG_REPRESS_GENES_RELATED_TO_DIFFERENTIATION.html	CDX2	DKK1	EOMES	GATA6	GSC	HHEX	NANOG	POU5F1	SOX2	TSC22D1
REACTOME_PP2A_MEDIATED_DEPHOSPHORYLATION_OF_KEY_METABOLIC_FACTORS	https://www.gsea-msigdb.org/gsea/msigdb/cards/REACTOME_PP2A_MEDIATED_DEPHOSPHORYLATION_OF_KEY_METABOLIC_FACTORS.html	MLXIPL	PFKFB1	PPP2CA	PPP2CB	PPP2R1A	PPP2R1B	PPP2R5D
REACTOME_PROCESSIVE_SYNTHESIS_ON_THE_C_STRAND_OF_THE_TELOMERE	https://www.gsea-msigdb.org/gsea/msigdb/cards/REACTOME_PROCESSIVE_SYNTHESIS_ON_THE_C_STRAND_OF_THE_TELOMERE.html	BLM	DNA2	FEN1	LIG1	PCNA	POLD1	POLD2	POLD3	POLD4	RPA1	RPA2	RPA3	WRN
REACTOME_PROGRAMMED_CELL_DEATH	https://www.gsea-msigdb.org/gsea/msigdb/cards/REACTOME_PROGRAMMED_CELL_DEATH.html	ACIN1	ADD1	AKT1	AKT2	AKT3	APAF1	APC	APIP	APPL1	ARHGAP10	AVEN	BAD	BAK1	BAX	BBC3	BCAP31	BCL2	BCL2L1	BCL2L11	BID	BIRC2	BIRC3	BMF	BMX	C1QBP	CARD8	CASP3	CASP6	CASP7	CASP8	CASP9	CD14	CDH1	CDKN2A	CFLAR	CLSPN	CTNNB1	CYCS	DAPK1	DAPK2	DAPK3	DBNL	DCC	DFFA	DFFB	DIABLO	DNM1L	DSG1
REACTOME_PROLACTIN_RECEPTOR_SIGNALING	https://www.gsea-msigdb.org/gsea/msigdb/cards/REACTOME_PROLACTIN_RECEPTOR_SIGNALING.html	BTRC	CSH1	CUL1	GH1	GH2	GHR	JAK2	PRL	PRLR	PTPN11	RBX1	SH2B1	SKP1	STAT5A	STAT5B
REACTOME_PROLONGED_ERK_ACTIVATION_EVENTS	https://www.gsea-msigdb.org/gsea/msigdb/cards/REACTOME_PROLONGED_ERK_ACTIVATION_EVENTS.html	BRAF	CRK	CRKL	FRS2	KIDINS220	MAP2K1	MAP2K2	MAPK1	MAPK3	NGF	NTRK1	RAP1A	RAPGEF1	YWHAB
REACTOME_PROSTACYCLIN_SIGNALLING_THROUGH_PROSTACYCLIN_RECEPTOR	https://www.gsea-msigdb.org/gsea/msigdb/cards/REACTOME_PROSTACYCLIN_SIGNALLING_THROUGH_PROSTACYCLIN_RECEPTOR.html	GNAS	GNB1	GNB2	GNB3	GNB4	GNB5	GNG10	GNG11	GNG12	GNG13	GNG2	GNG3	GNG4	GNG5	GNG7	GNG8	GNGT1	GNGT2	PTGIR
REACTOME_PROSTANOID_LIGAND_RECEPTORS	https://www.gsea-msigdb.org/gsea/msigdb/cards/REACTOME_PROSTANOID_LIGAND_RECEPTORS.html	PTGDR	PTGDR2	PTGER1	PTGER2	PTGER3	PTGER4	PTGFR	PTGIR	TBXA2R
REACTOME_PROTEIN_UBIQUITINATION	https://www.gsea-msigdb.org/gsea/msigdb/cards/REACTOME_PROTEIN_UBIQUITINATION.html	BCL10	CDC34	CDC73	CTR9	DERL1	H2BC1	H2BC10	H2BC11	H2BC12	H2BC13	H2BC14	H2BC15	H2BC17	H2BC3	H2BC4	H2BC5	H2BC6	H2BC7	H2BC8	H2BC9	HLA-A	HLTF	LEO1	OTULIN	PAF1	PCNA	PEX10	PEX12	PEX13	PEX14	PEX2	PEX5	PRKDC	RAD18	RNF144A	RNF152	RNF181	RNF20	RNF40	RPS27A	RRAGA	RTF1	SELENOS	SHPRH	TMEM129	UBA1	UBA52	UBA6
REACTOME_PTK6_EXPRESSION	https://www.gsea-msigdb.org/gsea/msigdb/cards/REACTOME_PTK6_EXPRESSION.html	EPAS1	HIF1A	NR3C1	PELP1	PTK6
REACTOME_PTK6_REGULATES_CELL_CYCLE	https://www.gsea-msigdb.org/gsea/msigdb/cards/REACTOME_PTK6_REGULATES_CELL_CYCLE.html	CCND1	CCNE1	CDK2	CDK4	CDKN1B	PTK6
REACTOME_PTK6_REGULATES_RTKS_AND_THEIR_EFFECTORS_AKT1_AND_DOK1	https://www.gsea-msigdb.org/gsea/msigdb/cards/REACTOME_PTK6_REGULATES_RTKS_AND_THEIR_EFFECTORS_AKT1_AND_DOK1.html	AKT1	ARAP1	CBL	DOK1	PTK6	RPS27A	UBA52	UBB	UBC
REACTOME_PURINE_CATABOLISM	https://www.gsea-msigdb.org/gsea/msigdb/cards/REACTOME_PURINE_CATABOLISM.html	ADPRM	DNPH1	GDA	GPX1	ITPA	NT5C	NT5C1A	NT5C1B	NT5C2	NT5E	NUDT1	NUDT15	NUDT16	NUDT18	NUDT5	NUDT9	PNP	XDH
REACTOME_ACETYLCHOLINE_NEUROTRANSMITTER_RELEASE_CYCLE	https://www.gsea-msigdb.org/gsea/msigdb/cards/REACTOME_ACETYLCHOLINE_NEUROTRANSMITTER_RELEASE_CYCLE.html	CHAT	CPLX1	PPFIA1	PPFIA2	PPFIA3	PPFIA4	RAB3A	RIMS1	SLC18A3	SLC5A7	SNAP25	STX1A	STXBP1	SYT1	TSPOAP1	UNC13B	VAMP2
REACTOME_ACTIVATED_NTRK2_SIGNALS_THROUGH_CDK5	https://www.gsea-msigdb.org/gsea/msigdb/cards/REACTOME_ACTIVATED_NTRK2_SIGNALS_THROUGH_CDK5.html	BDNF	CDK5	CDK5R1	NTRK2	RAC1	TIAM1
REACTOME_ACTIVATED_TAK1_MEDIATES_P38_MAPK_ACTIVATION	https://www.gsea-msigdb.org/gsea/msigdb/cards/REACTOME_ACTIVATED_TAK1_MEDIATES_P38_MAPK_ACTIVATION.html	IKBKG	IRAK1	IRAK2	MAP2K3	MAP2K6	MAP3K7	MAPK11	MAPK14	MAPKAPK2	MAPKAPK3	NOD1	NOD2	RIPK2	RPS27A	TAB1	TAB2	TAB3	TRAF6	UBA52	UBB	UBC	UBE2N	UBE2V1
REACTOME_ACTIVATION_OF_ANTERIOR_HOX_GENES_IN_HINDBRAIN_DEVELOPMENT_DURING_EARLY_EMBRYOGENESIS	https://www.gsea-msigdb.org/gsea/msigdb/cards/REACTOME_ACTIVATION_OF_ANTERIOR_HOX_GENES_IN_HINDBRAIN_DEVELOPMENT_DURING_EARLY_EMBRYOGENESIS.html	AJUBA	ASH2L	CNOT6	CNOT9	CREBBP	CTCF	EED	EGR2	EP300	EZH2	H2AB1	H2AC14	H2AC18	H2AC19	H2AC20	H2AC4	H2AC6	H2AC7	H2AC8	H2AJ	H2AX	H2AZ1	H2AZ2	H2BC1	H2BC10	H2BC11	H2BC12	H2BC13	H2BC14	H2BC15	H2BC17	H2BC21	H2BC3	H2BC4	H2BC5	H2BC6	H2BC7	H2BC8	H2BC9	H2BS1	H2BU1	H3-3A	H3-3B	H3C1	H3C10	H3C11	H3C12	H3C13
REACTOME_ACTIVATION_OF_ATR_IN_RESPONSE_TO_REPLICATION_STRESS	https://www.gsea-msigdb.org/gsea/msigdb/cards/REACTOME_ACTIVATION_OF_ATR_IN_RESPONSE_TO_REPLICATION_STRESS.html	ATR	ATRIP	CDC25A	CDC25C	CDC45	CDC6	CDC7	CDK2	CHEK1	CLSPN	DBF4	HUS1	MCM10	MCM2	MCM3	MCM4	MCM5	MCM6	MCM7	MCM8	ORC1	ORC2	ORC3	ORC4	ORC5	ORC6	RAD1	RAD17	RAD9A	RAD9B	RFC2	RFC3	RFC4	RFC5	RPA1	RPA2	RPA3
REACTOME_ACTIVATION_OF_NIMA_KINASES_NEK9_NEK6_NEK7	https://www.gsea-msigdb.org/gsea/msigdb/cards/REACTOME_ACTIVATION_OF_NIMA_KINASES_NEK9_NEK6_NEK7.html	CCNB1	CCNB2	CDK1	NEK6	NEK7	NEK9	PLK1
REACTOME_ACTIVATION_OF_NMDA_RECEPTORS_AND_POSTSYNAPTIC_EVENTS	https://www.gsea-msigdb.org/gsea/msigdb/cards/REACTOME_ACTIVATION_OF_NMDA_RECEPTORS_AND_POSTSYNAPTIC_EVENTS.html	ACTN2	ADCY1	ADCY8	APBA1	ARHGEF7	CALM1	CAMK1	CAMK2A	CAMK2B	CAMK2D	CAMK2G	CAMK4	CAMKK1	CAMKK2	CASK	CREB1	DLG1	DLG2	DLG3	DLG4	ERBB4	GIT1	GRIA1	GRIA2	GRIA3	GRIA4	GRIN1	GRIN2A	GRIN2B	GRIN2C	GRIN2D	GRIN3A	GRIN3B	HRAS	KIF17	KPNA2	KRAS	LIN7A	LIN7B	LIN7C	LRRC7	MAPK1	MAPK3	MAPT	NBEA	NEFL	NRAS	NRG1
REACTOME_ACTIVATION_OF_PUMA_AND_TRANSLOCATION_TO_MITOCHONDRIA	https://www.gsea-msigdb.org/gsea/msigdb/cards/REACTOME_ACTIVATION_OF_PUMA_AND_TRANSLOCATION_TO_MITOCHONDRIA.html	BBC3	E2F1	PPP1R13B	TFDP1	TFDP2	TP53	TP53BP2	TP63	TP73
REACTOME_ACTIVATION_OF_RAS_IN_B_CELLS	https://www.gsea-msigdb.org/gsea/msigdb/cards/REACTOME_ACTIVATION_OF_RAS_IN_B_CELLS.html	HRAS	KRAS	NRAS	RASGRP1	RASGRP3
REACTOME_ACTIVATION_OF_THE_AP_1_FAMILY_OF_TRANSCRIPTION_FACTORS	https://www.gsea-msigdb.org/gsea/msigdb/cards/REACTOME_ACTIVATION_OF_THE_AP_1_FAMILY_OF_TRANSCRIPTION_FACTORS.html	ATF2	FOS	JUN	MAPK1	MAPK10	MAPK11	MAPK14	MAPK3	MAPK8	MAPK9
REACTOME_ACTIVATION_OF_THE_PRE_REPLICATIVE_COMPLEX	https://www.gsea-msigdb.org/gsea/msigdb/cards/REACTOME_ACTIVATION_OF_THE_PRE_REPLICATIVE_COMPLEX.html	CDC45	CDC6	CDC7	CDK2	CDT1	DBF4	GMNN	MCM10	MCM2	MCM3	MCM4	MCM5	MCM6	MCM7	MCM8	ORC1	ORC2	ORC3	ORC4	ORC5	ORC6	POLA1	POLA2	POLE	POLE2	POLE3	POLE4	PRIM1	PRIM2	RPA1	RPA2	RPA3	RPA4
REACTOME_ACYL_CHAIN_REMODELLING_OF_PI	https://www.gsea-msigdb.org/gsea/msigdb/cards/REACTOME_ACYL_CHAIN_REMODELLING_OF_PI.html	MBOAT7	PLA2G10	PLA2G12A	PLA2G1B	PLA2G2A	PLA2G2D	PLA2G2E	PLA2G2F	PLA2G4A	PLA2G4C	PLA2G4D	PLA2G4E	PLA2G4F	PLA2G5	PLA2R1	PLAAT3	PLBD1
REACTOME_ADHERENS_JUNCTIONS_INTERACTIONS	https://www.gsea-msigdb.org/gsea/msigdb/cards/REACTOME_ADHERENS_JUNCTIONS_INTERACTIONS.html	ACTB	ACTG1	AFDN	ANG	CADM1	CADM2	CADM3	CDH1	CDH10	CDH11	CDH12	CDH13	CDH15	CDH17	CDH18	CDH2	CDH24	CDH3	CDH4	CDH5	CDH6	CDH7	CDH8	CDH9	CTNNA1	CTNNB1	CTNND1	JUP	NECTIN1	NECTIN2	NECTIN3	NECTIN4	PVR
REACTOME_ADORA2B_MEDIATED_ANTI_INFLAMMATORY_CYTOKINES_PRODUCTION	https://www.gsea-msigdb.org/gsea/msigdb/cards/REACTOME_ADORA2B_MEDIATED_ANTI_INFLAMMATORY_CYTOKINES_PRODUCTION.html	ADCY1	ADCY2	ADCY3	ADCY4	ADCY5	ADCY6	ADCY7	ADCY8	ADCY9	ADCYAP1	ADCYAP1R1	ADM	ADM2	ADORA2A	ADORA2B	ADRB1	ADRB2	ADRB3	AVP	AVPR2	CALCA	CALCB	CALCR	CALCRL	CGA	CREB1	CRH	CRHR1	CRHR2	CYSLTR2	DRD1	DRD5	FSHB	FSHR	GCG	GHRH	GHRHR	GIP	GIPR	GLP1R	GLP2R	GNAI1	GNAI2	GNAI3	GNAS	GNAT3	GNAZ	GNB1
REACTOME_AKT_PHOSPHORYLATES_TARGETS_IN_THE_CYTOSOL	https://www.gsea-msigdb.org/gsea/msigdb/cards/REACTOME_AKT_PHOSPHORYLATES_TARGETS_IN_THE_CYTOSOL.html	AKT1	AKT1S1	AKT2	AKT3	BAD	CASP9	CDKN1A	CDKN1B	CHUK	GSK3A	GSK3B	MDM2	MKRN1	TSC2
REACTOME_AKT_PHOSPHORYLATES_TARGETS_IN_THE_NUCLEUS	https://www.gsea-msigdb.org/gsea/msigdb/cards/REACTOME_AKT_PHOSPHORYLATES_TARGETS_IN_THE_NUCLEUS.html	AKT1	AKT2	AKT3	CREB1	FOXO1	FOXO3	FOXO4	FOXO6	NR4A1	RPS6KB2
REACTOME_ANTIGEN_PROCESSING_UBIQUITINATION_PROTEASOME_DEGRADATION	https://www.gsea-msigdb.org/gsea/msigdb/cards/REACTOME_ANTIGEN_PROCESSING_UBIQUITINATION_PROTEASOME_DEGRADATION.html	ANAPC1	ANAPC10	ANAPC11	ANAPC13	ANAPC2	ANAPC4	ANAPC5	ANAPC7	AREL1	ARIH2	ASB1	ASB10	ASB11	ASB12	ASB13	ASB14	ASB15	ASB16	ASB17	ASB18	ASB2	ASB3	ASB4	ASB5	ASB6	ASB7	ASB8	ASB9	ATG7	BLMH	BTBD1	BTBD6	BTRC	CBLB	CBLL2	CCNF	CDC16	CDC20	CDC23	CDC26	CDC27	CDC34	CUL1	CUL2	CUL3	CUL5	CUL7	DCAF1
REACTOME_ANTIVIRAL_MECHANISM_BY_IFN_STIMULATED_GENES	https://www.gsea-msigdb.org/gsea/msigdb/cards/REACTOME_ANTIVIRAL_MECHANISM_BY_IFN_STIMULATED_GENES.html	AAAS	ABCE1	ARIH1	DDX58	EIF2AK2	EIF4A1	EIF4A2	EIF4A3	EIF4E	EIF4E2	EIF4E3	EIF4G1	EIF4G2	EIF4G3	FLNA	FLNB	HERC5	IFIT1	IRF3	ISG15	JAK1	KPNA1	KPNA2	KPNA3	KPNA4	KPNA5	KPNA7	KPNB1	MAPK3	MX1	MX2	NDC1	NEDD4	NUP107	NUP133	NUP153	NUP155	NUP160	NUP188	NUP205	NUP210	NUP214	NUP35	NUP37	NUP42	NUP43	NUP50	NUP54
REACTOME_APC_C_CDC20_MEDIATED_DEGRADATION_OF_CYCLIN_B	https://www.gsea-msigdb.org/gsea/msigdb/cards/REACTOME_APC_C_CDC20_MEDIATED_DEGRADATION_OF_CYCLIN_B.html	ANAPC1	ANAPC10	ANAPC11	ANAPC15	ANAPC16	ANAPC2	ANAPC4	ANAPC5	ANAPC7	CCNB1	CDC16	CDC20	CDC23	CDC26	CDC27	CDK1	RPS27A	UBA52	UBB	UBC	UBE2C	UBE2D1	UBE2E1
REACTOME_APC_C_MEDIATED_DEGRADATION_OF_CELL_CYCLE_PROTEINS	https://www.gsea-msigdb.org/gsea/msigdb/cards/REACTOME_APC_C_MEDIATED_DEGRADATION_OF_CELL_CYCLE_PROTEINS.html	ANAPC1	ANAPC10	ANAPC11	ANAPC15	ANAPC16	ANAPC2	ANAPC4	ANAPC5	ANAPC7	AURKA	AURKB	BTRC	BUB1B	BUB3	CCNA1	CCNA2	CCNB1	CDC14A	CDC16	CDC20	CDC23	CDC26	CDC27	CDK1	CDK2	CUL1	FBXO5	FZR1	MAD2L1	NEK2	PLK1	PSMA1	PSMA2	PSMA3	PSMA4	PSMA5	PSMA6	PSMA7	PSMA8	PSMB1	PSMB10	PSMB11	PSMB2	PSMB3	PSMB4	PSMB5	PSMB6	PSMB7
REACTOME_APC_CDC20_MEDIATED_DEGRADATION_OF_NEK2A	https://www.gsea-msigdb.org/gsea/msigdb/cards/REACTOME_APC_CDC20_MEDIATED_DEGRADATION_OF_NEK2A.html	ANAPC1	ANAPC10	ANAPC11	ANAPC15	ANAPC16	ANAPC2	ANAPC4	ANAPC5	ANAPC7	BUB1B	BUB3	CDC16	CDC20	CDC23	CDC26	CDC27	MAD2L1	NEK2	RPS27A	UBA52	UBB	UBC	UBE2C	UBE2D1	UBE2E1
REACTOME_APOPTOTIC_CLEAVAGE_OF_CELL_ADHESION_PROTEINS	https://www.gsea-msigdb.org/gsea/msigdb/cards/REACTOME_APOPTOTIC_CLEAVAGE_OF_CELL_ADHESION_PROTEINS.html	CASP3	CDH1	CTNNB1	DSG1	DSG2	DSG3	DSP	OCLN	PKP1	TJP1	TJP2
REACTOME_APOPTOTIC_EXECUTION_PHASE	https://www.gsea-msigdb.org/gsea/msigdb/cards/REACTOME_APOPTOTIC_EXECUTION_PHASE.html	ACIN1	ADD1	APC	BCAP31	BIRC2	BMX	CASP3	CASP6	CASP7	CASP8	CDH1	CLSPN	CTNNB1	DBNL	DFFA	DFFB	DNM1L	DSG1	DSG2	DSG3	DSP	FNTA	GAS2	GSN	H1-0	H1-1	H1-2	H1-3	H1-4	H1-5	HMGB1	HMGB2	KPNA1	KPNB1	LMNA	LMNB1	MAPT	OCLN	PAK2	PKP1	PLEC	PRKCD	PRKCQ	PTK2	ROCK1	SATB1	SPTAN1	STK24
REACTOME_AQUAPORIN_MEDIATED_TRANSPORT	https://www.gsea-msigdb.org/gsea/msigdb/cards/REACTOME_AQUAPORIN_MEDIATED_TRANSPORT.html	ADCY1	ADCY2	ADCY3	ADCY4	ADCY5	ADCY6	ADCY7	ADCY8	ADCY9	AQP1	AQP10	AQP11	AQP12A	AQP2	AQP3	AQP4	AQP5	AQP6	AQP7	AQP8	AQP9	AVP	AVPR2	GNAS	GNB1	GNB2	GNB3	GNB4	GNB5	GNG10	GNG11	GNG12	GNG13	GNG2	GNG3	GNG4	GNG5	GNG7	GNG8	GNGT1	GNGT2	MIP	MYO5B	PRKACA	PRKACB	PRKACG	PRKAR1A	PRKAR1B
REACTOME_ARYL_HYDROCARBON_RECEPTOR_SIGNALLING	https://www.gsea-msigdb.org/gsea/msigdb/cards/REACTOME_ARYL_HYDROCARBON_RECEPTOR_SIGNALLING.html	AHR	AHRR	AIP	ARNT	ARNT2	HSP90AB1	PTGES3
REACTOME_ASSEMBLY_AND_CELL_SURFACE_PRESENTATION_OF_NMDA_RECEPTORS	https://www.gsea-msigdb.org/gsea/msigdb/cards/REACTOME_ASSEMBLY_AND_CELL_SURFACE_PRESENTATION_OF_NMDA_RECEPTORS.html	ACTN2	APBA1	CAMK2A	CAMK2B	CAMK2D	CAMK2G	CASK	DLG1	DLG2	DLG3	DLG4	GRIN1	GRIN2A	GRIN2B	GRIN2C	GRIN2D	GRIN3A	GRIN3B	KIF17	LIN7A	LIN7B	LIN7C	LRRC7	NBEA	NEFL	TUBA1A	TUBA1B	TUBA1C	TUBA3C	TUBA3D	TUBA3E	TUBA4A	TUBA4B	TUBA8	TUBAL3	TUBB1	TUBB2A	TUBB2B	TUBB3	TUBB4A	TUBB4B	TUBB6	TUBB8	TUBB8B
REACTOME_ASSEMBLY_OF_THE_ORC_COMPLEX_AT_THE_ORIGIN_OF_REPLICATION	https://www.gsea-msigdb.org/gsea/msigdb/cards/REACTOME_ASSEMBLY_OF_THE_ORC_COMPLEX_AT_THE_ORIGIN_OF_REPLICATION.html	ORC1	ORC2	ORC3	ORC4	ORC5	ORC6
REACTOME_ASSEMBLY_OF_THE_PRE_REPLICATIVE_COMPLEX	https://www.gsea-msigdb.org/gsea/msigdb/cards/REACTOME_ASSEMBLY_OF_THE_PRE_REPLICATIVE_COMPLEX.html	CDC6	CDT1	E2F1	E2F2	E2F3	GMNN	MCM2	MCM3	MCM4	MCM5	MCM6	MCM7	MCM8	ORC1	ORC2	ORC3	ORC4	ORC5	ORC6	PSMA1	PSMA2	PSMA3	PSMA4	PSMA5	PSMA6	PSMA7	PSMA8	PSMB1	PSMB10	PSMB11	PSMB2	PSMB3	PSMB4	PSMB5	PSMB6	PSMB7	PSMB8	PSMB9	PSMC1	PSMC2	PSMC3	PSMC4	PSMC5	PSMC6	PSMD1	PSMD10	PSMD11	PSMD12
REACTOME_ATTENUATION_PHASE	https://www.gsea-msigdb.org/gsea/msigdb/cards/REACTOME_ATTENUATION_PHASE.html	COL4A6	CREBBP	CRYBA4	DEDD2	DNAJB1	DNAJB6	EP300	FKBP4	GML	HSBP1	HSF1	HSP90AA1	HSP90AB1	HSPA1A	HSPA1B	HSPA1L	HSPA2	HSPA6	HSPA8	HSPB1	HSPB2	HSPH1	MRPL18	PTGES3	RLN1	SERPINH1	TNFRSF21	UBB
REACTOME_AURKA_ACTIVATION_BY_TPX2	https://www.gsea-msigdb.org/gsea/msigdb/cards/REACTOME_AURKA_ACTIVATION_BY_TPX2.html	ACTR1A	AKAP9	ALMS1	AURKA	CCP110	CDK1	CDK5RAP2	CENPJ	CEP131	CEP135	CEP152	CEP164	CEP192	CEP250	CEP290	CEP41	CEP57	CEP63	CEP70	CEP72	CEP76	CEP78	CETN2	CKAP5	CLASP1	CNTRL	CSNK1D	CSNK1E	DCTN1	DCTN2	DCTN3	DYNC1H1	DYNC1I2	DYNLL1	FGFR1OP	HAUS1	HAUS2	HAUS3	HAUS4	HAUS5	HAUS6	HAUS7	HAUS8	HMMR	HSP90AA1	MAPRE1	NDE1	NEDD1
REACTOME_AUTOPHAGY	https://www.gsea-msigdb.org/gsea/msigdb/cards/REACTOME_AUTOPHAGY.html	AMBRA1	ARL13B	ATG10	ATG101	ATG12	ATG13	ATG14	ATG16L1	ATG3	ATG4A	ATG4B	ATG4C	ATG4D	ATG5	ATG7	ATG9A	ATG9B	ATM	BECN1	CETN1	CFTR	CHMP2A	CHMP2B	CHMP3	CHMP4A	CHMP4B	CHMP4C	CHMP6	CHMP7	CSNK2A1	CSNK2A2	CSNK2B	DYNC1H1	DYNC1I1	DYNC1I2	DYNC1LI1	DYNC1LI2	DYNLL1	DYNLL2	EEF1A1	EPAS1	FUNDC1	GABARAP	GABARAPL1	GABARAPL2	GFAP	HBB	HDAC6
REACTOME_BASIGIN_INTERACTIONS	https://www.gsea-msigdb.org/gsea/msigdb/cards/REACTOME_BASIGIN_INTERACTIONS.html	ATP1B1	ATP1B2	ATP1B3	BSG	CAV1	ITGA3	ITGA6	ITGB1	L1CAM	MAG	MMP1	PPIA	PPIL2	SLC16A1	SLC16A3	SLC16A8	SLC3A2	SLC7A10	SLC7A11	SLC7A5	SLC7A6	SLC7A7	SLC7A8	SLC7A9	SPN
REACTOME_BETA_OXIDATION_OF_VERY_LONG_CHAIN_FATTY_ACIDS	https://www.gsea-msigdb.org/gsea/msigdb/cards/REACTOME_BETA_OXIDATION_OF_VERY_LONG_CHAIN_FATTY_ACIDS.html	ABCD1	ACAA1	ACOT4	ACOT6	ACOT8	ACOX1	DECR2	ECI2	EHHADH	HSD17B4	MLYCD
REACTOME_BINDING_OF_TCF_LEF_CTNNB1_TO_TARGET_GENE_PROMOTERS	https://www.gsea-msigdb.org/gsea/msigdb/cards/REACTOME_BINDING_OF_TCF_LEF_CTNNB1_TO_TARGET_GENE_PROMOTERS.html	AXIN2	CTNNB1	LEF1	MYC	RUNX3	TCF7	TCF7L1	TCF7L2
REACTOME_BUTYROPHILIN_BTN_FAMILY_INTERACTIONS	https://www.gsea-msigdb.org/gsea/msigdb/cards/REACTOME_BUTYROPHILIN_BTN_FAMILY_INTERACTIONS.html	BTN1A1	BTN2A1	BTN2A2	BTN3A1	BTN3A2	BTN3A3	BTNL2	BTNL8	BTNL9	CD209	PPL	XDH
REACTOME_CALCINEURIN_ACTIVATES_NFAT	https://www.gsea-msigdb.org/gsea/msigdb/cards/REACTOME_CALCINEURIN_ACTIVATES_NFAT.html	CALM1	FKBP1A	NFATC1	NFATC2	NFATC3	PPIA	PPP3CA	PPP3CB	PPP3R1
REACTOME_CALCITONIN_LIKE_LIGAND_RECEPTORS	https://www.gsea-msigdb.org/gsea/msigdb/cards/REACTOME_CALCITONIN_LIKE_LIGAND_RECEPTORS.html	ADM	ADM2	CALCA	CALCB	CALCR	CALCRL	IAPP	RAMP1	RAMP2	RAMP3
REACTOME_CALNEXIN_CALRETICULIN_CYCLE	https://www.gsea-msigdb.org/gsea/msigdb/cards/REACTOME_CALNEXIN_CALRETICULIN_CYCLE.html	AMFR	CALR	CANX	DERL2	EDEM1	EDEM2	EDEM3	GANAB	MAN1B1	MARCHF6	OS9	PDIA3	PRKCSH	RNF103	RNF139	RNF185	RNF5	RPS27A	SEL1L	SYVN1	TRIM13	UBA52	UBB	UBC	UGGT1	UGGT2
REACTOME_CAMK_IV_MEDIATED_PHOSPHORYLATION_OF_CREB	https://www.gsea-msigdb.org/gsea/msigdb/cards/REACTOME_CAMK_IV_MEDIATED_PHOSPHORYLATION_OF_CREB.html	CALM1	CAMK2A	CAMK2B	CAMK2D	CAMK2G	CAMK4	CAMKK1	CAMKK2	CREB1	KPNA2
REACTOME_CARBOXYTERMINAL_POST_TRANSLATIONAL_MODIFICATIONS_OF_TUBULIN	https://www.gsea-msigdb.org/gsea/msigdb/cards/REACTOME_CARBOXYTERMINAL_POST_TRANSLATIONAL_MODIFICATIONS_OF_TUBULIN.html	AGBL1	AGBL2	AGBL3	AGBL4	AGBL5	AGTPBP1	LRRC49	NICN1	TPGS1	TPGS2	TTL	TTLL1	TTLL10	TTLL11	TTLL12	TTLL13P	TTLL2	TTLL3	TTLL4	TTLL5	TTLL6	TTLL7	TTLL8	TTLL9	TUBA1A	TUBA1B	TUBA1C	TUBA3C	TUBA3D	TUBA3E	TUBA4A	TUBA4B	TUBA8	TUBAL3	TUBB1	TUBB2A	TUBB2B	TUBB3	TUBB4A	TUBB4B	TUBB6	TUBB8	TUBB8B
REACTOME_CASPASE_ACTIVATION_VIA_DEATH_RECEPTORS_IN_THE_PRESENCE_OF_LIGAND	https://www.gsea-msigdb.org/gsea/msigdb/cards/REACTOME_CASPASE_ACTIVATION_VIA_DEATH_RECEPTORS_IN_THE_PRESENCE_OF_LIGAND.html	CASP8	CD14	CFLAR	FADD	FAS	FASLG	LY96	RIPK1	TICAM1	TICAM2	TLR4	TNFRSF10A	TNFRSF10B	TNFSF10	TRADD	TRAF2
REACTOME_CASPASE_ACTIVATION_VIA_DEPENDENCE_RECEPTORS_IN_THE_ABSENCE_OF_LIGAND	https://www.gsea-msigdb.org/gsea/msigdb/cards/REACTOME_CASPASE_ACTIVATION_VIA_DEPENDENCE_RECEPTORS_IN_THE_ABSENCE_OF_LIGAND.html	APPL1	CASP3	CASP9	DAPK1	DAPK2	DAPK3	DCC	MAGED1	UNC5A	UNC5B
REACTOME_CASPASE_ACTIVATION_VIA_EXTRINSIC_APOPTOTIC_SIGNALLING_PATHWAY	https://www.gsea-msigdb.org/gsea/msigdb/cards/REACTOME_CASPASE_ACTIVATION_VIA_EXTRINSIC_APOPTOTIC_SIGNALLING_PATHWAY.html	APPL1	CASP3	CASP8	CASP9	CD14	CFLAR	DAPK1	DAPK2	DAPK3	DCC	FADD	FAS	FASLG	LY96	MAGED1	RIPK1	TICAM1	TICAM2	TLR4	TNFRSF10A	TNFRSF10B	TNFSF10	TRADD	TRAF2	UNC5A	UNC5B
REACTOME_CASPASE_MEDIATED_CLEAVAGE_OF_CYTOSKELETAL_PROTEINS	https://www.gsea-msigdb.org/gsea/msigdb/cards/REACTOME_CASPASE_MEDIATED_CLEAVAGE_OF_CYTOSKELETAL_PROTEINS.html	ADD1	CASP3	CASP6	CASP7	CASP8	DBNL	GAS2	GSN	MAPT	PLEC	SPTAN1	VIM
REACTOME_CD22_MEDIATED_BCR_REGULATION	https://www.gsea-msigdb.org/gsea/msigdb/cards/REACTOME_CD22_MEDIATED_BCR_REGULATION.html	CD22	CD79A	CD79B	IGHD	IGHM	IGHV1-2	IGHV1-46	IGHV1-69	IGHV2-5	IGHV2-70	IGHV3-11	IGHV3-13	IGHV3-23	IGHV3-30	IGHV3-33	IGHV3-48	IGHV3-53	IGHV3-7	IGHV4-34	IGHV4-39	IGHV4-59	IGKV1-12	IGKV1-16	IGKV1-17	IGKV1-33	IGKV1-39	IGKV1-5	IGKV1D-12	IGKV1D-16	IGKV1D-33	IGKV1D-39	IGKV2-28	IGKV2-30	IGKV2D-28	IGKV2D-30	IGKV2D-40	IGKV3-11	IGKV3-15	IGKV3-20	IGKV3D-20	IGKV4-1	IGKV5-2	IGLC2	IGLC3	IGLV1-40	IGLV1-44	IGLV1-47	IGLV1-51
REACTOME_CD28_CO_STIMULATION	https://www.gsea-msigdb.org/gsea/msigdb/cards/REACTOME_CD28_CO_STIMULATION.html	AKT1	AKT2	AKT3	CD28	CD80	CD86	CDC42	FYN	GRAP2	GRB2	LCK	LYN	MAP3K14	MAP3K8	MAPKAP1	MLST8	MTOR	PAK1	PAK2	PAK3	PDPK1	PIK3CA	PIK3R1	PIK3R2	PIK3R3	PRR5	RAC1	RICTOR	SRC	THEM4	TRIB3	VAV1	YES1
REACTOME_CD28_DEPENDENT_VAV1_PATHWAY	https://www.gsea-msigdb.org/gsea/msigdb/cards/REACTOME_CD28_DEPENDENT_VAV1_PATHWAY.html	CD28	CD80	CD86	CDC42	FYN	GRB2	LCK	PAK1	PAK2	PAK3	RAC1	VAV1
REACTOME_CDC6_ASSOCIATION_WITH_THE_ORC_ORIGIN_COMPLEX	https://www.gsea-msigdb.org/gsea/msigdb/cards/REACTOME_CDC6_ASSOCIATION_WITH_THE_ORC_ORIGIN_COMPLEX.html	CDC6	E2F1	E2F2	E2F3	MCM8	ORC1	ORC2	ORC3	ORC4	ORC5	ORC6
REACTOME_CELL_CYCLE	> Cell Cycle	AAAS	ABL1	ABRAXAS1	ACD	ACTR1A	AHCTF1	AJUBA	AKAP9	AKT1	AKT2	AKT3	ALMS1	ANAPC1	ANAPC10	ANAPC11	ANAPC15	ANAPC16	ANAPC2	ANAPC4	ANAPC5	ANAPC7	ANKLE2	ARPP19	ATM	ATR	ATRIP	AURKA	AURKB	B9D2	BABAM1	BABAM2	BANF1	BARD1	BIRC5	BLM	BLZF1	BORA	BRCA1	BRCA2	BRCC3	BRIP1	BTRC	BUB1	BUB1B	BUB3	CABLES1	CC2D1B	CCNA1
REACTOME_CELL_CYCLE_CHECKPOINTS	https://www.gsea-msigdb.org/gsea/msigdb/cards/REACTOME_CELL_CYCLE_CHECKPOINTS.html	ABRAXAS1	AHCTF1	ANAPC1	ANAPC10	ANAPC11	ANAPC15	ANAPC16	ANAPC2	ANAPC4	ANAPC5	ANAPC7	ATM	ATR	ATRIP	AURKB	B9D2	BABAM1	BABAM2	BARD1	BIRC5	BLM	BRCA1	BRCC3	BRIP1	BUB1	BUB1B	BUB3	CCNA1	CCNA2	CCNB1	CCNB2	CCNE1	CCNE2	CDC16	CDC20	CDC23	CDC25A	CDC25C	CDC26	CDC27	CDC45	CDC6	CDC7	CDCA8	CDK1	CDK2	CDKN1A	CDKN1B
REACTOME_CELL_CYCLE_MITOTIC	https://www.gsea-msigdb.org/gsea/msigdb/cards/REACTOME_CELL_CYCLE_MITOTIC.html	AAAS	ABL1	ACTR1A	AHCTF1	AJUBA	AKAP9	AKT1	AKT2	AKT3	ALMS1	ANAPC1	ANAPC10	ANAPC11	ANAPC15	ANAPC16	ANAPC2	ANAPC4	ANAPC5	ANAPC7	ANKLE2	ARPP19	AURKA	AURKB	B9D2	BANF1	BIRC5	BLZF1	BORA	BTRC	BUB1	BUB1B	BUB3	CABLES1	CC2D1B	CCNA1	CCNA2	CCNB1	CCNB2	CCND1	CCND2	CCND3	CCNE1	CCNE2	CCNH	CCP110	CDC14A	CDC16	CDC20
REACTOME_CELL_EXTRACELLULAR_MATRIX_INTERACTIONS	https://www.gsea-msigdb.org/gsea/msigdb/cards/REACTOME_CELL_EXTRACELLULAR_MATRIX_INTERACTIONS.html	ACTB	ACTG1	ACTN1	ARHGEF6	FBLIM1	FERMT2	FLNA	FLNC	ILK	ITGB1	LIMS1	LIMS2	PARVA	PARVB	PXN	RSU1	TESK1	VASP
REACTOME_CELL_JUNCTION_ORGANIZATION	https://www.gsea-msigdb.org/gsea/msigdb/cards/REACTOME_CELL_JUNCTION_ORGANIZATION.html	ACTB	ACTG1	ACTN1	AFDN	ANG	ARHGEF6	CADM1	CADM2	CADM3	CD151	CDH1	CDH10	CDH11	CDH12	CDH13	CDH15	CDH17	CDH18	CDH2	CDH24	CDH3	CDH4	CDH5	CDH6	CDH7	CDH8	CDH9	CLDN1	CLDN10	CLDN11	CLDN12	CLDN14	CLDN15	CLDN16	CLDN17	CLDN18	CLDN19	CLDN2	CLDN20	CLDN22	CLDN23	CLDN3	CLDN4	CLDN5	CLDN6	CLDN7	CLDN8	CLDN9
REACTOME_CELL_SURFACE_INTERACTIONS_AT_THE_VASCULAR_WALL	https://www.gsea-msigdb.org/gsea/msigdb/cards/REACTOME_CELL_SURFACE_INTERACTIONS_AT_THE_VASCULAR_WALL.html	ANGPT1	ANGPT2	ANGPT4	APOB	ATP1B1	ATP1B2	ATP1B3	BSG	CAV1	CD177	CD2	CD244	CD44	CD47	CD48	CD58	CD74	CD84	CD99	CD99L2	CEACAM1	CEACAM3	CEACAM5	CEACAM6	CEACAM8	COL1A1	COL1A2	CXADR	DOK2	EPCAM	ESAM	F11R	F2	FCAMR	FCER1G	FN1	FYN	GAS6	GLG1	GP6	GPC1	GRB14	GRB2	GRB7	GYPA	GYPB	GYPC	HRAS
REACTOME_CELLULAR_RESPONSE_TO_HEAT_STRESS	https://www.gsea-msigdb.org/gsea/msigdb/cards/REACTOME_CELLULAR_RESPONSE_TO_HEAT_STRESS.html	AAAS	AKT1S1	ATM	ATR	BAG1	BAG2	BAG3	BAG4	BAG5	CAMK2A	CAMK2B	CAMK2D	CAMK2G	CCAR2	COL4A6	CREBBP	CRYAB	CRYBA4	DEDD2	DNAJB1	DNAJB6	DNAJC2	DNAJC7	EEF1A1	EP300	FKBP4	GML	GSK3B	HDAC6	HIKESHI	HSBP1	HSF1	HSP90AA1	HSP90AB1	HSPA12A	HSPA12B	HSPA13	HSPA14	HSPA1A	HSPA1B	HSPA1L	HSPA2	HSPA4	HSPA4L	HSPA5	HSPA6	HSPA8	HSPA9
REACTOME_CELLULAR_SENESCENCE	https://www.gsea-msigdb.org/gsea/msigdb/cards/REACTOME_CELLULAR_SENESCENCE.html	ACD	AGO1	AGO3	AGO4	ANAPC1	ANAPC10	ANAPC11	ANAPC15	ANAPC16	ANAPC2	ANAPC4	ANAPC5	ANAPC7	ASF1A	ATM	BMI1	CABIN1	CBX2	CBX4	CBX6	CBX8	CCNA1	CCNA2	CCNE1	CCNE2	CDC16	CDC23	CDC26	CDC27	CDK2	CDK4	CDK6	CDKN1A	CDKN1B	CDKN2A	CDKN2B	CDKN2C	CDKN2D	CEBPB	CXCL8	E2F1	E2F2	E2F3	EED	EHMT1	EHMT2	EP400	ERF
REACTOME_CHAPERONE_MEDIATED_AUTOPHAGY	https://www.gsea-msigdb.org/gsea/msigdb/cards/REACTOME_CHAPERONE_MEDIATED_AUTOPHAGY.html	ARL13B	CETN1	CFTR	EEF1A1	GFAP	HBB	HDAC6	HSP90AA1	HSP90AB1	HSPA8	IFT88	LAMP2	PARK7	PCNT	PLIN2	PLIN3	RNASE1	RPS27A	UBA52	UBB	UBC	VIM
REACTOME_CHOLINE_CATABOLISM	https://www.gsea-msigdb.org/gsea/msigdb/cards/REACTOME_CHOLINE_CATABOLISM.html	ALDH7A1	BHMT	CHDH	DMGDH	SARDH	SLC44A1
REACTOME_CHROMOSOME_MAINTENANCE	https://www.gsea-msigdb.org/gsea/msigdb/cards/REACTOME_CHROMOSOME_MAINTENANCE.html	ACD	BLM	CENPA	CENPC	CENPH	CENPI	CENPK	CENPL	CENPM	CENPN	CENPO	CENPP	CENPQ	CENPS	CENPT	CENPU	CENPW	CENPX	CHTF18	CHTF8	CTC1	DKC1	DNA2	DSCC1	FEN1	GAR1	H2AB1	H2AC14	H2AC18	H2AC19	H2AC20	H2AC4	H2AC6	H2AC7	H2AC8	H2AJ	H2AX	H2AZ1	H2AZ2	H2BC1	H2BC10	H2BC11	H2BC12	H2BC13	H2BC14	H2BC15	H2BC17	H2BC21
REACTOME_CILIUM_ASSEMBLY	https://www.gsea-msigdb.org/gsea/msigdb/cards/REACTOME_CILIUM_ASSEMBLY.html	ACTR1A	AHI1	AKAP9	ALMS1	ARF4	ARL13B	ARL3	ARL6	ASAP1	ATAT1	B9D1	B9D2	BBIP1	BBS1	BBS10	BBS12	BBS2	BBS4	BBS5	BBS7	BBS9	C2CD3	CC2D2A	CCP110	CCT2	CCT3	CCT4	CCT5	CCT8	CDK1	CDK5RAP2	CENPJ	CEP131	CEP135	CEP152	CEP162	CEP164	CEP192	CEP250	CEP290	CEP41	CEP57	CEP63	CEP70	CEP72	CEP76	CEP78	CEP83
REACTOME_CLATHRIN_MEDIATED_ENDOCYTOSIS	https://www.gsea-msigdb.org/gsea/msigdb/cards/REACTOME_CLATHRIN_MEDIATED_ENDOCYTOSIS.html	AAK1	ACTB	ACTG1	ACTR2	ACTR3	ADRB2	AGFG1	AGTR1	AMPH	AP2A1	AP2A2	AP2B1	AP2M1	AP2S1	APOB	AREG	ARF6	ARFGAP1	ARPC1A	ARPC2	ARPC3	ARPC4	ARPC5	ARRB1	ARRB2	AVP	AVPR2	BIN1	BTC	CBL	CD3D	CD3G	CD4	CFTR	CHRM2	CLTA	CLTB	CLTC	CLTCL1	COPS2	COPS3	COPS4	COPS5	COPS6	COPS7A	COPS7B	COPS8	CTTN
REACTOME_CLEC7A_DECTIN_1_INDUCES_NFAT_ACTIVATION	https://www.gsea-msigdb.org/gsea/msigdb/cards/REACTOME_CLEC7A_DECTIN_1_INDUCES_NFAT_ACTIVATION.html	AHCYL1	CALM1	ITPR1	ITPR2	ITPR3	NFATC1	NFATC2	NFATC3	PPP3CA	PPP3CB	PPP3R1
REACTOME_COHESIN_LOADING_ONTO_CHROMATIN	https://www.gsea-msigdb.org/gsea/msigdb/cards/REACTOME_COHESIN_LOADING_ONTO_CHROMATIN.html	MAU2	NIPBL	PDS5A	PDS5B	RAD21	SMC1A	SMC3	STAG1	STAG2	WAPL
REACTOME_COLLAGEN_BIOSYNTHESIS_AND_MODIFYING_ENZYMES	https://www.gsea-msigdb.org/gsea/msigdb/cards/REACTOME_COLLAGEN_BIOSYNTHESIS_AND_MODIFYING_ENZYMES.html	ADAMTS14	ADAMTS2	ADAMTS3	BMP1	COL10A1	COL11A1	COL11A2	COL12A1	COL13A1	COL14A1	COL15A1	COL16A1	COL17A1	COL18A1	COL19A1	COL1A1	COL1A2	COL20A1	COL21A1	COL22A1	COL23A1	COL24A1	COL25A1	COL26A1	COL27A1	COL28A1	COL2A1	COL3A1	COL4A1	COL4A2	COL4A3	COL4A4	COL4A5	COL4A6	COL5A1	COL5A2	COL5A3	COL6A1	COL6A2	COL6A3	COL6A5	COL6A6	COL7A1	COL8A1	COL8A2	COL9A1	COL9A2	COL9A3
REACTOME_COLLAGEN_FORMATION	https://www.gsea-msigdb.org/gsea/msigdb/cards/REACTOME_COLLAGEN_FORMATION.html	ADAMTS14	ADAMTS2	ADAMTS3	BMP1	CD151	COL10A1	COL11A1	COL11A2	COL12A1	COL13A1	COL14A1	COL15A1	COL16A1	COL17A1	COL18A1	COL19A1	COL1A1	COL1A2	COL20A1	COL21A1	COL22A1	COL23A1	COL24A1	COL25A1	COL26A1	COL27A1	COL28A1	COL2A1	COL3A1	COL4A1	COL4A2	COL4A3	COL4A4	COL4A5	COL4A6	COL5A1	COL5A2	COL5A3	COL6A1	COL6A2	COL6A3	COL6A5	COL6A6	COL7A1	COL8A1	COL8A2	COL9A1	COL9A2
REACTOME_COMPETING_ENDOGENOUS_RNAS_CERNAS_REGULATE_PTEN_TRANSLATION	https://www.gsea-msigdb.org/gsea/msigdb/cards/REACTOME_COMPETING_ENDOGENOUS_RNAS_CERNAS_REGULATE_PTEN_TRANSLATION.html	AGO1	AGO2	AGO3	AGO4	MOV10	TNRC6A	TNRC6B	TNRC6C
REACTOME_CONDENSATION_OF_PROMETAPHASE_CHROMOSOMES	https://www.gsea-msigdb.org/gsea/msigdb/cards/REACTOME_CONDENSATION_OF_PROMETAPHASE_CHROMOSOMES.html	CCNB1	CCNB2	CDK1	CSNK2A1	CSNK2A2	CSNK2B	NCAPD2	NCAPG	NCAPH	SMC2	SMC4
REACTOME_CONDENSATION_OF_PROPHASE_CHROMOSOMES	https://www.gsea-msigdb.org/gsea/msigdb/cards/REACTOME_CONDENSATION_OF_PROPHASE_CHROMOSOMES.html	CCNB1	CDK1	H2AB1	H2AC14	H2AC18	H2AC19	H2AC20	H2AC4	H2AC6	H2AC7	H2AC8	H2AJ	H2AX	H2AZ1	H2AZ2	H2BC1	H2BC10	H2BC11	H2BC12	H2BC13	H2BC14	H2BC15	H2BC17	H2BC21	H2BC3	H2BC4	H2BC5	H2BC6	H2BC7	H2BC8	H2BC9	H2BS1	H2BU1	H3-3A	H3-3B	H3-4	H3C1	H3C10	H3C11	H3C12	H3C13	H3C14	H3C15	H3C2	H3C3	H3C4	H3C6	H3C7
REACTOME_CONSTITUTIVE_SIGNALING_BY_EGFRVIII	https://www.gsea-msigdb.org/gsea/msigdb/cards/REACTOME_CONSTITUTIVE_SIGNALING_BY_EGFRVIII.html	CBL	CDC37	EGF	EGFR	GAB1	GRB2	HRAS	HSP90AA1	KRAS	NRAS	PIK3CA	PIK3R1	PLCG1	SHC1	SOS1
REACTOME_CONSTITUTIVE_SIGNALING_BY_LIGAND_RESPONSIVE_EGFR_CANCER_VARIANTS	https://www.gsea-msigdb.org/gsea/msigdb/cards/REACTOME_CONSTITUTIVE_SIGNALING_BY_LIGAND_RESPONSIVE_EGFR_CANCER_VARIANTS.html	CBL	CDC37	EGF	EGFR	GAB1	GRB2	HRAS	HSP90AA1	KRAS	NRAS	PIK3CA	PIK3R1	PLCG1	RPS27A	SHC1	SOS1	UBA52	UBB	UBC
REACTOME_CONVERSION_FROM_APC_C_CDC20_TO_APC_C_CDH1_IN_LATE_ANAPHASE	https://www.gsea-msigdb.org/gsea/msigdb/cards/REACTOME_CONVERSION_FROM_APC_C_CDC20_TO_APC_C_CDH1_IN_LATE_ANAPHASE.html	ANAPC1	ANAPC10	ANAPC11	ANAPC15	ANAPC16	ANAPC2	ANAPC4	ANAPC5	ANAPC7	CDC14A	CDC16	CDC20	CDC23	CDC26	CDC27	FZR1	UBE2C	UBE2D1	UBE2E1
REACTOME_CREB1_PHOSPHORYLATION_THROUGH_NMDA_RECEPTOR_MEDIATED_ACTIVATION_OF_RAS_SIGNALING	https://www.gsea-msigdb.org/gsea/msigdb/cards/REACTOME_CREB1_PHOSPHORYLATION_THROUGH_NMDA_RECEPTOR_MEDIATED_ACTIVATION_OF_RAS_SIGNALING.html	ACTN2	CALM1	CAMK2A	CAMK2B	CAMK2D	CAMK2G	CREB1	DLG1	DLG2	DLG3	DLG4	GRIN1	GRIN2B	GRIN2D	HRAS	KRAS	LRRC7	MAPK1	MAPK3	NEFL	NRAS	PDPK1	RASGRF1	RASGRF2	RPS6KA1	RPS6KA2	RPS6KA3	RPS6KA6
REACTOME_CREB1_PHOSPHORYLATION_THROUGH_THE_ACTIVATION_OF_ADENYLATE_CYCLASE	https://www.gsea-msigdb.org/gsea/msigdb/cards/REACTOME_CREB1_PHOSPHORYLATION_THROUGH_THE_ACTIVATION_OF_ADENYLATE_CYCLASE.html	ADCY1	ADCY8	CALM1	CREB1	PRKACA	PRKACB	PRKACG	PRKAR1A	PRKAR1B	PRKAR2A	PRKAR2B	PRKX
REACTOME_CREB1_PHOSPHORYLATION_THROUGH_THE_ACTIVATION_OF_CAMKII_CAMKK_CAMKIV_CASCASDE	https://www.gsea-msigdb.org/gsea/msigdb/cards/REACTOME_CREB1_PHOSPHORYLATION_THROUGH_THE_ACTIVATION_OF_CAMKII_CAMKK_CAMKIV_CASCASDE.html	CALM1	CAMK2B	CAMK2G	CAMK4	CAMKK1	CAMKK2	CREB1	KPNA2
REACTOME_CRMPS_IN_SEMA3A_SIGNALING	https://www.gsea-msigdb.org/gsea/msigdb/cards/REACTOME_CRMPS_IN_SEMA3A_SIGNALING.html	CDK5	CDK5R1	CRMP1	DPYSL2	DPYSL3	DPYSL4	DPYSL5	FES	FYN	GSK3B	NRP1	PLXNA1	PLXNA2	PLXNA3	PLXNA4	SEMA3A
REACTOME_CYCLIN_A_B1_B2_ASSOCIATED_EVENTS_DURING_G2_M_TRANSITION	https://www.gsea-msigdb.org/gsea/msigdb/cards/REACTOME_CYCLIN_A_B1_B2_ASSOCIATED_EVENTS_DURING_G2_M_TRANSITION.html	CCNA1	CCNA2	CCNB1	CCNB2	CCNH	CDC25A	CDC25B	CDC25C	CDK1	CDK2	CDK7	FOXM1	LCMT1	MNAT1	PKMYT1	PLK1	PPME1	PPP2CA	PPP2CB	PPP2R1A	PPP2R1B	PPP2R2A	PPP2R3B	WEE1	XPO1
REACTOME_CYCLIN_A_CDK2_ASSOCIATED_EVENTS_AT_S_PHASE_ENTRY	https://www.gsea-msigdb.org/gsea/msigdb/cards/REACTOME_CYCLIN_A_CDK2_ASSOCIATED_EVENTS_AT_S_PHASE_ENTRY.html	AKT1	AKT2	AKT3	CABLES1	CCNA1	CCNA2	CCND1	CCNE1	CCNE2	CCNH	CDC25A	CDC25B	CDK2	CDK4	CDK7	CDKN1A	CDKN1B	CKS1B	CUL1	E2F1	E2F4	E2F5	FZR1	LIN37	LIN52	LIN54	LIN9	MAX	MNAT1	MYC	PSMA1	PSMA2	PSMA3	PSMA4	PSMA5	PSMA6	PSMA7	PSMB1	PSMB10	PSMB2	PSMB3	PSMB4	PSMB5	PSMB6	PSMB7	PSMB8	PSMB9	PSMC1
REACTOME_CYCLIN_D_ASSOCIATED_EVENTS_IN_G1	https://www.gsea-msigdb.org/gsea/msigdb/cards/REACTOME_CYCLIN_D_ASSOCIATED_EVENTS_IN_G1.html	ABL1	CCND1	CCND2	CCND3	CCNH	CDK4	CDK6	CDK7	CDKN1A	CDKN1B	CDKN1C	CDKN2A	CDKN2B	CDKN2C	CDKN2D	CKS1B	CUL1	E2F1	E2F2	E2F3	E2F4	E2F5	JAK2	LYN	MNAT1	PPP2CA	PPP2CB	PPP2R1A	PPP2R1B	PPP2R2A	PPP2R3B	PTK6	RB1	RBL1	RBL2	RPS27A	SKP1	SKP2	SRC	TFDP1	TFDP2	UBA52	UBB	UBC
REACTOME_CYTOKINE_SIGNALING_IN_IMMUNE_SYSTEM	https://www.gsea-msigdb.org/gsea/msigdb/cards/REACTOME_CYTOKINE_SIGNALING_IN_IMMUNE_SYSTEM.html	AAAS	ABCE1	AC020929.1	AC093012.1	ACTB	ACTG1	ACTN2	ADAM17	ADAR	AGER	AIP	AKT1	AKT2	ALOX15	ALOX5	ANGPT1	ANXA1	ANXA2	APBB1IP	APP	ARAF	AREG	ARF1	ARIH1	ARRB1	ARRB2	ARTN	ATF1	ATF2	B2M	BATF	BCL2	BCL2L1	BCL6	BIRC2	BIRC3	BIRC5	BLNK	BOLA2	BOLA2B	BRAF	BRAP	BRWD1	BST2	BTC	BTRC	CA1	CALM1
REACTOME_CYTOSOLIC_SULFONATION_OF_SMALL_MOLECULES	https://www.gsea-msigdb.org/gsea/msigdb/cards/REACTOME_CYTOSOLIC_SULFONATION_OF_SMALL_MOLECULES.html	ABHD14B	BPNT1	IMPAD1	PAPSS1	PAPSS2	PODXL2	SLC26A1	SLC26A2	SLC35B2	SLC35B3	SULT1A1	SULT1A2	SULT1A3	SULT1A4	SULT1B1	SULT1C2	SULT1C4	SULT1E1	SULT2A1	SULT2B1	SULT4A1	SULT6B1	TPST1	TPST2
REACTOME_CYTOSOLIC_TRNA_AMINOACYLATION	https://www.gsea-msigdb.org/gsea/msigdb/cards/REACTOME_CYTOSOLIC_TRNA_AMINOACYLATION.html	AARS1	AIMP1	AIMP2	CARS1	DARS1	EEF1E1	EPRS1	FARSA	FARSB	GARS1	HARS1	IARS1	KARS1	LARS1	MARS1	NARS1	PPA1	QARS1	RARS1	SARS1	TARS1	VARS1	WARS1	YARS1
REACTOME_DEACTIVATION_OF_THE_BETA_CATENIN_TRANSACTIVATING_COMPLEX	https://www.gsea-msigdb.org/gsea/msigdb/cards/REACTOME_DEACTIVATION_OF_THE_BETA_CATENIN_TRANSACTIVATING_COMPLEX.html	AKT1	AKT2	APC	ASH2L	BCL9	BCL9L	BTRC	CBY1	CHD8	CTBP1	CTNNB1	CTNNBIP1	HDAC1	KMT2D	LEF1	MEN1	PYGO1	PYGO2	RBBP5	RPS27A	SOX13	SOX17	SOX2	SOX3	SOX4	SOX6	SOX7	SOX9	SRY	TCF7	TCF7L1	TCF7L2	TLE1	TLE2	TLE3	TLE4	UBA52	UBB	UBC	XIAP	XPO1	YWHAZ
REACTOME_DEFECTIVE_C1GALT1C1_CAUSES_TN_POLYAGGLUTINATION_SYNDROME_TNPS	https://www.gsea-msigdb.org/gsea/msigdb/cards/REACTOME_DEFECTIVE_C1GALT1C1_CAUSES_TN_POLYAGGLUTINATION_SYNDROME_TNPS.html	C1GALT1	C1GALT1C1	MUC1	MUC12	MUC13	MUC15	MUC16	MUC17	MUC20	MUC21	MUC3A	MUC4	MUC5AC	MUC5B	MUC6	MUC7	MUCL1
REACTOME_DEFECTIVE_GALNT3_CAUSES_FAMILIAL_HYPERPHOSPHATEMIC_TUMORAL_CALCINOSIS_HFTC	https://www.gsea-msigdb.org/gsea/msigdb/cards/REACTOME_DEFECTIVE_GALNT3_CAUSES_FAMILIAL_HYPERPHOSPHATEMIC_TUMORAL_CALCINOSIS_HFTC.html	GALNT3	MUC1	MUC12	MUC13	MUC15	MUC16	MUC17	MUC20	MUC21	MUC3A	MUC4	MUC5AC	MUC5B	MUC6	MUC7	MUCL1
REACTOME_DEFECTS_IN_BIOTIN_BTN_METABOLISM	https://www.gsea-msigdb.org/gsea/msigdb/cards/REACTOME_DEFECTS_IN_BIOTIN_BTN_METABOLISM.html	ACACA	BTD	HLCS	MCCC1	MCCC2	PC	PCCA	PCCB
REACTOME_DEGRADATION_OF_AXIN	https://www.gsea-msigdb.org/gsea/msigdb/cards/REACTOME_DEGRADATION_OF_AXIN.html	AXIN1	AXIN2	PSMA1	PSMA2	PSMA3	PSMA4	PSMA5	PSMA6	PSMA7	PSMA8	PSMB1	PSMB10	PSMB11	PSMB2	PSMB3	PSMB4	PSMB5	PSMB6	PSMB7	PSMB8	PSMB9	PSMC1	PSMC2	PSMC3	PSMC4	PSMC5	PSMC6	PSMD1	PSMD10	PSMD11	PSMD12	PSMD13	PSMD14	PSMD2	PSMD3	PSMD4	PSMD5	PSMD6	PSMD7	PSMD8	PSMD9	PSME1	PSME2	PSME3	PSME4	PSMF1	RNF146	RPS27A
REACTOME_DEGRADATION_OF_BETA_CATENIN_BY_THE_DESTRUCTION_COMPLEX	https://www.gsea-msigdb.org/gsea/msigdb/cards/REACTOME_DEGRADATION_OF_BETA_CATENIN_BY_THE_DESTRUCTION_COMPLEX.html	AMER1	APC	AXIN1	AXIN2	BTRC	CSNK1A1	CTBP1	CTBP2	CTNNB1	CUL1	FRAT1	FRAT2	GSK3B	HDAC1	LEF1	MYC	PPP2CA	PPP2CB	PPP2R1A	PPP2R1B	PPP2R5A	PPP2R5B	PPP2R5C	PPP2R5D	PPP2R5E	PSMA1	PSMA2	PSMA3	PSMA4	PSMA5	PSMA6	PSMA7	PSMA8	PSMB1	PSMB10	PSMB11	PSMB2	PSMB3	PSMB4	PSMB5	PSMB6	PSMB7	PSMB8	PSMB9	PSMC1	PSMC2	PSMC3	PSMC4
REACTOME_DEGRADATION_OF_THE_EXTRACELLULAR_MATRIX	https://www.gsea-msigdb.org/gsea/msigdb/cards/REACTOME_DEGRADATION_OF_THE_EXTRACELLULAR_MATRIX.html	A2M	ACAN	ADAM10	ADAM15	ADAM17	ADAM8	ADAM9	ADAMTS1	ADAMTS16	ADAMTS18	ADAMTS4	ADAMTS5	ADAMTS8	ADAMTS9	BCAN	BMP1	BSG	CAPN1	CAPN10	CAPN11	CAPN12	CAPN13	CAPN14	CAPN15	CAPN2	CAPN3	CAPN5	CAPN6	CAPN7	CAPN8	CAPN9	CAPNS1	CAPNS2	CASP3	CAST	CD44	CDH1	CMA1	COL10A1	COL11A1	COL11A2	COL12A1	COL13A1	COL14A1	COL15A1	COL16A1	COL17A1	COL18A1
REACTOME_DEPOLYMERISATION_OF_THE_NUCLEAR_LAMINA	https://www.gsea-msigdb.org/gsea/msigdb/cards/REACTOME_DEPOLYMERISATION_OF_THE_NUCLEAR_LAMINA.html	CCNB1	CDK1	CNEP1R1	CTDNEP1	EMD	LEMD2	LEMD3	LMNA	LMNB1	LPIN1	LPIN2	LPIN3	PRKCA	PRKCB	TMPO
REACTOME_DEPOSITION_OF_NEW_CENPA_CONTAINING_NUCLEOSOMES_AT_THE_CENTROMERE	https://www.gsea-msigdb.org/gsea/msigdb/cards/REACTOME_DEPOSITION_OF_NEW_CENPA_CONTAINING_NUCLEOSOMES_AT_THE_CENTROMERE.html	CENPA	CENPC	CENPH	CENPI	CENPK	CENPL	CENPM	CENPN	CENPO	CENPP	CENPQ	CENPS	CENPT	CENPU	CENPW	CENPX	H2AB1	H2AC14	H2AC18	H2AC19	H2AC20	H2AC4	H2AC6	H2AC7	H2AC8	H2AJ	H2AX	H2AZ1	H2AZ2	H2BC1	H2BC10	H2BC11	H2BC12	H2BC13	H2BC14	H2BC15	H2BC17	H2BC21	H2BC3	H2BC4	H2BC5	H2BC6	H2BC7	H2BC8	H2BC9	H2BS1	H2BU1	H4-16
REACTOME_DEVELOPMENTAL_BIOLOGY	https://www.gsea-msigdb.org/gsea/msigdb/cards/REACTOME_DEVELOPMENTAL_BIOLOGY.html	ABL1	ABL2	ABLIM1	ABLIM2	ABLIM3	AC020929.1	AC021066.1	ACTB	ACTG1	ACTR2	ACTR3	ACVR1B	ACVR1C	ACVR2A	ACVR2B	ADAM10	ADAM11	ADAM22	ADAM23	ADGRG6	ADGRV1	ADIPOQ	ADIRF	AGAP2	AGRN	AJUBA	AKAP5	AKT1	AKT2	AKT3	ALCAM	ANGPTL4	ANK1	ANK2	ANK3	AP2A1	AP2A2	AP2B1	AP2M1	AP2S1	APH1A	APH1B	ARHGAP35	ARHGAP39	ARHGEF11	ARHGEF12	ARHGEF28	ARHGEF7
REACTOME_DEX_H_BOX_HELICASES_ACTIVATE_TYPE_I_IFN_AND_INFLAMMATORY_CYTOKINES_PRODUCTION	https://www.gsea-msigdb.org/gsea/msigdb/cards/REACTOME_DEX_H_BOX_HELICASES_ACTIVATE_TYPE_I_IFN_AND_INFLAMMATORY_CYTOKINES_PRODUCTION.html	DHX36	DHX9	IRF7	MYD88	NFKB1	NFKB2	RELA
REACTOME_DIGESTION_OF_DIETARY_LIPID	https://www.gsea-msigdb.org/gsea/msigdb/cards/REACTOME_DIGESTION_OF_DIETARY_LIPID.html	CEL	CLPS	LIPF	PNLIP	PNLIPRP1	PNLIPRP2	PNLIPRP3
REACTOME_DISEASES_ASSOCIATED_WITH_GLYCOSAMINOGLYCAN_METABOLISM	https://www.gsea-msigdb.org/gsea/msigdb/cards/REACTOME_DISEASES_ASSOCIATED_WITH_GLYCOSAMINOGLYCAN_METABOLISM.html	ACAN	AGRN	B3GALT6	B3GAT3	B4GALT1	B4GALT7	BCAN	BGN	CHST14	CHST3	CHST6	CHSY1	CSPG4	CSPG5	DCN	EXT1	EXT2	FMOD	GPC1	GPC2	GPC3	GPC4	GPC5	GPC6	HEXA	HEXB	HSPG2	KERA	LUM	NCAN	OGN	OMD	PAPSS2	PRELP	SDC1	SDC2	SDC3	SDC4	SLC26A2	ST3GAL3	VCAN
REACTOME_DISEASES_ASSOCIATED_WITH_GLYCOSYLATION_PRECURSOR_BIOSYNTHESIS	https://www.gsea-msigdb.org/gsea/msigdb/cards/REACTOME_DISEASES_ASSOCIATED_WITH_GLYCOSYLATION_PRECURSOR_BIOSYNTHESIS.html	CTSA	DHDDS	DOLK	DPM1	DPM2	DPM3	GALE	GALK1	GALT	GFPT1	GLB1	GNE	MPI	NEU1	NUS1	PGM1	PMM2	SRD5A3
REACTOME_DISEASES_OF_PROGRAMMED_CELL_DEATH	https://www.gsea-msigdb.org/gsea/msigdb/cards/REACTOME_DISEASES_OF_PROGRAMMED_CELL_DEATH.html	APP	BCL2L11	C1QBP	CAPN1	CAPN2	CAPNS1	CAPNS2	CAST	CDC25A	CDC25B	CDC25C	CDK5	CDK5R1	CDKN2A	FASLG	FOXO3	GOLGA2	JUN	LMNA	LMNB1	PRDX1	PRDX2	SOD2	YWHAE
REACTOME_DNA_DOUBLE_STRAND_BREAK_REPAIR	https://www.gsea-msigdb.org/gsea/msigdb/cards/REACTOME_DNA_DOUBLE_STRAND_BREAK_REPAIR.html	ABL1	ABRAXAS1	APBB1	ATM	ATR	ATRIP	BABAM1	BABAM2	BAP1	BARD1	BAZ1B	BLM	BRCA1	BRCA2	BRCC3	BRIP1	CCNA1	CCNA2	CDK2	CHEK1	CHEK2	CLSPN	DCLRE1C	DNA2	EME1	EME2	ERCC1	ERCC4	EXO1	EYA1	EYA2	EYA3	EYA4	FEN1	GEN1	H2AX	H2BC1	H2BC10	H2BC11	H2BC12	H2BC13	H2BC14	H2BC15	H2BC17	H2BC21	H2BC3	H2BC4	H2BC5
REACTOME_DNA_DOUBLE_STRAND_BREAK_RESPONSE	https://www.gsea-msigdb.org/gsea/msigdb/cards/REACTOME_DNA_DOUBLE_STRAND_BREAK_RESPONSE.html	ABL1	ABRAXAS1	APBB1	ATM	BABAM1	BABAM2	BAP1	BARD1	BAZ1B	BRCA1	BRCC3	CHEK2	EYA1	EYA2	EYA3	EYA4	H2AX	H2BC1	H2BC10	H2BC11	H2BC12	H2BC13	H2BC14	H2BC15	H2BC17	H2BC21	H2BC3	H2BC4	H2BC5	H2BC6	H2BC7	H2BC8	H2BC9	H2BS1	H2BU1	H3-4	H4-16	H4C1	H4C11	H4C12	H4C13	H4C14	H4C15	H4C2	H4C3	H4C4	H4C5	H4C6
REACTOME_DOWNREGULATION_OF_TGF_BETA_RECEPTOR_SIGNALING	https://www.gsea-msigdb.org/gsea/msigdb/cards/REACTOME_DOWNREGULATION_OF_TGF_BETA_RECEPTOR_SIGNALING.html	BAMBI	MTMR4	NEDD4L	PMEPA1	PPP1CA	PPP1CB	PPP1CC	PPP1R15A	RPS27A	SMAD2	SMAD3	SMAD7	SMURF1	SMURF2	STRAP	STUB1	TGFB1	TGFBR1	TGFBR2	UBA52	UBB	UBC	UCHL5	USP15	XPO1	ZFYVE9
REACTOME_DOWNSTREAM_SIGNALING_OF_ACTIVATED_FGFR2	https://www.gsea-msigdb.org/gsea/msigdb/cards/REACTOME_DOWNSTREAM_SIGNALING_OF_ACTIVATED_FGFR2.html	FGF1	FGF10	FGF16	FGF17	FGF18	FGF2	FGF20	FGF22	FGF23	FGF3	FGF4	FGF5	FGF6	FGF7	FGF8	FGF9	FGFR2	FRS2	FRS3	GAB1	GRB2	HRAS	KRAS	NRAS	PIK3CA	PIK3R1	PLCG1	PTPN11	SHC1	SOS1
REACTOME_E2F_MEDIATED_REGULATION_OF_DNA_REPLICATION	https://www.gsea-msigdb.org/gsea/msigdb/cards/REACTOME_E2F_MEDIATED_REGULATION_OF_DNA_REPLICATION.html	CCNB1	CDK1	E2F1	MCM8	ORC1	ORC2	ORC3	ORC4	ORC5	ORC6	POLA1	POLA2	PPP2CA	PPP2CB	PPP2R1A	PPP2R1B	PPP2R3B	PRIM1	PRIM2	RB1	TFDP1	TFDP2
REACTOME_EGFR_INTERACTS_WITH_PHOSPHOLIPASE_C_GAMMA	https://www.gsea-msigdb.org/gsea/msigdb/cards/REACTOME_EGFR_INTERACTS_WITH_PHOSPHOLIPASE_C_GAMMA.html	AREG	BTC	EGF	EGFR	EPGN	EREG	HBEGF	PLCG1	TGFA
REACTOME_ELECTRIC_TRANSMISSION_ACROSS_GAP_JUNCTIONS	https://www.gsea-msigdb.org/gsea/msigdb/cards/REACTOME_ELECTRIC_TRANSMISSION_ACROSS_GAP_JUNCTIONS.html	GJA10	GJC1	GJD2	PANX1	PANX2
REACTOME_ENERGY_DEPENDENT_REGULATION_OF_MTOR_BY_LKB1_AMPK	https://www.gsea-msigdb.org/gsea/msigdb/cards/REACTOME_ENERGY_DEPENDENT_REGULATION_OF_MTOR_BY_LKB1_AMPK.html	CAB39	CAB39L	LAMTOR1	LAMTOR2	LAMTOR3	LAMTOR4	LAMTOR5	MLST8	MTOR	PPM1A	PRKAA1	PRKAA2	PRKAB1	PRKAB2	PRKAG1	PRKAG2	PRKAG3	RHEB	RPTOR	RRAGA	RRAGB	RRAGC	RRAGD	SLC38A9	STK11	STRADA	STRADB	TSC1	TSC2
REACTOME_EPH_EPHRIN_SIGNALING	https://www.gsea-msigdb.org/gsea/msigdb/cards/REACTOME_EPH_EPHRIN_SIGNALING.html	ACTB	ACTG1	ACTR2	ACTR3	ADAM10	AP2A1	AP2A2	AP2B1	AP2M1	AP2S1	APH1A	APH1B	ARHGEF28	ARHGEF7	ARPC1A	ARPC1B	ARPC2	ARPC3	ARPC4	ARPC5	CDC42	CFL1	CLTA	CLTB	CLTC	CLTCL1	DNM1	EFNA1	EFNA2	EFNA3	EFNA4	EFNA5	EFNB1	EFNB2	EFNB3	EPHA1	EPHA10	EPHA2	EPHA3	EPHA4	EPHA5	EPHA6	EPHA7	EPHA8	EPHB1	EPHB2	EPHB3	EPHB4
REACTOME_ERBB2_ACTIVATES_PTK6_SIGNALING	https://www.gsea-msigdb.org/gsea/msigdb/cards/REACTOME_ERBB2_ACTIVATES_PTK6_SIGNALING.html	BTC	EGF	EGFR	ERBB2	ERBB3	ERBB4	EREG	HBEGF	NRG1	NRG2	NRG3	NRG4	PTK6
REACTOME_ERK_MAPK_TARGETS	https://www.gsea-msigdb.org/gsea/msigdb/cards/REACTOME_ERK_MAPK_TARGETS.html	DUSP3	DUSP4	DUSP6	DUSP7	ELK1	MAPK1	MAPK11	MAPK14	MAPK3	MAPK7	MEF2A	MEF2C	PPP2CA	PPP2CB	PPP2R1A	PPP2R1B	PPP2R5D	RPS6KA1	RPS6KA2	RPS6KA3	RPS6KA5	VRK3
REACTOME_ERYTHROPOIETIN_ACTIVATES_PHOSPHOINOSITIDE_3_KINASE_PI3K	https://www.gsea-msigdb.org/gsea/msigdb/cards/REACTOME_ERYTHROPOIETIN_ACTIVATES_PHOSPHOINOSITIDE_3_KINASE_PI3K.html	EPO	EPOR	GAB1	IRS2	JAK2	LYN	PIK3CA	PIK3CB	PIK3CD	PIK3CG	PIK3R1	PIK3R5
REACTOME_ERYTHROPOIETIN_ACTIVATES_PHOSPHOLIPASE_C_GAMMA_PLCG	https://www.gsea-msigdb.org/gsea/msigdb/cards/REACTOME_ERYTHROPOIETIN_ACTIVATES_PHOSPHOLIPASE_C_GAMMA_PLCG.html	EPO	EPOR	IRS2	JAK2	LYN	PLCG1	PLCG2
REACTOME_EXTRACELLULAR_MATRIX_ORGANIZATION	https://www.gsea-msigdb.org/gsea/msigdb/cards/REACTOME_EXTRACELLULAR_MATRIX_ORGANIZATION.html	A2M	ACAN	ACTN1	ADAM10	ADAM12	ADAM15	ADAM17	ADAM19	ADAM8	ADAM9	ADAMTS1	ADAMTS14	ADAMTS16	ADAMTS18	ADAMTS2	ADAMTS3	ADAMTS4	ADAMTS5	ADAMTS8	ADAMTS9	AGRN	APP	ASPN	BCAN	BGN	BMP1	BMP10	BMP2	BMP4	BMP7	BSG	CAPN1	CAPN10	CAPN11	CAPN12	CAPN13	CAPN14	CAPN15	CAPN2	CAPN3	CAPN5	CAPN6	CAPN7	CAPN8	CAPN9	CAPNS1	CAPNS2	CASK
REACTOME_FGFR1_LIGAND_BINDING_AND_ACTIVATION	https://www.gsea-msigdb.org/gsea/msigdb/cards/REACTOME_FGFR1_LIGAND_BINDING_AND_ACTIVATION.html	ANOS1	FGF1	FGF10	FGF17	FGF2	FGF20	FGF22	FGF23	FGF3	FGF4	FGF5	FGF6	FGF8	FGF9	FGFR1	KL
REACTOME_FGFR1_MUTANT_RECEPTOR_ACTIVATION	https://www.gsea-msigdb.org/gsea/msigdb/cards/REACTOME_FGFR1_MUTANT_RECEPTOR_ACTIVATION.html	BAG4	BCR	CNTRL	CPSF6	CUX1	ERLIN2	FGF1	FGF17	FGF2	FGF20	FGF23	FGF4	FGF5	FGF6	FGF8	FGF9	FGFR1	FGFR1OP	FGFR1OP2	GAB2	GRB2	LRRFIP1	MYO18A	PIK3CA	PIK3R1	STAT1	STAT3	STAT5A	STAT5B	TRIM24	ZMYM2
REACTOME_FGFR1B_LIGAND_BINDING_AND_ACTIVATION	https://www.gsea-msigdb.org/gsea/msigdb/cards/REACTOME_FGFR1B_LIGAND_BINDING_AND_ACTIVATION.html	FGF1	FGF10	FGF2	FGF22	FGF3	FGFR1
REACTOME_FGFR1C_LIGAND_BINDING_AND_ACTIVATION	https://www.gsea-msigdb.org/gsea/msigdb/cards/REACTOME_FGFR1C_LIGAND_BINDING_AND_ACTIVATION.html	ANOS1	FGF1	FGF17	FGF2	FGF20	FGF23	FGF4	FGF5	FGF6	FGF8	FGF9	FGFR1
REACTOME_FGFR2_LIGAND_BINDING_AND_ACTIVATION	https://www.gsea-msigdb.org/gsea/msigdb/cards/REACTOME_FGFR2_LIGAND_BINDING_AND_ACTIVATION.html	FGF1	FGF10	FGF16	FGF17	FGF18	FGF2	FGF20	FGF22	FGF23	FGF3	FGF4	FGF5	FGF6	FGF7	FGF8	FGF9	FGFBP1	FGFBP2	FGFBP3	FGFR2
REACTOME_FGFR2B_LIGAND_BINDING_AND_ACTIVATION	https://www.gsea-msigdb.org/gsea/msigdb/cards/REACTOME_FGFR2B_LIGAND_BINDING_AND_ACTIVATION.html	FGF1	FGF10	FGF2	FGF22	FGF3	FGF7	FGFBP1	FGFBP2	FGFBP3	FGFR2
REACTOME_FGFR2C_LIGAND_BINDING_AND_ACTIVATION	https://www.gsea-msigdb.org/gsea/msigdb/cards/REACTOME_FGFR2C_LIGAND_BINDING_AND_ACTIVATION.html	FGF1	FGF16	FGF17	FGF18	FGF2	FGF20	FGF23	FGF4	FGF5	FGF6	FGF8	FGF9	FGFR2
REACTOME_FGFR3_LIGAND_BINDING_AND_ACTIVATION	https://www.gsea-msigdb.org/gsea/msigdb/cards/REACTOME_FGFR3_LIGAND_BINDING_AND_ACTIVATION.html	FGF1	FGF16	FGF17	FGF18	FGF2	FGF20	FGF23	FGF4	FGF5	FGF8	FGF9	FGFR3	GALNT3
REACTOME_FGFR3B_LIGAND_BINDING_AND_ACTIVATION	https://www.gsea-msigdb.org/gsea/msigdb/cards/REACTOME_FGFR3B_LIGAND_BINDING_AND_ACTIVATION.html	FGF1	FGF17	FGF18	FGF20	FGF8	FGF9	FGFR3
REACTOME_FGFRL1_MODULATION_OF_FGFR1_SIGNALING	https://www.gsea-msigdb.org/gsea/msigdb/cards/REACTOME_FGFRL1_MODULATION_OF_FGFR1_SIGNALING.html	FGF10	FGF17	FGF18	FGF2	FGF22	FGF23	FGF3	FGF4	FGF5	FGF8	FGFRL1	SPRED1	SPRED2
REACTOME_FLT3_SIGNALING	https://www.gsea-msigdb.org/gsea/msigdb/cards/REACTOME_FLT3_SIGNALING.html	AC020929.1	ACTB	ACTG1	ACTN2	AKT2	ANGPT1	APBB1IP	ARAF	AREG	ARRB1	ARRB2	ARTN	BRAF	BRAP	BTC	CALM1	CAMK2A	CAMK2B	CAMK2D	CAMK2G	CNKSR1	CNKSR2	CSF2	CSF2RA	CSF2RB	CSK	CUL3	DAB2IP	DLG1	DLG2	DLG3	DLG4	DUSP1	DUSP10	DUSP16	DUSP2	DUSP4	DUSP5	DUSP6	DUSP7	DUSP8	DUSP9	EGF	EGFR	EPGN	ERBB2	ERBB3	ERBB4
REACTOME_FORMATION_OF_SENESCENCE_ASSOCIATED_HETEROCHROMATIN_FOCI_SAHF	https://www.gsea-msigdb.org/gsea/msigdb/cards/REACTOME_FORMATION_OF_SENESCENCE_ASSOCIATED_HETEROCHROMATIN_FOCI_SAHF.html	ASF1A	CABIN1	CDKN1A	EP400	H1-0	H1-1	H1-2	H1-3	H1-4	H1-5	HIRA	HMGA1	HMGA2	LMNB1	RB1	TP53	UBN1
REACTOME_FOXO_MEDIATED_TRANSCRIPTION_OF_CELL_CYCLE_GENES	https://www.gsea-msigdb.org/gsea/msigdb/cards/REACTOME_FOXO_MEDIATED_TRANSCRIPTION_OF_CELL_CYCLE_GENES.html	BTG1	CAV1	CCNG2	CDKN1A	CDKN1B	FOXG1	FOXO1	FOXO3	FOXO4	GADD45A	KLF4	MSTN	PCBP4	RBL2	SMAD2	SMAD3	SMAD4
REACTOME_G0_AND_EARLY_G1	https://www.gsea-msigdb.org/gsea/msigdb/cards/REACTOME_G0_AND_EARLY_G1.html	CCNA1	CCNA2	CCNE1	CCNE2	CDC25A	CDC6	CDK1	CDK2	DYRK1A	E2F1	E2F4	E2F5	HDAC1	LIN37	LIN52	LIN54	LIN9	MAX	MYBL2	MYC	PCNA	RBBP4	RBL1	RBL2	TFDP1	TFDP2	TOP2A
REACTOME_G1_S_DNA_DAMAGE_CHECKPOINTS	https://www.gsea-msigdb.org/gsea/msigdb/cards/REACTOME_G1_S_DNA_DAMAGE_CHECKPOINTS.html	ATM	CCNA1	CCNA2	CCNE1	CCNE2	CDC25A	CDK2	CDKN1A	CDKN1B	CDKN2A	CHEK1	CHEK2	COP1	MDM2	MDM4	PCBP4	PHF20	PSMA1	PSMA2	PSMA3	PSMA4	PSMA5	PSMA6	PSMA7	PSMA8	PSMB1	PSMB10	PSMB11	PSMB2	PSMB3	PSMB4	PSMB5	PSMB6	PSMB7	PSMB8	PSMB9	PSMC1	PSMC2	PSMC3	PSMC4	PSMC5	PSMC6	PSMD1	PSMD10	PSMD11	PSMD12	PSMD13	PSMD14
REACTOME_G1_S_SPECIFIC_TRANSCRIPTION	https://www.gsea-msigdb.org/gsea/msigdb/cards/REACTOME_G1_S_SPECIFIC_TRANSCRIPTION.html	CCNA1	CCNE1	CDC25A	CDC45	CDC6	CDK1	CDT1	DHFR	E2F1	E2F4	E2F5	E2F6	FBXO5	HDAC1	LIN37	LIN52	LIN54	LIN9	ORC1	PCNA	POLA1	RBBP4	RBL1	RBL2	RRM2	TFDP1	TFDP2	TK1	TYMS
REACTOME_G2_M_CHECKPOINTS	https://www.gsea-msigdb.org/gsea/msigdb/cards/REACTOME_G2_M_CHECKPOINTS.html	ABRAXAS1	ATM	ATR	ATRIP	BABAM1	BABAM2	BARD1	BLM	BRCA1	BRCC3	BRIP1	CCNB1	CCNB2	CDC25A	CDC25C	CDC45	CDC6	CDC7	CDK1	CDK2	CHEK1	CHEK2	CLSPN	DBF4	DNA2	EXO1	GTSE1	H2AX	H2BC1	H2BC10	H2BC11	H2BC12	H2BC13	H2BC14	H2BC15	H2BC17	H2BC21	H2BC3	H2BC4	H2BC5	H2BC6	H2BC7	H2BC8	H2BC9	H2BS1	H2BU1	H3-4	H4-16
REACTOME_G2_M_DNA_DAMAGE_CHECKPOINT	https://www.gsea-msigdb.org/gsea/msigdb/cards/REACTOME_G2_M_DNA_DAMAGE_CHECKPOINT.html	ABRAXAS1	ATM	ATR	ATRIP	BABAM1	BABAM2	BARD1	BLM	BRCA1	BRCC3	BRIP1	CCNB1	CDC25C	CDK1	CHEK1	CHEK2	DNA2	EXO1	H2AX	H2BC1	H2BC10	H2BC11	H2BC12	H2BC13	H2BC14	H2BC15	H2BC17	H2BC21	H2BC3	H2BC4	H2BC5	H2BC6	H2BC7	H2BC8	H2BC9	H2BS1	H2BU1	H3-4	H4-16	H4C1	H4C11	H4C12	H4C13	H4C14	H4C15	H4C2	H4C3	H4C4
REACTOME_G2_M_DNA_REPLICATION_CHECKPOINT	https://www.gsea-msigdb.org/gsea/msigdb/cards/REACTOME_G2_M_DNA_REPLICATION_CHECKPOINT.html	CCNB1	CCNB2	CDK1	PKMYT1	WEE1
REACTOME_G_ALPHA_12_13_SIGNALLING_EVENTS	https://www.gsea-msigdb.org/gsea/msigdb/cards/REACTOME_G_ALPHA_12_13_SIGNALLING_EVENTS.html	ABR	ADRA1A	ADRA1B	ADRA1D	AKAP13	ARHGEF1	ARHGEF10	ARHGEF10L	ARHGEF11	ARHGEF12	ARHGEF15	ARHGEF16	ARHGEF17	ARHGEF18	ARHGEF19	ARHGEF2	ARHGEF26	ARHGEF3	ARHGEF33	ARHGEF35	ARHGEF37	ARHGEF38	ARHGEF39	ARHGEF4	ARHGEF40	ARHGEF5	ARHGEF6	ARHGEF7	ARHGEF9	BTK	ECT2	FGD1	FGD2	FGD3	FGD4	GNA12	GNA13	GNB1	GNB2	GNB3	GNB4	GNB5	GNG10	GNG11	GNG12	GNG13	GNG2	GNG3
REACTOME_G2_PHASE	https://www.gsea-msigdb.org/gsea/msigdb/cards/REACTOME_G2_PHASE.html	CCNA1	CCNA2	CDK2	E2F1	E2F3
REACTOME_G_PROTEIN_ACTIVATION	https://www.gsea-msigdb.org/gsea/msigdb/cards/REACTOME_G_PROTEIN_ACTIVATION.html	GNAI1	GNAI2	GNAI3	GNAO1	GNAT1	GNAT2	GNAT3	GNAZ	GNB1	GNB2	GNB3	GNB4	GNB5	GNG10	GNG11	GNG12	GNG13	GNG2	GNG3	GNG4	GNG5	GNG7	GNG8	GNGT1	GNGT2	OPRM1	PDYN	POMC
REACTOME_G_PROTEIN_BETA_GAMMA_SIGNALLING	https://www.gsea-msigdb.org/gsea/msigdb/cards/REACTOME_G_PROTEIN_BETA_GAMMA_SIGNALLING.html	AKT1	AKT2	AKT3	ARHGEF6	BTK	CDC42	GNB1	GNB2	GNB3	GNB4	GNB5	GNG10	GNG11	GNG12	GNG13	GNG2	GNG3	GNG4	GNG5	GNG7	GNG8	GNGT1	GNGT2	PAK1	PDPK1	PIK3CG	PIK3R5	PIK3R6	PLCB1	PLCB2	PLCB3	RHOA
REACTOME_G_PROTEIN_MEDIATED_EVENTS	https://www.gsea-msigdb.org/gsea/msigdb/cards/REACTOME_G_PROTEIN_MEDIATED_EVENTS.html	ADCY1	ADCY2	ADCY3	ADCY4	ADCY5	ADCY6	ADCY7	ADCY8	ADCY9	AHCYL1	CALM1	CAMK2A	CAMK2B	CAMK2D	CAMK2G	CAMK4	CAMKK1	CAMKK2	CREB1	GNAI1	GNAI2	GNAI3	GNAL	GNAO1	GNAT1	GNAT2	GNAT3	GNAZ	GRK2	ITPR1	ITPR2	ITPR3	KPNA2	MAPK1	NBEA	PDE1A	PDE1B	PDE1C	PLA2G4A	PLCB1	PLCB2	PLCB3	PLCB4	PRKACA	PRKACB	PRKACG	PRKAR1A	PRKAR1B
REACTOME_GAP_JUNCTION_ASSEMBLY	https://www.gsea-msigdb.org/gsea/msigdb/cards/REACTOME_GAP_JUNCTION_ASSEMBLY.html	GJA1	GJA10	GJA3	GJA4	GJA5	GJA8	GJA9	GJB1	GJB2	GJB3	GJB4	GJB5	GJB6	GJB7	GJC1	GJC2	GJD2	GJD3	GJD4	TUBA1A	TUBA1B	TUBA1C	TUBA3C	TUBA3D	TUBA3E	TUBA4A	TUBA4B	TUBA8	TUBAL3	TUBB1	TUBB2A	TUBB2B	TUBB3	TUBB4A	TUBB4B	TUBB6	TUBB8	TUBB8B
KEGG_ACUTE_MYELOID_LEUKEMIA	https://www.gsea-msigdb.org/gsea/msigdb/cards/KEGG_ACUTE_MYELOID_LEUKEMIA.html	AKT1	AKT2	AKT3	ARAF	BAD	BRAF	CCNA1	CCND1	CEBPA	CHUK	EIF4EBP1	FLT3	GRB2	HRAS	IKBKB	IKBKG	JUP	KIT	KRAS	LEF1	MAP2K1	MAP2K2	MAPK1	MAPK3	MTOR	MYC	NFKB1	NRAS	PIK3CA	PIK3CB	PIK3CD	PIK3CG	PIK3R1	PIK3R2	PIK3R3	PIK3R5	PIM1	PIM2	PML	PPARD	RAF1	RARA	RELA	RPS6KB1	RPS6KB2	RUNX1	RUNX1T1	SOS1
KEGG_ADIPOCYTOKINE_SIGNALING_PATHWAY	https://www.gsea-msigdb.org/gsea/msigdb/cards/KEGG_ADIPOCYTOKINE_SIGNALING_PATHWAY.html	ACACB	ACSL1	ACSL3	ACSL4	ACSL5	ACSL6	ADIPOQ	ADIPOR1	ADIPOR2	AGRP	AKT1	AKT2	AKT3	CAMKK1	CAMKK2	CD36	CHUK	CPT1A	CPT1B	CPT1C	G6PC	G6PC2	IKBKB	IKBKG	IRS1	IRS2	IRS4	JAK2	LEP	LEPR	MAPK10	MAPK8	MAPK9	MTOR	NFKB1	NFKBIA	NFKBIB	NFKBIE	NPY	PCK1	PCK2	POMC	PPARA	PPARGC1A	PRKAA1	PRKAA2	PRKAB1	PRKAB2
KEGG_APOPTOSIS	https://www.gsea-msigdb.org/gsea/msigdb/cards/KEGG_APOPTOSIS.html	AC093012.1	AIFM1	AKT1	AKT2	AKT3	APAF1	ATM	BAD	BAX	BCL2	BCL2L1	BID	BIRC2	BIRC3	CAPN1	CAPN2	CASP10	CASP3	CASP6	CASP7	CASP8	CASP9	CFLAR	CHP1	CHP2	CHUK	CSF2RB	CYCS	DFFA	DFFB	ENDOD1	ENDOG	EXOG	FADD	FAS	FASLG	IKBKB	IKBKG	IL1A	IL1B	IL1R1	IL1RAP	IL3	IL3RA	IRAK1	IRAK2	IRAK3	MAP3K14
KEGG_CELL_CYCLE	https://www.gsea-msigdb.org/gsea/msigdb/cards/KEGG_CELL_CYCLE.html	ABL1	ANAPC1	ANAPC10	ANAPC11	ANAPC13	ANAPC2	ANAPC4	ANAPC5	ANAPC7	ATM	ATR	BUB1	BUB1B	BUB3	CCNA1	CCNA2	CCNB1	CCNB2	CCNB3	CCND1	CCND2	CCND3	CCNE1	CCNE2	CCNH	CDC14A	CDC14B	CDC16	CDC20	CDC23	CDC25A	CDC25B	CDC25C	CDC26	CDC27	CDC45	CDC6	CDC7	CDK1	CDK2	CDK4	CDK6	CDK7	CDKN1A	CDKN1B	CDKN1C	CDKN2A	CDKN2B
KEGG_DORSO_VENTRAL_AXIS_FORMATION	https://www.gsea-msigdb.org/gsea/msigdb/cards/KEGG_DORSO_VENTRAL_AXIS_FORMATION.html	CPEB1	EGFR	ETS1	ETS2	ETV6	ETV7	FMN2	GRB2	KRAS	MAP2K1	MAPK1	MAPK3	NOTCH1	NOTCH2	NOTCH3	NOTCH4	PIWIL1	PIWIL2	PIWIL3	PIWIL4	SOS1	SOS2	SPIRE1	SPIRE2
KEGG_JAK_STAT_SIGNALING_PATHWAY	https://www.gsea-msigdb.org/gsea/msigdb/cards/KEGG_JAK_STAT_SIGNALING_PATHWAY.html	AKT1	AKT2	AKT3	BCL2L1	CBL	CBLB	CBLC	CCND1	CCND2	CCND3	CISH	CLCF1	CNTF	CNTFR	CREBBP	CRLF2	CSF2	CSF2RA	CSF2RB	CSF3	CSF3R	CSH1	CTF1	EP300	EPO	EPOR	GH1	GH2	GHR	GRB2	IFNA1	IFNA10	IFNA13	IFNA14	IFNA16	IFNA17	IFNA2	IFNA21	IFNA4	IFNA5	IFNA6	IFNA7	IFNA8	IFNAR1	IFNAR2	IFNB1	IFNE	IFNG
KEGG_LYSOSOME	https://www.gsea-msigdb.org/gsea/msigdb/cards/KEGG_LYSOSOME.html	ABCA2	ABCB9	ACP2	ACP5	AGA	AP1B1	AP1G1	AP1M1	AP1M2	AP1S1	AP1S2	AP1S3	AP3B1	AP3B2	AP3D1	AP3M1	AP3M2	AP3S1	AP3S2	AP4B1	AP4E1	AP4M1	AP4S1	ARSA	ARSB	ARSG	ASAH1	ATP6AP1	ATP6V0A1	ATP6V0A2	ATP6V0A4	ATP6V0B	ATP6V0C	ATP6V0D1	ATP6V0D2	ATP6V1H	CD164	CD63	CD68	CLN3	CLN5	CLTA	CLTB	CLTC	CLTCL1	CTNS	CTSA	CTSB
KEGG_NOTCH_SIGNALING_PATHWAY	https://www.gsea-msigdb.org/gsea/msigdb/cards/KEGG_NOTCH_SIGNALING_PATHWAY.html	ADAM17	APH1A	CIR1	CREBBP	CTBP1	CTBP2	DLL1	DLL3	DLL4	DTX1	DTX2	DTX3	DTX3L	DTX4	DVL1	DVL2	DVL3	EP300	HDAC1	HDAC2	HES1	HES5	JAG1	JAG2	KAT2A	KAT2B	LFNG	MAML1	MAML2	MAML3	MFNG	NCOR2	NCSTN	NOTCH1	NOTCH2	NOTCH3	NOTCH4	NUMB	NUMBL	PSEN1	PSEN2	PSENEN	PTCRA	RBPJ	RBPJL	RFNG	SNW1
KEGG_OOCYTE_MEIOSIS	https://www.gsea-msigdb.org/gsea/msigdb/cards/KEGG_OOCYTE_MEIOSIS.html	ADCY1	ADCY2	ADCY3	ADCY4	ADCY5	ADCY6	ADCY7	ADCY8	ADCY9	ANAPC1	ANAPC10	ANAPC11	ANAPC13	ANAPC2	ANAPC4	ANAPC5	ANAPC7	AR	AURKA	BTRC	BUB1	CALM1	CALM2	CALM3	CALML3	CALML5	CALML6	CAMK2A	CAMK2B	CAMK2D	CAMK2G	CCNB1	CCNB2	CCNE1	CCNE2	CDC16	CDC20	CDC23	CDC25C	CDC26	CDC27	CDK1	CDK2	CHP1	CHP2	CPEB1	CUL1	ESPL1
KEGG_PRIMARY_IMMUNODEFICIENCY	https://www.gsea-msigdb.org/gsea/msigdb/cards/KEGG_PRIMARY_IMMUNODEFICIENCY.html	ADA	AICDA	AIRE	BLNK	BTK	CD19	CD3D	CD3E	CD4	CD40	CD40LG	CD79A	CD8A	CD8B	CIITA	DCLRE1C	ICOS	IGLL1	IKBKG	IL2RG	IL7R	JAK3	LCK	PTPRC	RAG1	RAG2	RFX5	RFXANK	RFXAP	TAP1	TAP2	TNFRSF13B	TNFRSF13C	UNG	ZAP70
KEGG_PROGESTERONE_MEDIATED_OOCYTE_MATURATION	https://www.gsea-msigdb.org/gsea/msigdb/cards/KEGG_PROGESTERONE_MEDIATED_OOCYTE_MATURATION.html	ADCY1	ADCY2	ADCY3	ADCY4	ADCY5	ADCY6	ADCY7	ADCY8	ADCY9	AKT1	AKT2	AKT3	ANAPC1	ANAPC10	ANAPC11	ANAPC13	ANAPC2	ANAPC4	ANAPC5	ANAPC7	ARAF	BRAF	BUB1	CCNA1	CCNA2	CCNB1	CCNB2	CCNB3	CDC16	CDC23	CDC25A	CDC25B	CDC25C	CDC26	CDC27	CDK1	CDK2	CPEB1	FZR1	GNAI1	GNAI2	GNAI3	HSP90AA1	HSP90AB1	IGF1	IGF1R	INS	KRAS
KEGG_PROTEASOME	https://www.gsea-msigdb.org/gsea/msigdb/cards/KEGG_PROTEASOME.html	IFNG	POMP	PSMA1	PSMA2	PSMA3	PSMA4	PSMA5	PSMA6	PSMA6P4	PSMA7	PSMA8	PSMB1	PSMB10	PSMB11	PSMB2	PSMB3	PSMB4	PSMB5	PSMB6	PSMB7	PSMB8	PSMB9	PSMC1	PSMC1P4	PSMC2	PSMC3	PSMC4	PSMC5	PSMC6	PSMD1	PSMD11	PSMD12	PSMD13	PSMD14	PSMD2	PSMD3	PSMD4	PSMD6	PSMD7	PSMD8	PSME1	PSME2	PSME3	PSME4	PSMF1	SEM1
KEGG_REGULATION_OF_AUTOPHAGY	https://www.gsea-msigdb.org/gsea/msigdb/cards/KEGG_REGULATION_OF_AUTOPHAGY.html	AC091230.1	ATG12	ATG3	ATG4A	ATG4B	ATG4C	ATG4D	ATG5	ATG7	BECN1	BECN2	GABARAP	GABARAPL1	GABARAPL2	IFNA1	IFNA10	IFNA13	IFNA14	IFNA16	IFNA17	IFNA2	IFNA21	IFNA4	IFNA5	IFNA6	IFNA7	IFNA8	IFNG	INS	PIK3C3	PIK3R4	PRKAA1	PRKAA2	ULK1	ULK2
KEGG_TERPENOID_BACKBONE_BIOSYNTHESIS	https://www.gsea-msigdb.org/gsea/msigdb/cards/KEGG_TERPENOID_BACKBONE_BIOSYNTHESIS.html	ACAT1	ACAT2	DHDDS	FDPS	GGPS1	HMGCR	HMGCS1	HMGCS2	IDI1	IDI2	MVD	MVK	PDSS1	PDSS2	PMVK
KEGG_WNT_SIGNALING_PATHWAY	https://www.gsea-msigdb.org/gsea/msigdb/cards/KEGG_WNT_SIGNALING_PATHWAY.html	APC	APC2	AXIN1	AXIN2	BTRC	CACYBP	CAMK2A	CAMK2B	CAMK2D	CAMK2G	CCND1	CCND2	CCND3	CER1	CHD8	CHP1	CHP2	CREBBP	CSNK1A1	CSNK1A1L	CSNK1E	CSNK2A1	CSNK2A2	CSNK2B	CTBP1	CTBP2	CTNNB1	CTNNBIP1	CUL1	CXXC4	DAAM1	DAAM2	DKK1	DKK2	DKK4	DVL1	DVL2	DVL3	EP300	FBXW11	FOSL1	FRAT1	FRAT2	FZD1	FZD10	FZD2	FZD3	FZD4
REACTOME_SODIUM_PROTON_EXCHANGERS	https://www.gsea-msigdb.org/gsea/msigdb/cards/REACTOME_SODIUM_PROTON_EXCHANGERS.html	SLC9A1	SLC9A2	SLC9A3	SLC9A4	SLC9A5	SLC9A6	SLC9A7	SLC9A8	SLC9A9
REACTOME_STAT5_ACTIVATION	https://www.gsea-msigdb.org/gsea/msigdb/cards/REACTOME_STAT5_ACTIVATION.html	FLT3	FLT3LG	GAB2	GRB2	PTPN11	STAT5A	STAT5B
REACTOME_SUMO_IS_CONJUGATED_TO_E1_UBA2_SAE1	https://www.gsea-msigdb.org/gsea/msigdb/cards/REACTOME_SUMO_IS_CONJUGATED_TO_E1_UBA2_SAE1.html	SAE1	SUMO1	SUMO2	SUMO3	UBA2
REACTOME_SUMO_IS_PROTEOLYTICALLY_PROCESSED	https://www.gsea-msigdb.org/gsea/msigdb/cards/REACTOME_SUMO_IS_PROTEOLYTICALLY_PROCESSED.html	SENP1	SENP2	SENP5	SUMO1	SUMO2	SUMO3
REACTOME_SUMO_IS_TRANSFERRED_FROM_E1_TO_E2_UBE2I_UBC9	https://www.gsea-msigdb.org/gsea/msigdb/cards/REACTOME_SUMO_IS_TRANSFERRED_FROM_E1_TO_E2_UBE2I_UBC9.html	RWDD3	SAE1	SUMO1	SUMO2	SUMO3	UBA2	UBE2I
REACTOME_SUMOYLATION	https://www.gsea-msigdb.org/gsea/msigdb/cards/REACTOME_SUMOYLATION.html	AAAS	AR	AURKA	AURKB	BIRC5	BLM	BMI1	BRCA1	CBX2	CBX4	CBX5	CBX8	CDCA8	CDKN2A	CETN2	CHD3	CREBBP	CTBP1	DAXX	DDX17	DDX5	DNMT1	DNMT3A	DNMT3B	EID3	EP300	ESR1	FOXL2	H4-16	H4C1	H4C11	H4C12	H4C13	H4C14	H4C15	H4C2	H4C3	H4C4	H4C5	H4C6	H4C8	H4C9	HDAC1	HDAC2	HDAC4	HDAC7	HERC2	HIC1
REACTOME_SUMOYLATION_OF_CHROMATIN_ORGANIZATION_PROTEINS	https://www.gsea-msigdb.org/gsea/msigdb/cards/REACTOME_SUMOYLATION_OF_CHROMATIN_ORGANIZATION_PROTEINS.html	AAAS	BMI1	CBX2	CBX4	CBX5	CBX8	CHD3	H4-16	H4C1	H4C11	H4C12	H4C13	H4C14	H4C15	H4C2	H4C3	H4C4	H4C5	H4C6	H4C8	H4C9	HDAC1	HDAC2	HDAC4	L3MBTL2	NDC1	NUP107	NUP133	NUP153	NUP155	NUP160	NUP188	NUP205	NUP210	NUP214	NUP35	NUP37	NUP42	NUP43	NUP50	NUP54	NUP58	NUP62	NUP85	NUP88	NUP93	NUP98	PCGF2
REACTOME_SUMOYLATION_OF_DNA_DAMAGE_RESPONSE_AND_REPAIR_PROTEINS	https://www.gsea-msigdb.org/gsea/msigdb/cards/REACTOME_SUMOYLATION_OF_DNA_DAMAGE_RESPONSE_AND_REPAIR_PROTEINS.html	AAAS	BLM	BMI1	BRCA1	CBX2	CBX4	CBX8	CDKN2A	CETN2	EID3	HDAC7	HERC2	MDC1	NDC1	NSMCE1	NSMCE2	NSMCE3	NSMCE4A	NUP107	NUP133	NUP153	NUP155	NUP160	NUP188	NUP205	NUP210	NUP214	NUP35	NUP37	NUP42	NUP43	NUP50	NUP54	NUP58	NUP62	NUP85	NUP88	NUP93	NUP98	PARP1	PCGF2	PHC1	PHC2	PHC3	PIAS1	PIAS2	PIAS4	PML
REACTOME_SUMOYLATION_OF_DNA_METHYLATION_PROTEINS	https://www.gsea-msigdb.org/gsea/msigdb/cards/REACTOME_SUMOYLATION_OF_DNA_METHYLATION_PROTEINS.html	BMI1	CBX2	CBX4	CBX8	DNMT1	DNMT3A	DNMT3B	PCGF2	PHC1	PHC2	PHC3	RING1	RNF2	SCMH1	SUMO1	UBE2I
REACTOME_SUMOYLATION_OF_DNA_REPLICATION_PROTEINS	https://www.gsea-msigdb.org/gsea/msigdb/cards/REACTOME_SUMOYLATION_OF_DNA_REPLICATION_PROTEINS.html	AAAS	AURKA	AURKB	BIRC5	CDCA8	INCENP	NDC1	NUP107	NUP133	NUP153	NUP155	NUP160	NUP188	NUP205	NUP210	NUP214	NUP35	NUP37	NUP42	NUP43	NUP50	NUP54	NUP58	NUP62	NUP85	NUP88	NUP93	NUP98	PCNA	PIAS3	PIAS4	POM121	POM121C	RAE1	RANBP2	RANGAP1	SEC13	SEH1L	SUMO1	SUMO2	SUMO3	TOP1	TOP2A	TOP2B	TPR	UBE2I
REACTOME_SUMOYLATION_OF_IMMUNE_RESPONSE_PROTEINS	https://www.gsea-msigdb.org/gsea/msigdb/cards/REACTOME_SUMOYLATION_OF_IMMUNE_RESPONSE_PROTEINS.html	IKBKE	IKBKG	NFKB2	NFKBIA	PIAS3	PIAS4	RELA	SUMO1	SUMO3	TOPORS	UBE2I
REACTOME_SUMOYLATION_OF_INTRACELLULAR_RECEPTORS	https://www.gsea-msigdb.org/gsea/msigdb/cards/REACTOME_SUMOYLATION_OF_INTRACELLULAR_RECEPTORS.html	AR	ESR1	HDAC4	NR1H2	NR1H3	NR1H4	NR1I2	NR2C1	NR3C1	NR3C2	NR4A2	NR5A1	NR5A2	PGR	PIAS1	PIAS2	PIAS3	PIAS4	PPARA	PPARG	RARA	RORA	RXRA	SUMO1	SUMO2	SUMO3	THRA	THRB	UBE2I	VDR
REACTOME_SUMOYLATION_OF_RNA_BINDING_PROTEINS	https://www.gsea-msigdb.org/gsea/msigdb/cards/REACTOME_SUMOYLATION_OF_RNA_BINDING_PROTEINS.html	AAAS	BMI1	CBX2	CBX4	CBX8	HNRNPC	HNRNPK	NDC1	NOP58	NUP107	NUP133	NUP153	NUP155	NUP160	NUP188	NUP205	NUP210	NUP214	NUP35	NUP37	NUP42	NUP43	NUP50	NUP54	NUP58	NUP62	NUP85	NUP88	NUP93	NUP98	PCGF2	PHC1	PHC2	PHC3	POM121	POM121C	RAE1	RANBP2	RING1	RNF2	SCMH1	SEC13	SEH1L	SUMO1	SUMO2	TPR	UBE2I
REACTOME_SUMOYLATION_OF_SUMOYLATION_PROTEINS	https://www.gsea-msigdb.org/gsea/msigdb/cards/REACTOME_SUMOYLATION_OF_SUMOYLATION_PROTEINS.html	AAAS	NDC1	NUP107	NUP133	NUP153	NUP155	NUP160	NUP188	NUP205	NUP210	NUP214	NUP35	NUP37	NUP42	NUP43	NUP50	NUP54	NUP58	NUP62	NUP85	NUP88	NUP93	NUP98	PIAS4	POM121	POM121C	RAE1	RANBP2	SEC13	SEH1L	SUMO1	SUMO2	TOPORS	TPR	UBE2I
REACTOME_SUMOYLATION_OF_TRANSCRIPTION_COFACTORS	https://www.gsea-msigdb.org/gsea/msigdb/cards/REACTOME_SUMOYLATION_OF_TRANSCRIPTION_COFACTORS.html	BMI1	CBX2	CBX4	CBX8	CREBBP	CTBP1	DAXX	DDX17	DDX5	EP300	HIPK2	ING2	MBD1	MRTFA	NCOA1	NCOA2	NCOR2	NPM1	NRIP1	PARK7	PCGF2	PHC1	PHC2	PHC3	PIAS1	PIAS2	PIAS3	PIAS4	PPARGC1A	RING1	RNF2	SAFB	SCMH1	SIN3A	SUMO1	SUMO2	SUMO3	TOPORS	TRIM28	UBE2I	UHRF2	ZNF131	ZNF350
REACTOME_SUMOYLATION_OF_UBIQUITINYLATION_PROTEINS	https://www.gsea-msigdb.org/gsea/msigdb/cards/REACTOME_SUMOYLATION_OF_UBIQUITINYLATION_PROTEINS.html	AAAS	MDM2	NDC1	NUP107	NUP133	NUP153	NUP155	NUP160	NUP188	NUP205	NUP210	NUP214	NUP35	NUP37	NUP42	NUP43	NUP50	NUP54	NUP58	NUP62	NUP85	NUP88	NUP93	NUP98	PIAS1	PIAS2	PIAS4	PML	POM121	POM121C	RAE1	RANBP2	SEC13	SEH1L	SUMO1	TPR	TRIM27	UBE2I	VHL
REACTOME_SYNDECAN_INTERACTIONS	https://www.gsea-msigdb.org/gsea/msigdb/cards/REACTOME_SYNDECAN_INTERACTIONS.html	ACTN1	CASK	COL1A1	COL1A2	COL3A1	COL5A1	COL5A2	COL5A3	FGF2	FN1	ITGA2	ITGA6	ITGAV	ITGB1	ITGB3	ITGB4	ITGB5	PRKCA	SDC1	SDC2	SDC3	SDC4	TGFB1	THBS1	TNC	TRAPPC4	VTN
REACTOME_SYNTHESIS_OF_DIPHTHAMIDE_EEF2	https://www.gsea-msigdb.org/gsea/msigdb/cards/REACTOME_SYNTHESIS_OF_DIPHTHAMIDE_EEF2.html	DNAJC24	DPH1	DPH2	DPH3	DPH5	DPH6	DPH7	EEF2
REACTOME_SYNTHESIS_OF_LIPOXINS_LX	https://www.gsea-msigdb.org/gsea/msigdb/cards/REACTOME_SYNTHESIS_OF_LIPOXINS_LX.html	ALOX12	ALOX5	ALOX5AP	HPGD	LTC4S	PTGR1
REACTOME_SYNTHESIS_OF_PC	https://www.gsea-msigdb.org/gsea/msigdb/cards/REACTOME_SYNTHESIS_OF_PC.html	ABHD3	ACHE	BCHE	CEPT1	CHAT	CHKA	CHKB	CHPT1	CSNK2A1	CSNK2A2	CSNK2B	LPCAT1	LPIN1	LPIN2	LPIN3	MFSD2A	PCTP	PCYT1A	PCYT1B	PEMT	PHOSPHO1	SLC44A1	SLC44A2	SLC44A3	SLC44A4	SLC44A5	STARD10	STARD7
REACTOME_SYNTHESIS_SECRETION_AND_INACTIVATION_OF_GLUCAGON_LIKE_PEPTIDE_1_GLP_1	https://www.gsea-msigdb.org/gsea/msigdb/cards/REACTOME_SYNTHESIS_SECRETION_AND_INACTIVATION_OF_GLUCAGON_LIKE_PEPTIDE_1_GLP_1.html	CDX2	CTNNB1	DPP4	FFAR1	FFAR4	GCG	GNAT3	GNB3	GNG13	GPR119	GRP	LEP	PAX6	PCSK1	SEC11A	SEC11C	SPCS1	SPCS2	SPCS3	TCF7L2
REACTOME_TANDEM_PORE_DOMAIN_POTASSIUM_CHANNELS	https://www.gsea-msigdb.org/gsea/msigdb/cards/REACTOME_TANDEM_PORE_DOMAIN_POTASSIUM_CHANNELS.html	KCNK1	KCNK10	KCNK13	KCNK16	KCNK17	KCNK18	KCNK2	KCNK3	KCNK4	KCNK6	KCNK7	KCNK9
REACTOME_TETRAHYDROBIOPTERIN_BH4_SYNTHESIS_RECYCLING_SALVAGE_AND_REGULATION	https://www.gsea-msigdb.org/gsea/msigdb/cards/REACTOME_TETRAHYDROBIOPTERIN_BH4_SYNTHESIS_RECYCLING_SALVAGE_AND_REGULATION.html	AKT1	CALM1	DHFR	GCH1	GCHFR	HSP90AA1	NOS3	PRKG2	PTS	SPR
REACTOME_TFAP2_AP_2_FAMILY_REGULATES_TRANSCRIPTION_OF_CELL_CYCLE_FACTORS	https://www.gsea-msigdb.org/gsea/msigdb/cards/REACTOME_TFAP2_AP_2_FAMILY_REGULATES_TRANSCRIPTION_OF_CELL_CYCLE_FACTORS.html	CDKN1A	KDM5B	MYC	TFAP2A	TFAP2C
REACTOME_TFAP2_AP_2_FAMILY_REGULATES_TRANSCRIPTION_OF_GROWTH_FACTORS_AND_THEIR_RECEPTORS	https://www.gsea-msigdb.org/gsea/msigdb/cards/REACTOME_TFAP2_AP_2_FAMILY_REGULATES_TRANSCRIPTION_OF_GROWTH_FACTORS_AND_THEIR_RECEPTORS.html	ATAD2	CGA	CGB3	CGB5	CGB8	EGFR	ERBB2	ESR1	KIT	TFAP2A	TFAP2B	TFAP2C	TGFA	VEGFA	YY1
REACTOME_TFAP2A_ACTS_AS_A_TRANSCRIPTIONAL_REPRESSOR_DURING_RETINOIC_ACID_INDUCED_CELL_DIFFERENTIATION	https://www.gsea-msigdb.org/gsea/msigdb/cards/REACTOME_TFAP2A_ACTS_AS_A_TRANSCRIPTIONAL_REPRESSOR_DURING_RETINOIC_ACID_INDUCED_CELL_DIFFERENTIATION.html	HSPD1	MYBL2	NOP2	NPM1	TFAP2A
REACTOME_THE_CITRIC_ACID_TCA_CYCLE_AND_RESPIRATORY_ELECTRON_TRANSPORT	https://www.gsea-msigdb.org/gsea/msigdb/cards/REACTOME_THE_CITRIC_ACID_TCA_CYCLE_AND_RESPIRATORY_ELECTRON_TRANSPORT.html	ACAD9	ACO2	ADHFE1	ATP5F1A	ATP5F1B	ATP5F1C	ATP5F1D	ATP5F1E	ATP5MC1	ATP5MC2	ATP5MC3	ATP5ME	ATP5MF	ATP5MG	ATP5PB	ATP5PD	ATP5PF	ATP5PO	BSG	COQ10A	COQ10B	COX11	COX14	COX16	COX18	COX20	COX4I1	COX5A	COX5B	COX6A1	COX6B1	COX6C	COX7A2L	COX7B	COX7C	COX8A	CS	CYC1	CYCS	D2HGDH	DLAT	DLD	DLST	DMAC2L	ECSIT	ETFA	ETFB	ETFDH
REACTOME_THE_ROLE_OF_GTSE1_IN_G2_M_PROGRESSION_AFTER_G2_CHECKPOINT	https://www.gsea-msigdb.org/gsea/msigdb/cards/REACTOME_THE_ROLE_OF_GTSE1_IN_G2_M_PROGRESSION_AFTER_G2_CHECKPOINT.html	CCNB1	CCNB2	CDK1	CDKN1A	FKBPL	GTSE1	HSP90AA1	HSP90AB1	MAPRE1	PLK1	PSMA1	PSMA2	PSMA3	PSMA4	PSMA5	PSMA6	PSMA7	PSMA8	PSMB1	PSMB10	PSMB11	PSMB2	PSMB3	PSMB4	PSMB5	PSMB6	PSMB7	PSMB8	PSMB9	PSMC1	PSMC2	PSMC3	PSMC4	PSMC5	PSMC6	PSMD1	PSMD10	PSMD11	PSMD12	PSMD13	PSMD14	PSMD2	PSMD3	PSMD4	PSMD5	PSMD6	PSMD7	PSMD8
REACTOME_TICAM1_TRAF6_DEPENDENT_INDUCTION_OF_TAK1_COMPLEX	https://www.gsea-msigdb.org/gsea/msigdb/cards/REACTOME_TICAM1_TRAF6_DEPENDENT_INDUCTION_OF_TAK1_COMPLEX.html	MAP3K7	RPS27A	TAB1	TAB2	TAB3	TICAM1	TLR3	TRAF6	UBA52	UBB	UBC
REACTOME_TIGHT_JUNCTION_INTERACTIONS	https://www.gsea-msigdb.org/gsea/msigdb/cards/REACTOME_TIGHT_JUNCTION_INTERACTIONS.html	CLDN1	CLDN10	CLDN11	CLDN12	CLDN14	CLDN15	CLDN16	CLDN17	CLDN18	CLDN19	CLDN2	CLDN20	CLDN22	CLDN23	CLDN3	CLDN4	CLDN5	CLDN6	CLDN7	CLDN8	CLDN9	CRB3	F11R	MPP5	PARD3	PARD6A	PARD6B	PARD6G	PATJ	PRKCI
REACTOME_TNF_RECEPTOR_SUPERFAMILY_TNFSF_MEMBERS_MEDIATING_NON_CANONICAL_NF_KB_PATHWAY	https://www.gsea-msigdb.org/gsea/msigdb/cards/REACTOME_TNF_RECEPTOR_SUPERFAMILY_TNFSF_MEMBERS_MEDIATING_NON_CANONICAL_NF_KB_PATHWAY.html	BIRC2	BIRC3	CD40	CD40LG	LTA	LTB	LTBR	MAP3K14	TNFRSF11A	TNFRSF12A	TNFRSF13C	TNFSF11	TNFSF12	TNFSF13B	TNFSF14	TRAF2	TRAF3
REACTOME_TNF_SIGNALING	https://www.gsea-msigdb.org/gsea/msigdb/cards/REACTOME_TNF_SIGNALING.html	ADAM17	BAG4	BIRC2	BIRC3	CASP8	CHUK	CLIP3	CYLD	FADD	IKBKB	IKBKG	MADD	MAP3K7	NSMAF	OTUD7B	OTULIN	RACK1	RBCK1	RIPK1	RNF31	RPS27A	SHARPIN	SMPD2	SMPD3	SPPL2A	SPPL2B	TAB1	TAB2	TAB3	TAX1BP1	TNF	TNFAIP3	TNFRSF1A	TRADD	TRAF1	TRAF2	UBA52	UBB	UBC	USP2	USP21	USP4	XIAP
REACTOME_TNFR1_INDUCED_NFKAPPAB_SIGNALING_PATHWAY	https://www.gsea-msigdb.org/gsea/msigdb/cards/REACTOME_TNFR1_INDUCED_NFKAPPAB_SIGNALING_PATHWAY.html	BIRC2	BIRC3	CHUK	CYLD	IKBKB	IKBKG	MAP3K7	OTUD7B	RACK1	RBCK1	RIPK1	RNF31	RPS27A	SHARPIN	TAB1	TAB2	TAB3	TNF	TNFAIP3	TNFRSF1A	TRADD	TRAF1	TRAF2	UBA52	UBB	UBC	USP2	USP21	USP4	XIAP
REACTOME_TNFR1_MEDIATED_CERAMIDE_PRODUCTION	https://www.gsea-msigdb.org/gsea/msigdb/cards/REACTOME_TNFR1_MEDIATED_CERAMIDE_PRODUCTION.html	NSMAF	RACK1	SMPD2	SMPD3	TNF	TNFRSF1A
REACTOME_TNFR2_NON_CANONICAL_NF_KB_PATHWAY	https://www.gsea-msigdb.org/gsea/msigdb/cards/REACTOME_TNFR2_NON_CANONICAL_NF_KB_PATHWAY.html	BIRC2	BIRC3	BTRC	CD27	CD40	CD40LG	CD70	CHUK	CUL1	EDA	EDA2R	EDAR	EDARADD	FASLG	FBXW11	LTA	LTB	LTBR	MAP3K14	NFKB2	PSMA1	PSMA2	PSMA3	PSMA4	PSMA5	PSMA6	PSMA7	PSMA8	PSMB1	PSMB10	PSMB11	PSMB2	PSMB3	PSMB4	PSMB5	PSMB6	PSMB7	PSMB8	PSMB9	PSMC1	PSMC2	PSMC3	PSMC4	PSMC5	PSMC6	PSMD1	PSMD10	PSMD11
REACTOME_TNFS_BIND_THEIR_PHYSIOLOGICAL_RECEPTORS	https://www.gsea-msigdb.org/gsea/msigdb/cards/REACTOME_TNFS_BIND_THEIR_PHYSIOLOGICAL_RECEPTORS.html	CD27	CD70	EDA	EDA2R	EDAR	EDARADD	FASLG	LTA	TNFRSF11B	TNFRSF13B	TNFRSF14	TNFRSF17	TNFRSF18	TNFRSF1A	TNFRSF1B	TNFRSF25	TNFRSF4	TNFRSF6B	TNFRSF8	TNFRSF9	TNFSF11	TNFSF13	TNFSF13B	TNFSF14	TNFSF15	TNFSF18	TNFSF4	TNFSF8	TNFSF9
REACTOME_TP53_REGULATES_METABOLIC_GENES	https://www.gsea-msigdb.org/gsea/msigdb/cards/REACTOME_TP53_REGULATES_METABOLIC_GENES.html	AGO1	AGO2	AGO3	AGO4	AKT1	AKT2	AKT3	COX11	COX14	COX16	COX18	COX20	COX4I1	COX5A	COX5B	COX6A1	COX6B1	COX6C	COX7A2L	COX7B	COX7C	COX8A	CYCS	DDIT4	G6PD	GLS	GLS2	GPI	GPX2	GSR	LAMTOR1	LAMTOR2	LAMTOR3	LAMTOR4	LAMTOR5	LRPPRC	MLST8	MOV10	MT-CO1	MT-CO2	MT-CO3	MTOR	NDUFA4	PRDX1	PRDX2	PRDX5	PRKAA1	PRKAA2
REACTOME_TP53_REGULATES_TRANSCRIPTION_OF_CASPASE_ACTIVATORS_AND_CASPASES	https://www.gsea-msigdb.org/gsea/msigdb/cards/REACTOME_TP53_REGULATES_TRANSCRIPTION_OF_CASPASE_ACTIVATORS_AND_CASPASES.html	APAF1	ATM	CASP1	CASP10	CASP2	CASP6	CRADD	NLRC4	PIDD1	TP53	TP63	TP73
REACTOME_TP53_REGULATES_TRANSCRIPTION_OF_CELL_CYCLE_GENES	https://www.gsea-msigdb.org/gsea/msigdb/cards/REACTOME_TP53_REGULATES_TRANSCRIPTION_OF_CELL_CYCLE_GENES.html	ARID3A	AURKA	BAX	BTG2	CARM1	CCNA1	CCNA2	CCNB1	CCNE1	CCNE2	CDC25C	CDK1	CDK2	CDKN1A	CDKN1B	CENPJ	CNOT1	CNOT10	CNOT11	CNOT2	CNOT3	CNOT4	CNOT6	CNOT6L	CNOT7	CNOT8	CNOT9	E2F1	E2F4	E2F7	E2F8	EP300	GADD45A	NPM1	PCBP4	PCNA	PLAGL1	PLK2	PLK3	PRMT1	RBL1	RBL2	RGCC	SFN	TFDP1	TFDP2	TNKS1BP1	TP53
REACTOME_TP53_REGULATES_TRANSCRIPTION_OF_GENES_INVOLVED_IN_G1_CELL_CYCLE_ARREST	https://www.gsea-msigdb.org/gsea/msigdb/cards/REACTOME_TP53_REGULATES_TRANSCRIPTION_OF_GENES_INVOLVED_IN_G1_CELL_CYCLE_ARREST.html	ARID3A	CCNA1	CCNA2	CCNE1	CCNE2	CDK2	CDKN1A	CDKN1B	E2F1	E2F7	E2F8	PCBP4	TP53	ZNF385A
REACTOME_TP53_REGULATES_TRANSCRIPTION_OF_GENES_INVOLVED_IN_G2_CELL_CYCLE_ARREST	https://www.gsea-msigdb.org/gsea/msigdb/cards/REACTOME_TP53_REGULATES_TRANSCRIPTION_OF_GENES_INVOLVED_IN_G2_CELL_CYCLE_ARREST.html	AURKA	BAX	CARM1	CCNB1	CDC25C	CDK1	E2F4	EP300	GADD45A	PCNA	PRMT1	RBL1	RBL2	SFN	TFDP1	TFDP2	TP53	ZNF385A
REACTOME_TRAF6_MEDIATED_INDUCTION_OF_TAK1_COMPLEX_WITHIN_TLR4_COMPLEX	https://www.gsea-msigdb.org/gsea/msigdb/cards/REACTOME_TRAF6_MEDIATED_INDUCTION_OF_TAK1_COMPLEX_WITHIN_TLR4_COMPLEX.html	CD14	IRAK2	LY96	MAP3K7	RPS27A	SARM1	TAB1	TAB2	TAB3	TICAM1	TICAM2	TLR4	TRAF6	UBA52	UBB	UBC
REACTOME_TRANSCRIPTION_OF_E2F_TARGETS_UNDER_NEGATIVE_CONTROL_BY_DREAM_COMPLEX	https://www.gsea-msigdb.org/gsea/msigdb/cards/REACTOME_TRANSCRIPTION_OF_E2F_TARGETS_UNDER_NEGATIVE_CONTROL_BY_DREAM_COMPLEX.html	CDC25A	CDC6	E2F1	E2F4	E2F5	HDAC1	LIN37	LIN52	LIN54	LIN9	MAX	MYC	PCNA	RBBP4	RBL1	RBL2	TFDP1	TFDP2	TOP2A
REACTOME_TRANSCRIPTION_OF_E2F_TARGETS_UNDER_NEGATIVE_CONTROL_BY_P107_RBL1_AND_P130_RBL2_IN_COMPLEX_WITH_HDAC1	https://www.gsea-msigdb.org/gsea/msigdb/cards/REACTOME_TRANSCRIPTION_OF_E2F_TARGETS_UNDER_NEGATIVE_CONTROL_BY_P107_RBL1_AND_P130_RBL2_IN_COMPLEX_WITH_HDAC1.html	CCNA2	CDK1	E2F1	E2F4	E2F5	HDAC1	LIN37	LIN52	LIN54	LIN9	MYBL2	RBBP4	RBL1	RBL2	TFDP1	TFDP2
REACTOME_TRANSCRIPTION_OF_THE_HIV_GENOME	https://www.gsea-msigdb.org/gsea/msigdb/cards/REACTOME_TRANSCRIPTION_OF_THE_HIV_GENOME.html	CCNH	CCNK	CCNT1	CCNT2	CDK7	CDK9	CTDP1	ELL	ELOA	ELOA2	ELOA3	ELOA3B	ELOA3D	ELOB	ELOC	ERCC2	ERCC3	GTF2A1	GTF2A2	GTF2B	GTF2E1	GTF2E2	GTF2F1	GTF2F2	GTF2H1	GTF2H2	GTF2H3	GTF2H4	GTF2H5	MNAT1	NCBP1	NCBP2	NELFA	NELFB	NELFCD	NELFE	POLR2A	POLR2B	POLR2C	POLR2D	POLR2E	POLR2F	POLR2G	POLR2H	POLR2I	POLR2J	POLR2K	POLR2L
REACTOME_TRANSCRIPTIONAL_REGULATION_BY_RUNX2	https://www.gsea-msigdb.org/gsea/msigdb/cards/REACTOME_TRANSCRIPTIONAL_REGULATION_BY_RUNX2.html	ABL1	AKT1	AKT2	AKT3	AR	BAX	BGLAP	BMP2	CBFB	CCNB1	CCND1	CDK1	CDK4	CDKN1A	COL1A1	CUL1	DLX5	DLX6	ESR1	ESRRA	FBXW7	GLI2	GLI3	GSK3B	HAND2	HDAC3	HDAC4	HDAC6	HES1	HEY1	HEY2	HIVEP3	IHH	ITGA5	ITGBL1	LGALS3	MAF	MAPK1	MAPK3	MMP13	MSX2	NKX3-2	NR3C1	PPARGC1A	PPARGC1B	PPM1D	PSMA1	PSMA2
REACTOME_TRANSCRIPTIONAL_REGULATION_OF_GRANULOPOIESIS	https://www.gsea-msigdb.org/gsea/msigdb/cards/REACTOME_TRANSCRIPTIONAL_REGULATION_OF_GRANULOPOIESIS.html	CBFB	CDK2	CDK4	CDKN1A	CEBPA	CEBPB	CEBPE	CREB1	CSF3R	DEK	E2F1	EP300	FLI1	GATA2	GFI1	H2AB1	H2AC14	H2AC18	H2AC19	H2AC20	H2AC4	H2AC6	H2AC7	H2AC8	H2AJ	H2AX	H2AZ1	H2AZ2	H2BC1	H2BC10	H2BC11	H2BC12	H2BC13	H2BC14	H2BC15	H2BC17	H2BC21	H2BC3	H2BC4	H2BC5	H2BC6	H2BC7	H2BC8	H2BC9	H2BS1	H2BU1	H3-3A	H3-3B
REACTOME_TRANSLATION	https://www.gsea-msigdb.org/gsea/msigdb/cards/REACTOME_TRANSLATION.html	AARS1	AARS2	AIMP1	AIMP2	APEH	AURKAIP1	CARS1	CARS2	CHCHD1	DAP3	DARS1	DARS2	DDOST	EARS2	EEF1A1	EEF1A2	EEF1B2	EEF1D	EEF1E1	EEF1G	EEF2	EIF1AX	EIF2B1	EIF2B2	EIF2B3	EIF2B4	EIF2B5	EIF2S1	EIF2S2	EIF2S3	EIF3A	EIF3B	EIF3C	EIF3D	EIF3E	EIF3F	EIF3G	EIF3H	EIF3I	EIF3J	EIF3K	EIF3L	EIF3M	EIF4A1	EIF4A2	EIF4B	EIF4E	EIF4EBP1
REACTOME_TRANSPORT_OF_THE_SLBP_DEPENDANT_MATURE_MRNA	https://www.gsea-msigdb.org/gsea/msigdb/cards/REACTOME_TRANSPORT_OF_THE_SLBP_DEPENDANT_MATURE_MRNA.html	AAAS	ALYREF	EIF4E	NCBP1	NCBP2	NDC1	NUP107	NUP133	NUP153	NUP155	NUP160	NUP188	NUP205	NUP210	NUP214	NUP35	NUP37	NUP42	NUP43	NUP50	NUP54	NUP58	NUP62	NUP85	NUP88	NUP93	NUP98	NXF1	POM121	POM121C	RAE1	RANBP2	SEC13	SEH1L	SLBP	TPR
REACTOME_TRNA_PROCESSING	https://www.gsea-msigdb.org/gsea/msigdb/cards/REACTOME_TRNA_PROCESSING.html	AAAS	ADAT1	ADAT2	ADAT3	ALKBH8	C2orf49	CDKAL1	CLP1	CPSF1	CPSF4	CSTF2	CTU1	CTU2	DDX1	DUS2	ELAC2	EPRS1	FAM98B	FTSJ1	GTPBP3	HSD17B10	LAGE3	LCMT2	METTL1	MT-RNR1	MT-RNR2	MTO1	NDC1	NSUN2	NSUN6	NUP107	NUP133	NUP153	NUP155	NUP160	NUP188	NUP205	NUP210	NUP214	NUP35	NUP37	NUP42	NUP43	NUP50	NUP54	NUP58	NUP62	NUP85
REACTOME_TRNA_PROCESSING_IN_THE_MITOCHONDRION	https://www.gsea-msigdb.org/gsea/msigdb/cards/REACTOME_TRNA_PROCESSING_IN_THE_MITOCHONDRION.html	ELAC2	HSD17B10	MT-RNR1	MT-RNR2	PRORP	TRMT10C	TRNT1
REACTOME_TRNA_PROCESSING_IN_THE_NUCLEUS	https://www.gsea-msigdb.org/gsea/msigdb/cards/REACTOME_TRNA_PROCESSING_IN_THE_NUCLEUS.html	AAAS	C2orf49	CLP1	CPSF1	CPSF4	CSTF2	DDX1	ELAC2	FAM98B	NDC1	NUP107	NUP133	NUP153	NUP155	NUP160	NUP188	NUP205	NUP210	NUP214	NUP35	NUP37	NUP42	NUP43	NUP50	NUP54	NUP58	NUP62	NUP85	NUP88	NUP93	NUP98	POM121	POM121C	POP1	POP4	POP5	POP7	RAE1	RAN	RANBP2	RPP14	RPP21	RPP25	RPP30	RPP38	RPP40	RPPH1	RTCB
REACTOME_TRYPTOPHAN_CATABOLISM	https://www.gsea-msigdb.org/gsea/msigdb/cards/REACTOME_TRYPTOPHAN_CATABOLISM.html	AADAT	ACMSD	AFMID	HAAO	IDO1	IDO2	KMO	KYAT1	KYAT3	KYNU	SLC36A4	SLC3A2	SLC7A5	TDO2
REACTOME_TYPE_I_HEMIDESMOSOME_ASSEMBLY	https://www.gsea-msigdb.org/gsea/msigdb/cards/REACTOME_TYPE_I_HEMIDESMOSOME_ASSEMBLY.html	CD151	COL17A1	DST	ITGA6	ITGB4	KRT14	KRT5	LAMA3	LAMB3	LAMC2	PLEC
REACTOME_VASOPRESSIN_LIKE_RECEPTORS	https://www.gsea-msigdb.org/gsea/msigdb/cards/REACTOME_VASOPRESSIN_LIKE_RECEPTORS.html	AVP	AVPR1A	AVPR1B	AVPR2	OXT	OXTR
REACTOME_VEGF_LIGAND_RECEPTOR_INTERACTIONS	https://www.gsea-msigdb.org/gsea/msigdb/cards/REACTOME_VEGF_LIGAND_RECEPTOR_INTERACTIONS.html	FLT1	FLT4	KDR	PGF	VEGFA	VEGFB	VEGFC	VEGFD
REACTOME_VEGFR2_MEDIATED_CELL_PROLIFERATION	https://www.gsea-msigdb.org/gsea/msigdb/cards/REACTOME_VEGFR2_MEDIATED_CELL_PROLIFERATION.html	AHCYL1	CALM1	HRAS	ITPR1	ITPR2	ITPR3	KDR	KRAS	NRAS	PDPK1	PLCG1	PRKCA	PRKCB	PRKCD	PRKCZ	RASA1	SPHK1	SRC	VEGFA
REACTOME_VEGFR2_MEDIATED_VASCULAR_PERMEABILITY	https://www.gsea-msigdb.org/gsea/msigdb/cards/REACTOME_VEGFR2_MEDIATED_VASCULAR_PERMEABILITY.html	AKT1	AKT2	AKT3	CALM1	CAV1	CDH5	CTNNA1	CTNNB1	CTNND1	HSP90AA1	JUP	MAPKAP1	MLST8	MTOR	NOS3	PAK1	PAK2	PAK3	PDPK1	PRR5	RAC1	RICTOR	THEM4	TRIB3	VAV1	VAV2	VAV3
REACTOME_WAX_AND_PLASMALOGEN_BIOSYNTHESIS	https://www.gsea-msigdb.org/gsea/msigdb/cards/REACTOME_WAX_AND_PLASMALOGEN_BIOSYNTHESIS.html	AGPS	AWAT1	AWAT2	DHRS7B	FAR1	FAR2	GNPAT
REACTOME_ZINC_EFFLUX_AND_COMPARTMENTALIZATION_BY_THE_SLC30_FAMILY	https://www.gsea-msigdb.org/gsea/msigdb/cards/REACTOME_ZINC_EFFLUX_AND_COMPARTMENTALIZATION_BY_THE_SLC30_FAMILY.html	SLC30A1	SLC30A2	SLC30A3	SLC30A5	SLC30A6	SLC30A7	SLC30A8
REACTOME_ZINC_INFLUX_INTO_CELLS_BY_THE_SLC39_GENE_FAMILY	https://www.gsea-msigdb.org/gsea/msigdb/cards/REACTOME_ZINC_INFLUX_INTO_CELLS_BY_THE_SLC39_GENE_FAMILY.html	SLC39A1	SLC39A10	SLC39A14	SLC39A2	SLC39A3	SLC39A4	SLC39A5	SLC39A6	SLC39A7	SLC39A8
REACTOME_ZINC_TRANSPORTERS	https://www.gsea-msigdb.org/gsea/msigdb/cards/REACTOME_ZINC_TRANSPORTERS.html	SLC30A1	SLC30A2	SLC30A3	SLC30A5	SLC30A6	SLC30A7	SLC30A8	SLC39A1	SLC39A10	SLC39A14	SLC39A2	SLC39A3	SLC39A4	SLC39A5	SLC39A6	SLC39A7	SLC39A8
REACTOME_RA_BIOSYNTHESIS_PATHWAY	https://www.gsea-msigdb.org/gsea/msigdb/cards/REACTOME_RA_BIOSYNTHESIS_PATHWAY.html	ADH1A	ADH1C	ADH4	AKR1C3	ALDH1A1	ALDH1A2	ALDH1A3	ALDH8A1	CRABP1	CYP26A1	CYP26B1	CYP26C1	DHRS3	DHRS4	DHRS9	RDH10	RDH11	RDH13	RDH14	RDH16	RDH5	SDR16C5
REACTOME_RECEPTOR_MEDIATED_MITOPHAGY	https://www.gsea-msigdb.org/gsea/msigdb/cards/REACTOME_RECEPTOR_MEDIATED_MITOPHAGY.html	ATG12	ATG5	CSNK2A1	CSNK2A2	CSNK2B	FUNDC1	MAP1LC3A	MAP1LC3B	PGAM5	SRC	ULK1
REACTOME_RECRUITMENT_OF_MITOTIC_CENTROSOME_PROTEINS_AND_COMPLEXES	https://www.gsea-msigdb.org/gsea/msigdb/cards/REACTOME_RECRUITMENT_OF_MITOTIC_CENTROSOME_PROTEINS_AND_COMPLEXES.html	ACTR1A	AKAP9	ALMS1	CCP110	CDK1	CDK11A	CDK11B	CDK5RAP2	CENPJ	CEP131	CEP135	CEP152	CEP164	CEP192	CEP250	CEP290	CEP41	CEP57	CEP63	CEP70	CEP72	CEP76	CEP78	CETN2	CKAP5	CLASP1	CNTRL	CSNK1D	CSNK1E	DCTN1	DCTN2	DCTN3	DYNC1H1	DYNC1I2	DYNLL1	FGFR1OP	HAUS1	HAUS2	HAUS3	HAUS4	HAUS5	HAUS6	HAUS7	HAUS8	HSP90AA1	MAPRE1	MZT1	MZT2A
REACTOME_RECRUITMENT_OF_NUMA_TO_MITOTIC_CENTROSOMES	https://www.gsea-msigdb.org/gsea/msigdb/cards/REACTOME_RECRUITMENT_OF_NUMA_TO_MITOTIC_CENTROSOMES.html	ACTR1A	AKAP9	ALMS1	CCP110	CDK1	CDK5RAP2	CENPJ	CEP131	CEP135	CEP152	CEP164	CEP192	CEP250	CEP290	CEP41	CEP57	CEP63	CEP70	CEP72	CEP76	CEP78	CETN2	CKAP5	CLASP1	CNTRL	CSNK1D	CSNK1E	DCTN1	DCTN2	DCTN3	DYNC1H1	DYNC1I2	DYNLL1	FGFR1OP	HAUS1	HAUS2	HAUS3	HAUS4	HAUS5	HAUS6	HAUS7	HAUS8	HSP90AA1	MAPRE1	MZT1	MZT2A	MZT2B	NDE1
REACTOME_RECYCLING_PATHWAY_OF_L1	https://www.gsea-msigdb.org/gsea/msigdb/cards/REACTOME_RECYCLING_PATHWAY_OF_L1.html	ACTB	ACTG1	AP2A1	AP2A2	AP2B1	AP2M1	AP2S1	CLTA	CLTC	DNM1	DNM2	DNM3	DPYSL2	EZR	KIF4A	KIF4B	L1CAM	MAPK1	MSN	NUMB	RDX	RPS6KA1	RPS6KA2	RPS6KA3	RPS6KA4	RPS6KA5	RPS6KA6	SH3GL2	SHTN1	SRC	TUBA1A	TUBA1B	TUBA1C	TUBA3C	TUBA3D	TUBA3E	TUBA4A	TUBA4B	TUBA8	TUBAL3	TUBB1	TUBB2A	TUBB2B	TUBB3	TUBB4A	TUBB4B	TUBB6	TUBB8
REACTOME_REELIN_SIGNALLING_PATHWAY	https://www.gsea-msigdb.org/gsea/msigdb/cards/REACTOME_REELIN_SIGNALLING_PATHWAY.html	DAB1	FYN	RELN	SH3KBP1	VLDLR
REACTOME_REGULATION_OF_BETA_CELL_DEVELOPMENT	https://www.gsea-msigdb.org/gsea/msigdb/cards/REACTOME_REGULATION_OF_BETA_CELL_DEVELOPMENT.html	AKT1	AKT2	AKT3	CREBBP	EP300	FGF10	FOXA2	FOXA3	FOXO1	GCK	HES1	HNF1A	HNF1B	HNF4A	HNF4G	IAPP	INS	INSM1	KAT2A	KAT2B	MAFA	MAML1	MAML2	MAML3	MAMLD1	NEUROD1	NEUROG3	NKX2-2	NKX6-1	NOTCH1	NR5A2	ONECUT1	ONECUT3	PAX4	PAX6	PDX1	PKLR	PTF1A	RBPJ	RFX6	SLC2A2	SNW1
REACTOME_REGULATION_OF_COMMISSURAL_AXON_PATHFINDING_BY_SLIT_AND_ROBO	https://www.gsea-msigdb.org/gsea/msigdb/cards/REACTOME_REGULATION_OF_COMMISSURAL_AXON_PATHFINDING_BY_SLIT_AND_ROBO.html	DCC	NELL2	NTN1	ROBO1	ROBO2	ROBO3	SLIT1	SLIT2	SLIT3	SRC
REACTOME_REGULATION_OF_EXPRESSION_OF_SLITS_AND_ROBOS	https://www.gsea-msigdb.org/gsea/msigdb/cards/REACTOME_REGULATION_OF_EXPRESSION_OF_SLITS_AND_ROBOS.html	CASC3	COL4A5	CUL2	DAG1	EIF4A3	EIF4G1	ELOB	ELOC	ETF1	FAU	GSPT1	GSPT2	HOXA2	ISL1	LDB1	LHX2	LHX3	LHX4	LHX9	MAGOH	MAGOHB	MSI1	NCBP1	NCBP2	PABPC1	PSMA1	PSMA2	PSMA3	PSMA4	PSMA5	PSMA6	PSMA7	PSMA8	PSMB1	PSMB10	PSMB11	PSMB2	PSMB3	PSMB4	PSMB5	PSMB6	PSMB7	PSMB8	PSMB9	PSMC1	PSMC2	PSMC3	PSMC4
REACTOME_REGULATION_OF_GENE_EXPRESSION_IN_BETA_CELLS	https://www.gsea-msigdb.org/gsea/msigdb/cards/REACTOME_REGULATION_OF_GENE_EXPRESSION_IN_BETA_CELLS.html	AKT1	AKT2	AKT3	FOXA2	FOXA3	FOXO1	GCK	HNF1A	HNF4A	HNF4G	IAPP	INS	MAFA	NEUROD1	NKX2-2	NKX6-1	PAX6	PDX1	PKLR	RFX6	SLC2A2
REACTOME_REGULATION_OF_GENE_EXPRESSION_IN_EARLY_PANCREATIC_PRECURSOR_CELLS	https://www.gsea-msigdb.org/gsea/msigdb/cards/REACTOME_REGULATION_OF_GENE_EXPRESSION_IN_EARLY_PANCREATIC_PRECURSOR_CELLS.html	FGF10	HNF1B	NKX6-1	NR5A2	ONECUT1	ONECUT3	PDX1	PTF1A
REACTOME_REGULATION_OF_GENE_EXPRESSION_IN_ENDOCRINE_COMMITTED_NEUROG3_PROGENITOR_CELLS	https://www.gsea-msigdb.org/gsea/msigdb/cards/REACTOME_REGULATION_OF_GENE_EXPRESSION_IN_ENDOCRINE_COMMITTED_NEUROG3_PROGENITOR_CELLS.html	INSM1	NEUROD1	NEUROG3	NKX2-2	PAX4
REACTOME_REGULATION_OF_GENE_EXPRESSION_IN_LATE_STAGE_BRANCHING_MORPHOGENESIS_PANCREATIC_BUD_PRECURSOR_CELLS	https://www.gsea-msigdb.org/gsea/msigdb/cards/REACTOME_REGULATION_OF_GENE_EXPRESSION_IN_LATE_STAGE_BRANCHING_MORPHOGENESIS_PANCREATIC_BUD_PRECURSOR_CELLS.html	CREBBP	EP300	HES1	HNF1B	KAT2A	KAT2B	MAML1	MAML2	MAML3	MAMLD1	NEUROG3	NOTCH1	ONECUT1	ONECUT3	RBPJ	SNW1
REACTOME_REGULATION_OF_PLK1_ACTIVITY_AT_G2_M_TRANSITION	https://www.gsea-msigdb.org/gsea/msigdb/cards/REACTOME_REGULATION_OF_PLK1_ACTIVITY_AT_G2_M_TRANSITION.html	ACTR1A	AJUBA	AKAP9	ALMS1	AURKA	BORA	BTRC	CCNB1	CCNB2	CCP110	CDK1	CDK5RAP2	CENPJ	CEP131	CEP135	CEP152	CEP164	CEP192	CEP250	CEP290	CEP41	CEP57	CEP63	CEP70	CEP72	CEP76	CEP78	CETN2	CKAP5	CLASP1	CNTRL	CSNK1D	CSNK1E	CUL1	DCTN1	DCTN2	DCTN3	DYNC1H1	DYNC1I2	DYNLL1	FBXW11	FGFR1OP	HAUS1	HAUS2	HAUS3	HAUS4	HAUS5	HAUS6
REACTOME_REGULATION_OF_SIGNALING_BY_NODAL	https://www.gsea-msigdb.org/gsea/msigdb/cards/REACTOME_REGULATION_OF_SIGNALING_BY_NODAL.html	ACVR1B	ACVR1C	ACVR2A	ACVR2B	CER1	CFC1	DAND5	LEFTY1	LEFTY2	NODAL	TDGF1
REACTOME_REMOVAL_OF_THE_FLAP_INTERMEDIATE_FROM_THE_C_STRAND	https://www.gsea-msigdb.org/gsea/msigdb/cards/REACTOME_REMOVAL_OF_THE_FLAP_INTERMEDIATE_FROM_THE_C_STRAND.html	DNA2	FEN1	PCNA	POLD1	POLD2	POLD3	POLD4	RPA1	RPA2	RPA3	WRN
REACTOME_RESOLUTION_OF_SISTER_CHROMATID_COHESION	https://www.gsea-msigdb.org/gsea/msigdb/cards/REACTOME_RESOLUTION_OF_SISTER_CHROMATID_COHESION.html	AHCTF1	AURKB	B9D2	BIRC5	BUB1	BUB1B	BUB3	CCNB1	CCNB2	CDC20	CDCA5	CDCA8	CDK1	CENPA	CENPC	CENPE	CENPF	CENPH	CENPI	CENPK	CENPL	CENPM	CENPN	CENPO	CENPP	CENPQ	CENPS	CENPT	CENPU	CKAP5	CLASP1	CLASP2	CLIP1	DSN1	DYNC1H1	DYNC1I1	DYNC1I2	DYNC1LI1	DYNC1LI2	DYNLL1	DYNLL2	ERCC6L	HDAC8	INCENP	ITGB3BP	KIF18A	KIF2A	KIF2B
REACTOME_RET_SIGNALING	https://www.gsea-msigdb.org/gsea/msigdb/cards/REACTOME_RET_SIGNALING.html	ARTN	DOK1	DOK2	DOK4	DOK5	DOK6	FRS2	GAB1	GAB2	GDNF	GFRA1	GFRA2	GFRA3	GFRA4	GRB10	GRB2	GRB7	IRS2	MAPK7	NRTN	PDLIM7	PIK3CA	PIK3CB	PIK3CD	PIK3R1	PIK3R2	PIK3R3	PLCG1	PRKACA	PRKACB	PRKACG	PRKCA	PSPN	PTPN11	RAP1GAP	RET	SHC1	SHC3	SOS1	SRC
REACTOME_ROBO_RECEPTORS_BIND_AKAP5	https://www.gsea-msigdb.org/gsea/msigdb/cards/REACTOME_ROBO_RECEPTORS_BIND_AKAP5.html	AKAP5	PPP3CB	PRKACA	PRKACB	PRKACG	PRKAR2A	PRKCA	ROBO2	ROBO3
REACTOME_RORA_ACTIVATES_GENE_EXPRESSION	https://www.gsea-msigdb.org/gsea/msigdb/cards/REACTOME_RORA_ACTIVATES_GENE_EXPRESSION.html	CARM1	CHD9	CPT1A	CREBBP	EP300	HELZ2	MED1	NCOA1	NCOA2	NCOA6	PPARA	RORA	RXRA	SMARCD3	SREBF1	TBL1X	TBL1XR1	TGS1
REACTOME_RUNX2_REGULATES_BONE_DEVELOPMENT	https://www.gsea-msigdb.org/gsea/msigdb/cards/REACTOME_RUNX2_REGULATES_BONE_DEVELOPMENT.html	ABL1	AR	BGLAP	CBFB	COL1A1	GLI2	GLI3	HDAC3	HDAC4	HDAC6	HES1	HEY1	HEY2	IHH	MAF	MAPK1	MAPK3	RB1	RBM14	RUNX2	SATB2	SMAD1	SMAD4	SMAD6	SP7	SRC	UCMA	WWTR1	YAP1	YES1	ZNF521
REACTOME_RUNX2_REGULATES_CHONDROCYTE_MATURATION	https://www.gsea-msigdb.org/gsea/msigdb/cards/REACTOME_RUNX2_REGULATES_CHONDROCYTE_MATURATION.html	CBFB	GLI2	HDAC4	IHH	RUNX2
REACTOME_S_PHASE	https://www.gsea-msigdb.org/gsea/msigdb/cards/REACTOME_S_PHASE.html	AKT1	AKT2	AKT3	ANAPC1	ANAPC10	ANAPC11	ANAPC15	ANAPC16	ANAPC2	ANAPC4	ANAPC5	ANAPC7	CABLES1	CCNA1	CCNA2	CCND1	CCNE1	CCNE2	CCNH	CDC16	CDC23	CDC25A	CDC25B	CDC26	CDC27	CDC45	CDC6	CDCA5	CDK2	CDK4	CDK7	CDKN1A	CDKN1B	CDT1	CKS1B	CUL1	DNA2	E2F1	E2F4	E2F5	ESCO1	ESCO2	FEN1	FZR1	GINS1	GINS2	GINS3	GINS4
REACTOME_SCAVENGING_BY_CLASS_A_RECEPTORS	https://www.gsea-msigdb.org/gsea/msigdb/cards/REACTOME_SCAVENGING_BY_CLASS_A_RECEPTORS.html	APOA1	APOB	APOE	CALR	COL1A1	COL1A2	COL3A1	COL4A1	COL4A2	COLEC11	COLEC12	FTH1	FTL	HSP90B1	MARCO	MASP1	MSR1	SCARA5	SCGB3A2
REACTOME_SCAVENGING_BY_CLASS_B_RECEPTORS	https://www.gsea-msigdb.org/gsea/msigdb/cards/REACTOME_SCAVENGING_BY_CLASS_B_RECEPTORS.html	APOA1	APOB	CD36	SAA1	SCARB1	SSC5D
REACTOME_SCAVENGING_BY_CLASS_F_RECEPTORS	https://www.gsea-msigdb.org/gsea/msigdb/cards/REACTOME_SCAVENGING_BY_CLASS_F_RECEPTORS.html	APOB	CALR	HSP90AA1	HSPH1	HYOU1	SCARF1
REACTOME_SCAVENGING_OF_HEME_FROM_PLASMA	https://www.gsea-msigdb.org/gsea/msigdb/cards/REACTOME_SCAVENGING_OF_HEME_FROM_PLASMA.html	ALB	AMBP	APOA1	APOL1	CD163	HBA1	HBA2	HBB	HP	HPR	HPX	IGHA1	IGHA2	IGHV1-2	IGHV1-46	IGHV1-69	IGHV2-5	IGHV2-70	IGHV3-11	IGHV3-13	IGHV3-23	IGHV3-30	IGHV3-33	IGHV3-48	IGHV3-53	IGHV3-7	IGHV4-34	IGHV4-39	IGHV4-59	IGKV1-12	IGKV1-16	IGKV1-17	IGKV1-33	IGKV1-39	IGKV1-5	IGKV1D-12	IGKV1D-16	IGKV1D-33	IGKV1D-39	IGKV2-28	IGKV2-30	IGKV2D-28	IGKV2D-30	IGKV2D-40	IGKV3-11	IGKV3-15	IGKV3-20	IGKV3D-20
REACTOME_SCF_SKP2_MEDIATED_DEGRADATION_OF_P27_P21	https://www.gsea-msigdb.org/gsea/msigdb/cards/REACTOME_SCF_SKP2_MEDIATED_DEGRADATION_OF_P27_P21.html	CCNA1	CCNA2	CCND1	CCNE1	CCNE2	CDK2	CDK4	CDKN1A	CDKN1B	CKS1B	CUL1	PSMA1	PSMA2	PSMA3	PSMA4	PSMA5	PSMA6	PSMA7	PSMB1	PSMB10	PSMB2	PSMB3	PSMB4	PSMB5	PSMB6	PSMB7	PSMB8	PSMB9	PSMC1	PSMC2	PSMC3	PSMC4	PSMC5	PSMC6	PSMD1	PSMD10	PSMD11	PSMD12	PSMD13	PSMD14	PSMD2	PSMD3	PSMD4	PSMD5	PSMD6	PSMD7	PSMD8	PSMD9
REACTOME_SEALING_OF_THE_NUCLEAR_ENVELOPE_NE_BY_ESCRT_III	https://www.gsea-msigdb.org/gsea/msigdb/cards/REACTOME_SEALING_OF_THE_NUCLEAR_ENVELOPE_NE_BY_ESCRT_III.html	CC2D1B	CHMP2A	CHMP2B	CHMP3	CHMP4A	CHMP4B	CHMP4C	CHMP6	CHMP7	IST1	LEMD2	SPAST	TUBA1A	TUBA1B	TUBA1C	TUBA3C	TUBA3D	TUBA3E	TUBA4A	TUBA4B	TUBA8	TUBAL3	TUBB1	TUBB2A	TUBB2B	TUBB3	TUBB4A	TUBB4B	TUBB6	TUBB8	TUBB8B	VPS4A
REACTOME_SEMA3A_PAK_DEPENDENT_AXON_REPULSION	https://www.gsea-msigdb.org/gsea/msigdb/cards/REACTOME_SEMA3A_PAK_DEPENDENT_AXON_REPULSION.html	CFL1	FES	FYN	HSP90AA1	HSP90AB1	LIMK1	NRP1	PAK1	PAK2	PAK3	PLXNA1	PLXNA2	PLXNA3	PLXNA4	RAC1	SEMA3A
REACTOME_SEMA3A_PLEXIN_REPULSION_SIGNALING_BY_INHIBITING_INTEGRIN_ADHESION	https://www.gsea-msigdb.org/gsea/msigdb/cards/REACTOME_SEMA3A_PLEXIN_REPULSION_SIGNALING_BY_INHIBITING_INTEGRIN_ADHESION.html	FARP2	FES	FYN	NRP1	PIP5K1C	PLXNA1	PLXNA2	PLXNA3	PLXNA4	RAC1	RND1	RRAS	SEMA3A	TLN1
REACTOME_SEMA4D_IN_SEMAPHORIN_SIGNALING	https://www.gsea-msigdb.org/gsea/msigdb/cards/REACTOME_SEMA4D_IN_SEMAPHORIN_SIGNALING.html	ARHGAP35	ARHGEF11	ARHGEF12	ERBB2	LIMK1	LIMK2	MET	MYH10	MYH11	MYH14	MYH9	MYL12B	MYL6	MYL9	PLXNB1	RAC1	RHOA	RHOB	RHOC	RND1	ROCK1	ROCK2	RRAS	SEMA4D
REACTOME_SEMA4D_INDUCED_CELL_MIGRATION_AND_GROWTH_CONE_COLLAPSE	https://www.gsea-msigdb.org/gsea/msigdb/cards/REACTOME_SEMA4D_INDUCED_CELL_MIGRATION_AND_GROWTH_CONE_COLLAPSE.html	ARHGEF11	ARHGEF12	ERBB2	LIMK1	LIMK2	MYH10	MYH11	MYH14	MYH9	MYL12B	MYL6	MYL9	PLXNB1	RHOA	RHOB	RHOC	RND1	ROCK1	ROCK2	SEMA4D
REACTOME_SEMA4D_MEDIATED_INHIBITION_OF_CELL_ATTACHMENT_AND_MIGRATION	https://www.gsea-msigdb.org/gsea/msigdb/cards/REACTOME_SEMA4D_MEDIATED_INHIBITION_OF_CELL_ATTACHMENT_AND_MIGRATION.html	ARHGAP35	MET	PLXNB1	RAC1	RHOA	RND1	RRAS	SEMA4D
REACTOME_SEPARATION_OF_SISTER_CHROMATIDS	https://www.gsea-msigdb.org/gsea/msigdb/cards/REACTOME_SEPARATION_OF_SISTER_CHROMATIDS.html	AHCTF1	ANAPC1	ANAPC10	ANAPC11	ANAPC15	ANAPC16	ANAPC2	ANAPC4	ANAPC5	ANAPC7	AURKB	B9D2	BIRC5	BUB1	BUB1B	BUB3	CDC16	CDC20	CDC23	CDC26	CDC27	CDCA5	CDCA8	CENPA	CENPC	CENPE	CENPF	CENPH	CENPI	CENPK	CENPL	CENPM	CENPN	CENPO	CENPP	CENPQ	CENPS	CENPT	CENPU	CKAP5	CLASP1	CLASP2	CLIP1	DSN1	DYNC1H1	DYNC1I1	DYNC1I2	DYNC1LI1
REACTOME_SIGNALING_BY_NOTCH4	https://www.gsea-msigdb.org/gsea/msigdb/cards/REACTOME_SIGNALING_BY_NOTCH4.html	ACTA2	ADAM10	AKT1	APH1A	APH1B	CREBBP	CUL1	DLL4	EP300	FBXW7	FLT4	HES1	HES5	HEY1	HEY2	JAG1	KAT2A	KAT2B	MAML1	MAML2	MAML3	MAMLD1	NCSTN	NOTCH1	NOTCH2	NOTCH4	PSEN1	PSEN2	PSENEN	PSMA1	PSMA2	PSMA3	PSMA4	PSMA5	PSMA6	PSMA7	PSMB1	PSMB10	PSMB2	PSMB3	PSMB4	PSMB5	PSMB6	PSMB7	PSMB8	PSMB9	PSMC1	PSMC2
BIOCARTA_AKAP95_PATHWAY	https://www.gsea-msigdb.org/gsea/msigdb/cards/BIOCARTA_AKAP95_PATHWAY.html	AKAP8	CCNB1	CDK1	DDX5	NCAPD2	PPP2CA	PRKACB	PRKACG	PRKAG1	PRKAR2A	PRKAR2B
BIOCARTA_AKT_PATHWAY	https://www.gsea-msigdb.org/gsea/msigdb/cards/BIOCARTA_AKT_PATHWAY.html	AKT1	BAD	CASP9	CHUK	FASLG	FOXO1	FOXO3	FOXO4	GH1	GHR	HSP90AA1	IKBKB	IKBKG	NFKB1	NFKBIA	PDPK1	PIK3CA	PIK3CG	PIK3R1	PPP2CA	RELA	YWHAH
BIOCARTA_ARF_PATHWAY	https://www.gsea-msigdb.org/gsea/msigdb/cards/BIOCARTA_ARF_PATHWAY.html	ABL1	CDKN2A	E2F1	MDM2	MYC	PIK3CA	PIK3CG	PIK3R1	POLR1A	POLR1B	POLR1C	POLR1D	RAC1	RB1	TBX2	TP53	TWIST1
BIOCARTA_AT1R_PATHWAY	https://www.gsea-msigdb.org/gsea/msigdb/cards/BIOCARTA_AT1R_PATHWAY.html	AGT	AGTR1	ATF2	CALM1	CALM2	CALM3	EGFR	ELK1	GNAQ	GRB2	HRAS	JUN	MAP2K1	MAP2K2	MAP2K4	MAP3K1	MAPK1	MAPK3	MAPK8	PAK1	PRKCA	PRKCB	PTK2B	RAC1	RAF1	SHC1	SOS1
BIOCARTA_ATM_PATHWAY	https://www.gsea-msigdb.org/gsea/msigdb/cards/BIOCARTA_ATM_PATHWAY.html	ABL1	ATM	BRCA1	CDKN1A	CHEK1	CHEK2	GADD45A	JUN	MAPK8	MDM2	MRE11	NBN	NFKB1	NFKBIA	RAD50	RAD51	RBBP8	RELA	TP53	TP73
BIOCARTA_ATRBRCA_PATHWAY	https://www.gsea-msigdb.org/gsea/msigdb/cards/BIOCARTA_ATRBRCA_PATHWAY.html	ATM	ATR	BRCA1	BRCA2	CHEK1	CHEK2	FANCA	FANCC	FANCD2	FANCE	FANCF	FANCG	HUS1	MRE11	NBN	RAD1	RAD17	RAD50	RAD51	RAD9A	TP53	TREX1
BIOCARTA_BAD_PATHWAY	https://www.gsea-msigdb.org/gsea/msigdb/cards/BIOCARTA_BAD_PATHWAY.html	ADCY1	AKT1	BAD	BAX	BCL2	CSF2RB	IGF1	IGF1R	IL3	IL3RA	KIT	KITLG	MAPK1	MAPK3	PIK3CA	PIK3CG	PIK3R1	PRKACB	PRKACG	PRKAR1A	PRKAR1B	PRKAR2A	PRKAR2B	RPS6KA1	YWHAH
BIOCARTA_BOTULIN_PATHWAY	https://www.gsea-msigdb.org/gsea/msigdb/cards/BIOCARTA_BOTULIN_PATHWAY.html	CHRM1	CHRNA1	SNAP25	STX1A	VAMP2
BIOCARTA_BTG2_PATHWAY	https://www.gsea-msigdb.org/gsea/msigdb/cards/BIOCARTA_BTG2_PATHWAY.html	BTG1	BTG2	CCND1	CHAF1A	CHAF1B	FGF1	HOXB9	NGF	PRMT1	RB1	TP53
BIOCARTA_CASPASE_PATHWAY	https://www.gsea-msigdb.org/gsea/msigdb/cards/BIOCARTA_CASPASE_PATHWAY.html	APAF1	ARHGDIB	BIRC2	BIRC3	CASP1	CASP10	CASP2	CASP3	CASP4	CASP6	CASP7	CASP8	CASP9	DFFA	DFFB	GZMB	LMNA	LMNB1	LMNB2	PARP1	PRF1	XIAP
BIOCARTA_CELL2CELL_PATHWAY	https://www.gsea-msigdb.org/gsea/msigdb/cards/BIOCARTA_CELL2CELL_PATHWAY.html	ACTN1	ACTN2	ACTN3	BCAR1	CSK	CTNNA1	CTNNA2	CTNNA3	CTNNB1	LRRTM2	PECAM1	VCL
BIOCARTA_CELLCYCLE_PATHWAY	https://www.gsea-msigdb.org/gsea/msigdb/cards/BIOCARTA_CELLCYCLE_PATHWAY.html	CCNA1	CCNB1	CCND1	CCND2	CCND3	CCNE1	CCNH	CDC25A	CDK1	CDK2	CDK4	CDK6	CDK7	CDKN1A	CDKN1B	CDKN2A	CDKN2B	CDKN2C	CDKN2D	E2F1	RB1	RBL1	TFDP1
BIOCARTA_EFP_PATHWAY	https://www.gsea-msigdb.org/gsea/msigdb/cards/BIOCARTA_EFP_PATHWAY.html	CCNB1	CCNB2	CDK1	CDK2	CDK3	CDK4	CDK5	CDK6	CDK7	CDK8	ESR1	SFN	SMURF1	SMURF2	TP53	TRIM25
BIOCARTA_EGFR_SMRTE_PATHWAY	https://www.gsea-msigdb.org/gsea/msigdb/cards/BIOCARTA_EGFR_SMRTE_PATHWAY.html	EGF	EGFR	MAP2K1	MAP3K1	MAPK14	NCOR2	RARA	RXRA	THRA	THRB	ZBTB16
BIOCARTA_P38MAPK_PATHWAY	https://www.gsea-msigdb.org/gsea/msigdb/cards/BIOCARTA_P38MAPK_PATHWAY.html	ATF2	CDC42	CREB1	DAXX	DDIT3	ELK1	GRB2	HMGN1	HRAS	HSPB1	HSPB2	MAP2K4	MAP2K6	MAP3K1	MAP3K5	MAP3K7	MAP3K9	MAPK14	MAPKAPK2	MAPKAPK5	MAX	MKNK1	MYC	PLA2G4A	RAC1	RAPGEF2	RIPK1	RPS6KA5	SHC1	STAT1	TGFB1	TGFB2	TGFB3	TGFBR1	TRADD	TRAF2
BIOCARTA_P53_PATHWAY	https://www.gsea-msigdb.org/gsea/msigdb/cards/BIOCARTA_P53_PATHWAY.html	APAF1	ATM	BAX	BCL2	CCND1	CCNE1	CDK2	CDK4	CDKN1A	E2F1	GADD45A	MDM2	PCNA	RB1	TIMP3	TP53
BIOCARTA_RAB_PATHWAY	https://www.gsea-msigdb.org/gsea/msigdb/cards/BIOCARTA_RAB_PATHWAY.html	ACTA1	RAB11A	RAB1A	RAB27A	RAB2A	RAB3A	RAB4A	RAB5A	RAB6A	RAB6C	RAB7A	RAB8A	RAB9A
BIOCARTA_RACCYCD_PATHWAY	https://www.gsea-msigdb.org/gsea/msigdb/cards/BIOCARTA_RACCYCD_PATHWAY.html	AKT1	CCND1	CCNE1	CDK2	CDK4	CDK6	CDKN1A	CDKN1B	CHUK	E2F1	HRAS	IKBKB	IKBKG	MAPK1	MAPK3	NFKB1	NFKBIA	PAK1	PIK3CA	PIK3R1	RAC1	RAF1	RB1	RELA	RHOA	TFDP1
[truncated: 1,083 more columns]

## Sheet: geneset_DNAdamage
BIOCARTA_ATM_PATHWAY	https://www.gsea-msigdb.org/gsea/msigdb/cards/BIOCARTA_ATM_PATHWAY.html	ABL1	ATM	BRCA1	CDKN1A	CHEK1	CHEK2	GADD45A	JUN	MAPK8	MDM2	MRE11	NBN	NFKB1	NFKBIA	RAD50	RAD51	RBBP8	RELA	TP53	TP73
BIOCARTA_ATRBRCA_PATHWAY	https://www.gsea-msigdb.org/gsea/msigdb/cards/BIOCARTA_ATRBRCA_PATHWAY.html	ATM	ATR	BRCA1	BRCA2	CHEK1	CHEK2	FANCA	FANCC	FANCD2	FANCE	FANCF	FANCG	HUS1	MRE11	NBN	RAD1	RAD17	RAD50	RAD51	RAD9A	TP53	TREX1
BIOCARTA_P53_PATHWAY	https://www.gsea-msigdb.org/gsea/msigdb/cards/BIOCARTA_P53_PATHWAY.html	APAF1	ATM	BAX	BCL2	CCND1	CCNE1	CDK2	CDK4	CDKN1A	E2F1	GADD45A	MDM2	PCNA	RB1	TIMP3	TP53
KEGG_AMYOTROPHIC_LATERAL_SCLEROSIS_ALS	https://www.gsea-msigdb.org/gsea/msigdb/cards/KEGG_AMYOTROPHIC_LATERAL_SCLEROSIS_ALS.html	ALS2	APAF1	BAD	BAX	BCL2	BCL2L1	BID	CASP1	CASP3	CASP9	CAT	CCS	CHP1	CHP2	CYCS	DAXX	DERL1	GPX1	GRIA1	GRIA2	GRIN1	GRIN2A	GRIN2B	GRIN2C	GRIN2D	MAP2K3	MAP2K6	MAP3K5	MAPK11	MAPK12	MAPK13	MAPK14	NEFH	NEFL	NEFM	NOS1	PPP3CA	PPP3CB	PPP3CC	PPP3R1	PPP3R2	PRPH	PRPH2	RAB5A	RAC1	SLC1A2	SOD1	TNF
KEGG_BASE_EXCISION_REPAIR	https://www.gsea-msigdb.org/gsea/msigdb/cards/KEGG_BASE_EXCISION_REPAIR.html	APEX1	APEX2	FEN1	HMGB1	HMGB1P1	HMGB1P40	LIG1	LIG3	MBD4	MPG	MUTYH	NEIL1	NEIL2	NEIL3	NTHL1	OGG1	PARP1	PARP2	PARP3	PARP4	PCNA	POLB	POLD1	POLD2	POLD3	POLD4	POLE	POLE2	POLE3	POLE4	POLL	SMUG1	TDG	UNG	XRCC1
KEGG_HOMOLOGOUS_RECOMBINATION	https://www.gsea-msigdb.org/gsea/msigdb/cards/KEGG_HOMOLOGOUS_RECOMBINATION.html	BLM	BRCA2	EME1	MRE11	MUS81	NBN	POLD1	POLD2	POLD3	POLD4	RAD50	RAD51	RAD51B	RAD51C	RAD51D	RAD52	RAD54B	RAD54L	RPA1	RPA2	RPA3	RPA4	SEM1	SSBP1	TOP3A	TOP3B	XRCC2	XRCC3
KEGG_HUNTINGTONS_DISEASE	https://www.gsea-msigdb.org/gsea/msigdb/cards/KEGG_HUNTINGTONS_DISEASE.html	AP2A1	AP2A2	AP2B1	AP2M1	AP2S1	APAF1	ATP5F1A	ATP5F1B	ATP5F1C	ATP5F1D	ATP5F1E	ATP5MC1	ATP5MC1P5	ATP5MC2	ATP5MC3	ATP5PB	ATP5PD	ATP5PF	ATP5PO	BAX	BBC3	BDNF	CASP3	CASP8	CASP9	CLTA	CLTB	CLTC	CLTCL1	COX4I1	COX4I2	COX5A	COX5B	COX6A1	COX6A2	COX6B1	COX6B2	COX6C	COX6CP3	COX7A1	COX7A2	COX7A2L	COX7B	COX7B2	COX7C	COX8A	COX8C	CREB1
KEGG_LIMONENE_AND_PINENE_DEGRADATION	https://www.gsea-msigdb.org/gsea/msigdb/cards/KEGG_LIMONENE_AND_PINENE_DEGRADATION.html	ALDH1B1	ALDH2	ALDH3A2	ALDH7A1	ALDH9A1	ECHS1	EHHADH	HADHA	NAA80	YOD1
KEGG_MISMATCH_REPAIR	https://www.gsea-msigdb.org/gsea/msigdb/cards/KEGG_MISMATCH_REPAIR.html	EXO1	LIG1	MLH1	MLH3	MSH2	MSH3	MSH6	PCNA	PMS2	POLD1	POLD2	POLD3	POLD4	RFC1	RFC2	RFC3	RFC4	RFC5	RPA1	RPA2	RPA3	RPA4	SSBP1
KEGG_NON_HOMOLOGOUS_END_JOINING	https://www.gsea-msigdb.org/gsea/msigdb/cards/KEGG_NON_HOMOLOGOUS_END_JOINING.html	DCLRE1C	DNTT	FEN1	LIG4	MRE11	NHEJ1	POLL	POLM	PRKDC	RAD50	XRCC4	XRCC5	XRCC6
KEGG_NUCLEOTIDE_EXCISION_REPAIR	https://www.gsea-msigdb.org/gsea/msigdb/cards/KEGG_NUCLEOTIDE_EXCISION_REPAIR.html	CCNH	CDK7	CETN2	CUL4A	CUL4B	DDB1	DDB2	ERCC1	ERCC2	ERCC3	ERCC4	ERCC5	ERCC6	ERCC8	GTF2H1	GTF2H2	GTF2H3	GTF2H4	GTF2H5	LIG1	MNAT1	PCNA	POLD1	POLD2	POLD3	POLD4	POLE	POLE2	POLE3	POLE4	RAD23A	RAD23B	RBX1	RFC1	RFC2	RFC3	RFC4	RFC5	RPA1	RPA2	RPA3	RPA4	XPA	XPC
KEGG_P53_SIGNALING_PATHWAY	https://www.gsea-msigdb.org/gsea/msigdb/cards/KEGG_P53_SIGNALING_PATHWAY.html	ADGRB1	APAF1	ATM	ATR	BAX	BBC3	BID	CASP3	CASP8	CASP9	CCNB1	CCNB2	CCNB3	CCND1	CCND2	CCND3	CCNE1	CCNE2	CCNG1	CCNG2	CD82	CDK1	CDK2	CDK4	CDK6	CDKN1A	CDKN2A	CHEK1	CHEK2	COP1	CYCS	DDB2	EI24	FAS	GADD45A	GADD45B	GADD45G	GTSE1	IGF1	IGFBP3	MDM2	MDM4	PERP	PIDD1	PMAIP1	PPM1D	PTEN	RCHY1
KEGG_PARKINSONS_DISEASE	https://www.gsea-msigdb.org/gsea/msigdb/cards/KEGG_PARKINSONS_DISEASE.html	APAF1	ATP5F1A	ATP5F1B	ATP5F1C	ATP5F1D	ATP5F1E	ATP5MC1	ATP5MC1P5	ATP5MC2	ATP5MC3	ATP5PB	ATP5PD	ATP5PF	ATP5PO	CASP3	CASP9	COX4I1	COX4I2	COX5A	COX5B	COX6A1	COX6A2	COX6B1	COX6B2	COX6C	COX6CP3	COX7A1	COX7A2	COX7A2L	COX7B	COX7B2	COX7C	COX8A	COX8C	CYC1	CYCS	GPR37	HTRA2	LRRK2	MT-ATP6	MT-ATP8	MT-CO1	MT-CO2	MT-CO3	MT-CYB	MT-ND1	MT-ND2	MT-ND3
KEGG_PRION_DISEASES	https://www.gsea-msigdb.org/gsea/msigdb/cards/KEGG_PRION_DISEASES.html	BAX	C1QA	C1QB	C1QC	C5	C6	C7	C8A	C8B	C8G	C9	CCL5	EGR1	ELK1	FYN	HSPA1A	HSPA5	IL1A	IL1B	IL6	LAMC1	MAP2K1	MAP2K2	MAPK1	MAPK3	NCAM1	NCAM2	NOTCH1	PRKACA	PRKACB	PRKACG	PRKX	PRNP	SOD1	STIP1
KEGG_RNA_DEGRADATION	https://www.gsea-msigdb.org/gsea/msigdb/cards/KEGG_RNA_DEGRADATION.html	C1D	C1DP2	C1DP3	CNOT1	CNOT10	CNOT2	CNOT3	CNOT4	CNOT6	CNOT6L	CNOT7	CNOT8	CNOT9	DCP1A	DCP1B	DCP2	DCPS	DDX6	DIS3	EDC3	EDC4	ENO1	ENO2	ENO3	EXOSC1	EXOSC10	EXOSC2	EXOSC3	EXOSC4	EXOSC5	EXOSC6	EXOSC7	EXOSC8	EXOSC9	HSPA9	HSPD1	LSM1	LSM2	LSM3	LSM4	LSM5	LSM6	LSM7	LSM8	MPHOSPH6	MTREX	PAPOLA	PAPOLB
KEGG_UBIQUITIN_MEDIATED_PROTEOLYSIS	https://www.gsea-msigdb.org/gsea/msigdb/cards/KEGG_UBIQUITIN_MEDIATED_PROTEOLYSIS.html	AIRE	ANAPC1	ANAPC10	ANAPC11	ANAPC13	ANAPC2	ANAPC4	ANAPC5	ANAPC7	BIRC2	BIRC3	BIRC6	BRCA1	BTRC	CBL	CBLB	CBLC	CDC16	CDC20	CDC23	CDC26	CDC27	CDC34	COP1	CUL1	CUL2	CUL3	CUL4A	CUL4B	CUL5	CUL7	DDB1	DDB2	DET1	ELOB	ELOC	ERCC8	FANCL	FBXO2	FBXO4	FBXW11	FBXW7	FBXW8	FZR1	HERC1	HERC2	HERC3	HERC4
PID_ATM_PATHWAY	https://www.gsea-msigdb.org/gsea/msigdb/cards/PID_ATM_PATHWAY.html	ABL1	ABRAXAS1	ATM	BID	BLM	BRCA1	CDC25A	CDC25C	CHEK2	COP1	CTBP1	DCLRE1C	FANCD2	H2AX	KAT5	MDC1	MDM2	MRE11	NBN	RAD17	RAD50	RAD9A	RBBP8	RNF8	SMC1A	SMC3	TERF2	TOP3A	TP53BP1	TRIM28	UBE2N	UIMC1	XRCC4	YWHAB
PID_ATR_PATHWAY	https://www.gsea-msigdb.org/gsea/msigdb/cards/PID_ATR_PATHWAY.html	ATR	ATRIP	BRCA2	CCNA2	CDC25A	CDC25C	CDC6	CDK2	CEP164	CHEK1	CLSPN	FANCD2	FBXW11	HUS1	MCM2	MCM7	MDM2	NBN	PLK1	PPP2CA	PPP2R1A	PPP2R2B	RAD1	RAD17	RAD51	RAD9A	RFC2	RFC3	RFC4	RFC5	RPA1	RPA2	SMARCAL1	SSPO	TIMELESS	TIPIN	TOPBP1	YWHAB	YWHAZ
PID_BARD1_PATHWAY	https://www.gsea-msigdb.org/gsea/msigdb/cards/PID_BARD1_PATHWAY.html	ATM	ATR	BARD1	BRCA1	CCNE1	CDK2	CSTF1	EWSR1	FANCA	FANCC	FANCD2	FANCE	FANCF	FANCG	FANCL	MRE11	NBN	NPM1	PCNA	PRKDC	RAD50	RAD51	RBBP8	TOPBP1	TP53	UBE2D3	UBE2L3	XRCC5	XRCC6
PID_DNA_PK_PATHWAY	https://www.gsea-msigdb.org/gsea/msigdb/cards/PID_DNA_PK_PATHWAY.html	APLF	APTX	CSNK2A1	CSNK2A2	CSNK2B	DCLRE1C	DNTT	LIG4	NHEJ1	PNKP	POLL	POLM	PRKDC	XRCC4	XRCC5	XRCC6
PID_FANCONI_PATHWAY	https://www.gsea-msigdb.org/gsea/msigdb/cards/PID_FANCONI_PATHWAY.html	ATM	ATR	ATRIP	BLM	BRCA1	BRCA2	BRIP1	CENPS	CHEK1	FAAP100	FAAP24	FAN1	FANCA	FANCB	FANCC	FANCD2	FANCE	FANCF	FANCG	FANCI	FANCL	FANCM	FBXW11	H2AX	HES1	HUS1	MRE11	NBN	PALB2	RAD1	RAD17	RAD50	RAD9A	RFC2	RFC3	RFC4	RFC5	RMI1	RPA1	RPA2	SSPO	TOP3A	TOPBP1	UBE2T	USP1	WDR48	XRCC3
PID_FOXO_PATHWAY	https://www.gsea-msigdb.org/gsea/msigdb/cards/PID_FOXO_PATHWAY.html	AKT1	BCL2L11	BCL6	CAT	CCNB1	CDK2	CDKN1B	CHUK	CREBBP	CSNK1A1	CSNK1D	CSNK1E	CSNK1G1	CSNK1G2	CSNK1G3	CTNNB1	EP300	FASLG	FBXO32	FOXO1	FOXO3	FOXO4	G6PC	GADD45A	IKBKB	KAT2B	MAPK10	MAPK8	MAPK9	MST1	PLK1	RALA	RALB	RAN	RBL2	SFN	SGK1	SIRT1	SKP2	SOD2	USP7	XPO1	YWHAB	YWHAE	YWHAG	YWHAH	YWHAQ	YWHAZ
PID_P53_DOWNSTREAM_PATHWAY	https://www.gsea-msigdb.org/gsea/msigdb/cards/PID_P53_DOWNSTREAM_PATHWAY.html	AFP	AIFM2	APAF1	APC	ARID3A	ATF3	BAK1	BAX	BBC3	BCL2	BCL2A1	BCL2L1	BCL2L14	BCL2L2	BCL6	BDKRB2	BID	BNIP3L	BTG2	CARM1	CASP1	CASP10	CASP6	CAV1	CCNB1	CCNG1	CCNK	CD82	CDKN1A	CEBPZ	COL18A1	COP1	CREBBP	CSE1L	CTSD	CX3CL1	DDB2	DDIT4	DDX5	DGCR8	DKK1	DROSHA	DUSP1	DUSP5	E2F1	E2F2	E2F3	EDN2
PID_P53_REGULATION_PATHWAY	https://www.gsea-msigdb.org/gsea/msigdb/cards/PID_P53_REGULATION_PATHWAY.html	ABL1	AKT1	ATM	ATR	CCNA2	CCNG1	CDK2	CDKN2A	CHEK1	CHEK2	COP1	CREBBP	CSE1L	CSNK1A1	CSNK1D	CSNK1E	CSNK1G1	CSNK1G2	CSNK1G3	DAXX	DYRK2	E4F1	EP300	FBXO11	GSK3B	HIPK2	HUWE1	KAT2B	KAT5	KAT8	KMT5A	MAPK14	MAPK8	MAPK9	MDM2	MDM4	NEDD8	PIN1	PPM1D	PPP1R13L	PPP2CA	PRKCD	PRMT5	PTPA	RASSF1	RCHY1	RPL11	RPL23
REACTOME_2_LTR_CIRCLE_FORMATION	https://www.gsea-msigdb.org/gsea/msigdb/cards/REACTOME_2_LTR_CIRCLE_FORMATION.html	BANF1	HMGA1	LIG4	PSIP1	XRCC4	XRCC5	XRCC6
REACTOME_ACTIVATION_OF_ATR_IN_RESPONSE_TO_REPLICATION_STRESS	https://www.gsea-msigdb.org/gsea/msigdb/cards/REACTOME_ACTIVATION_OF_ATR_IN_RESPONSE_TO_REPLICATION_STRESS.html	ATR	ATRIP	CDC25A	CDC25C	CDC45	CDC6	CDC7	CDK2	CHEK1	CLSPN	DBF4	HUS1	MCM10	MCM2	MCM3	MCM4	MCM5	MCM6	MCM7	MCM8	ORC1	ORC2	ORC3	ORC4	ORC5	ORC6	RAD1	RAD17	RAD9A	RAD9B	RFC2	RFC3	RFC4	RFC5	RPA1	RPA2	RPA3
REACTOME_ACTIVATION_OF_PUMA_AND_TRANSLOCATION_TO_MITOCHONDRIA	https://www.gsea-msigdb.org/gsea/msigdb/cards/REACTOME_ACTIVATION_OF_PUMA_AND_TRANSLOCATION_TO_MITOCHONDRIA.html	BBC3	E2F1	PPP1R13B	TFDP1	TFDP2	TP53	TP53BP2	TP63	TP73
REACTOME_ACTIVATION_OF_THE_PRE_REPLICATIVE_COMPLEX	https://www.gsea-msigdb.org/gsea/msigdb/cards/REACTOME_ACTIVATION_OF_THE_PRE_REPLICATIVE_COMPLEX.html	CDC45	CDC6	CDC7	CDK2	CDT1	DBF4	GMNN	MCM10	MCM2	MCM3	MCM4	MCM5	MCM6	MCM7	MCM8	ORC1	ORC2	ORC3	ORC4	ORC5	ORC6	POLA1	POLA2	POLE	POLE2	POLE3	POLE4	PRIM1	PRIM2	RPA1	RPA2	RPA3	RPA4
REACTOME_APEX1_INDEPENDENT_RESOLUTION_OF_AP_SITES_VIA_THE_SINGLE_NUCLEOTIDE_REPLACEMENT_PATHWAY	https://www.gsea-msigdb.org/gsea/msigdb/cards/REACTOME_APEX1_INDEPENDENT_RESOLUTION_OF_AP_SITES_VIA_THE_SINGLE_NUCLEOTIDE_REPLACEMENT_PATHWAY.html	LIG3	NEIL1	NEIL2	OGG1	PNKP	POLB	XRCC1
REACTOME_APOPTOSIS_INDUCED_DNA_FRAGMENTATION	https://www.gsea-msigdb.org/gsea/msigdb/cards/REACTOME_APOPTOSIS_INDUCED_DNA_FRAGMENTATION.html	CASP3	DFFA	DFFB	H1-0	H1-1	H1-2	H1-3	H1-4	H1-5	HMGB1	HMGB2	KPNA1	KPNB1
REACTOME_APOPTOTIC_EXECUTION_PHASE	https://www.gsea-msigdb.org/gsea/msigdb/cards/REACTOME_APOPTOTIC_EXECUTION_PHASE.html	ACIN1	ADD1	APC	BCAP31	BIRC2	BMX	CASP3	CASP6	CASP7	CASP8	CDH1	CLSPN	CTNNB1	DBNL	DFFA	DFFB	DNM1L	DSG1	DSG2	DSG3	DSP	FNTA	GAS2	GSN	H1-0	H1-1	H1-2	H1-3	H1-4	H1-5	HMGB1	HMGB2	KPNA1	KPNB1	LMNA	LMNB1	MAPT	OCLN	PAK2	PKP1	PLEC	PRKCD	PRKCQ	PTK2	ROCK1	SATB1	SPTAN1	STK24
REACTOME_APOPTOTIC_FACTOR_MEDIATED_RESPONSE	https://www.gsea-msigdb.org/gsea/msigdb/cards/REACTOME_APOPTOTIC_FACTOR_MEDIATED_RESPONSE.html	APAF1	APIP	AVEN	BAK1	BAX	C1QBP	CARD8	CASP3	CASP7	CASP9	CDKN2A	CYCS	DIABLO	MAPK1	MAPK3	SEPTIN4	UACA	XIAP
REACTOME_ASSEMBLY_OF_THE_PRE_REPLICATIVE_COMPLEX	https://www.gsea-msigdb.org/gsea/msigdb/cards/REACTOME_ASSEMBLY_OF_THE_PRE_REPLICATIVE_COMPLEX.html	CDC6	CDT1	E2F1	E2F2	E2F3	GMNN	MCM2	MCM3	MCM4	MCM5	MCM6	MCM7	MCM8	ORC1	ORC2	ORC3	ORC4	ORC5	ORC6	PSMA1	PSMA2	PSMA3	PSMA4	PSMA5	PSMA6	PSMA7	PSMA8	PSMB1	PSMB10	PSMB11	PSMB2	PSMB3	PSMB4	PSMB5	PSMB6	PSMB7	PSMB8	PSMB9	PSMC1	PSMC2	PSMC3	PSMC4	PSMC5	PSMC6	PSMD1	PSMD10	PSMD11	PSMD12
REACTOME_BASE_EXCISION_REPAIR	https://www.gsea-msigdb.org/gsea/msigdb/cards/REACTOME_BASE_EXCISION_REPAIR.html	ACD	ADPRHL2	APEX1	FEN1	H2AB1	H2AC14	H2AC18	H2AC19	H2AC20	H2AC4	H2AC6	H2AC7	H2AC8	H2AJ	H2AX	H2AZ1	H2AZ2	H2BC1	H2BC10	H2BC11	H2BC12	H2BC13	H2BC14	H2BC15	H2BC17	H2BC21	H2BC3	H2BC4	H2BC5	H2BC6	H2BC7	H2BC8	H2BC9	H2BS1	H2BU1	H3-4	H4-16	H4C1	H4C11	H4C12	H4C13	H4C14	H4C15	H4C2	H4C3	H4C4	H4C5	H4C6
REACTOME_BASE_EXCISION_REPAIR_AP_SITE_FORMATION	https://www.gsea-msigdb.org/gsea/msigdb/cards/REACTOME_BASE_EXCISION_REPAIR_AP_SITE_FORMATION.html	ACD	H2AB1	H2AC14	H2AC18	H2AC19	H2AC20	H2AC4	H2AC6	H2AC7	H2AC8	H2AJ	H2AX	H2AZ1	H2AZ2	H2BC1	H2BC10	H2BC11	H2BC12	H2BC13	H2BC14	H2BC15	H2BC17	H2BC21	H2BC3	H2BC4	H2BC5	H2BC6	H2BC7	H2BC8	H2BC9	H2BS1	H2BU1	H3-4	H4-16	H4C1	H4C11	H4C12	H4C13	H4C14	H4C15	H4C2	H4C3	H4C4	H4C5	H4C6	H4C8	H4C9	MBD4
REACTOME_CASPASE_ACTIVATION_VIA_DEATH_RECEPTORS_IN_THE_PRESENCE_OF_LIGAND	https://www.gsea-msigdb.org/gsea/msigdb/cards/REACTOME_CASPASE_ACTIVATION_VIA_DEATH_RECEPTORS_IN_THE_PRESENCE_OF_LIGAND.html	CASP8	CD14	CFLAR	FADD	FAS	FASLG	LY96	RIPK1	TICAM1	TICAM2	TLR4	TNFRSF10A	TNFRSF10B	TNFSF10	TRADD	TRAF2
REACTOME_CASPASE_ACTIVATION_VIA_DEPENDENCE_RECEPTORS_IN_THE_ABSENCE_OF_LIGAND	https://www.gsea-msigdb.org/gsea/msigdb/cards/REACTOME_CASPASE_ACTIVATION_VIA_DEPENDENCE_RECEPTORS_IN_THE_ABSENCE_OF_LIGAND.html	APPL1	CASP3	CASP9	DAPK1	DAPK2	DAPK3	DCC	MAGED1	UNC5A	UNC5B
REACTOME_CASPASE_ACTIVATION_VIA_EXTRINSIC_APOPTOTIC_SIGNALLING_PATHWAY	https://www.gsea-msigdb.org/gsea/msigdb/cards/REACTOME_CASPASE_ACTIVATION_VIA_EXTRINSIC_APOPTOTIC_SIGNALLING_PATHWAY.html	APPL1	CASP3	CASP8	CASP9	CD14	CFLAR	DAPK1	DAPK2	DAPK3	DCC	FADD	FAS	FASLG	LY96	MAGED1	RIPK1	TICAM1	TICAM2	TLR4	TNFRSF10A	TNFRSF10B	TNFSF10	TRADD	TRAF2	UNC5A	UNC5B
REACTOME_CDC6_ASSOCIATION_WITH_THE_ORC_ORIGIN_COMPLEX	https://www.gsea-msigdb.org/gsea/msigdb/cards/REACTOME_CDC6_ASSOCIATION_WITH_THE_ORC_ORIGIN_COMPLEX.html	CDC6	E2F1	E2F2	E2F3	MCM8	ORC1	ORC2	ORC3	ORC4	ORC5	ORC6
REACTOME_CHK1_CHK2_CDS1_MEDIATED_INACTIVATION_OF_CYCLIN_B_CDK1_COMPLEX	https://www.gsea-msigdb.org/gsea/msigdb/cards/REACTOME_CHK1_CHK2_CDS1_MEDIATED_INACTIVATION_OF_CYCLIN_B_CDK1_COMPLEX.html	CCNB1	CDC25C	CDK1	CHEK1	CHEK2	SFN	WEE1	YWHAB	YWHAE	YWHAG	YWHAH	YWHAQ	YWHAZ
REACTOME_CHROMATIN_MODIFYING_ENZYMES	https://www.gsea-msigdb.org/gsea/msigdb/cards/REACTOME_CHROMATIN_MODIFYING_ENZYMES.html	AC118549.1	ACTB	ACTL6A	ACTL6B	AEBP2	ARID1A	ARID1B	ARID2	ARID4A	ARID4B	ARID5B	ASH1L	ASH2L	ATF2	ATF7IP	ATXN7	ATXN7L3	BRD1	BRD8	BRMS1	BRPF1	BRPF3	BRWD1	CARM1	CCND1	CDK4	CHD3	CHD4	CLOCK	COPRS	CREBBP	DMAP1	DNMT3A	DOT1L	DPY30	DR1	EED	EHMT1	EHMT2	ELP1	ELP2	ELP3	ELP4	ELP5	ELP6	ENY2	EP300	EP400
REACTOME_DEFECTS_IN_COBALAMIN_B12_METABOLISM	https://www.gsea-msigdb.org/gsea/msigdb/cards/REACTOME_DEFECTS_IN_COBALAMIN_B12_METABOLISM.html	ABCD4	AMN	CBLIF	CD320	CUBN	LMBRD1	MMAA	MMAB	MMACHC	MMADHC	MMUT	MTR	MTRR	TCN2
REACTOME_DISEASES_OF_DNA_REPAIR	https://www.gsea-msigdb.org/gsea/msigdb/cards/REACTOME_DISEASES_OF_DNA_REPAIR.html	MLH1	MSH2	MSH3	MSH6	MUTYH	NEIL1	NEIL3	NTHL1	OGG1	PMS2
REACTOME_DISEASES_OF_MISMATCH_REPAIR_MMR	https://www.gsea-msigdb.org/gsea/msigdb/cards/REACTOME_DISEASES_OF_MISMATCH_REPAIR_MMR.html	MLH1	MSH2	MSH3	MSH6	PMS2
REACTOME_DISPLACEMENT_OF_DNA_GLYCOSYLASE_BY_APEX1	https://www.gsea-msigdb.org/gsea/msigdb/cards/REACTOME_DISPLACEMENT_OF_DNA_GLYCOSYLASE_BY_APEX1.html	APEX1	MBD4	MPG	MUTYH	NTHL1	OGG1	SMUG1	TDG	UNG
REACTOME_DNA_DAMAGE_BYPASS	https://www.gsea-msigdb.org/gsea/msigdb/cards/REACTOME_DNA_DAMAGE_BYPASS.html	CUL4A	CUL4B	DDB1	DTL	ISG15	MAD2L2	NPLOC4	PCLAF	PCNA	POLD1	POLD2	POLD3	POLD4	POLE	POLE2	POLE3	POLE4	POLH	POLI	POLK	RAD18	RBX1	RCHY1	REV1	REV3L	RFC1	RFC2	RFC3	RFC4	RFC5	RPA1	RPA2	RPA3	RPS27A	SPRTN	TRIM25	UBA52	UBA7	UBB	UBC	UBE2B	UBE2L6	UFD1	USP1	USP10	USP43	VCP	WDR48
REACTOME_DNA_DAMAGE_RECOGNITION_IN_GG_NER	https://www.gsea-msigdb.org/gsea/msigdb/cards/REACTOME_DNA_DAMAGE_RECOGNITION_IN_GG_NER.html	ACTB	ACTL6A	ACTR5	ACTR8	CETN2	COPS2	COPS3	COPS4	COPS5	COPS6	COPS7A	COPS7B	COPS8	CUL4A	CUL4B	DDB1	DDB2	GPS1	INO80	INO80B	INO80C	INO80D	INO80E	MCRS1	NFRKB	PARP1	PARP2	RAD23A	RAD23B	RBX1	RPS27A	RUVBL1	TFPT	UBA52	UBB	UBC	XPC	YY1
REACTOME_DNA_DAMAGE_REVERSAL	https://www.gsea-msigdb.org/gsea/msigdb/cards/REACTOME_DNA_DAMAGE_REVERSAL.html	ALKBH2	ALKBH3	ALKBH5	ASCC1	ASCC2	ASCC3	FTO	MGMT
REACTOME_DNA_DAMAGE_TELOMERE_STRESS_INDUCED_SENESCENCE	https://www.gsea-msigdb.org/gsea/msigdb/cards/REACTOME_DNA_DAMAGE_TELOMERE_STRESS_INDUCED_SENESCENCE.html	ACD	ASF1A	ATM	CABIN1	CCNA1	CCNA2	CCNE1	CCNE2	CDK2	CDKN1A	CDKN1B	EP400	H1-0	H1-1	H1-2	H1-3	H1-4	H1-5	H2AB1	H2AC14	H2AC18	H2AC19	H2AC20	H2AC4	H2AC6	H2AC7	H2AC8	H2AJ	H2AX	H2AZ1	H2AZ2	H2BC1	H2BC10	H2BC11	H2BC12	H2BC13	H2BC14	H2BC15	H2BC17	H2BC21	H2BC3	H2BC4	H2BC5	H2BC6	H2BC7	H2BC8	H2BC9	H2BS1
REACTOME_DNA_DOUBLE_STRAND_BREAK_REPAIR	https://www.gsea-msigdb.org/gsea/msigdb/cards/REACTOME_DNA_DOUBLE_STRAND_BREAK_REPAIR.html	ABL1	ABRAXAS1	APBB1	ATM	ATR	ATRIP	BABAM1	BABAM2	BAP1	BARD1	BAZ1B	BLM	BRCA1	BRCA2	BRCC3	BRIP1	CCNA1	CCNA2	CDK2	CHEK1	CHEK2	CLSPN	DCLRE1C	DNA2	EME1	EME2	ERCC1	ERCC4	EXO1	EYA1	EYA2	EYA3	EYA4	FEN1	GEN1	H2AX	H2BC1	H2BC10	H2BC11	H2BC12	H2BC13	H2BC14	H2BC15	H2BC17	H2BC21	H2BC3	H2BC4	H2BC5
REACTOME_DNA_DOUBLE_STRAND_BREAK_RESPONSE	https://www.gsea-msigdb.org/gsea/msigdb/cards/REACTOME_DNA_DOUBLE_STRAND_BREAK_RESPONSE.html	ABL1	ABRAXAS1	APBB1	ATM	BABAM1	BABAM2	BAP1	BARD1	BAZ1B	BRCA1	BRCC3	CHEK2	EYA1	EYA2	EYA3	EYA4	H2AX	H2BC1	H2BC10	H2BC11	H2BC12	H2BC13	H2BC14	H2BC15	H2BC17	H2BC21	H2BC3	H2BC4	H2BC5	H2BC6	H2BC7	H2BC8	H2BC9	H2BS1	H2BU1	H3-4	H4-16	H4C1	H4C11	H4C12	H4C13	H4C14	H4C15	H4C2	H4C3	H4C4	H4C5	H4C6
REACTOME_DNA_METHYLATION	https://www.gsea-msigdb.org/gsea/msigdb/cards/REACTOME_DNA_METHYLATION.html	DNMT1	DNMT3A	DNMT3B	DNMT3L	H2AB1	H2AC14	H2AC18	H2AC19	H2AC20	H2AC4	H2AC6	H2AC7	H2AC8	H2AJ	H2AX	H2AZ1	H2AZ2	H2BC1	H2BC10	H2BC11	H2BC12	H2BC13	H2BC14	H2BC15	H2BC17	H2BC21	H2BC3	H2BC4	H2BC5	H2BC6	H2BC7	H2BC8	H2BC9	H2BS1	H2BU1	H3-3A	H3-3B	H3C1	H3C10	H3C11	H3C12	H3C13	H3C14	H3C15	H3C2	H3C3	H3C4	H3C6
REACTOME_DNA_REPAIR	https://www.gsea-msigdb.org/gsea/msigdb/cards/REACTOME_DNA_REPAIR.html	ABL1	ABRAXAS1	ACD	ACTB	ACTL6A	ACTR5	ACTR8	ADPRHL2	ALKBH2	ALKBH3	ALKBH5	APBB1	APEX1	AQR	ASCC1	ASCC2	ASCC3	ATM	ATR	ATRIP	BABAM1	BABAM2	BAP1	BARD1	BAZ1B	BLM	BRCA1	BRCA2	BRCC3	BRIP1	CCNA1	CCNA2	CCNH	CDK2	CDK7	CENPS	CENPX	CETN2	CHD1L	CHEK1	CHEK2	CLSPN	COPS2	COPS3	COPS4	COPS5	COPS6	COPS7A
REACTOME_DNA_STRAND_ELONGATION	https://www.gsea-msigdb.org/gsea/msigdb/cards/REACTOME_DNA_STRAND_ELONGATION.html	CDC45	DNA2	FEN1	GINS1	GINS2	GINS3	GINS4	LIG1	MCM2	MCM3	MCM4	MCM5	MCM6	MCM7	MCM8	PCNA	POLA1	POLA2	POLD1	POLD2	POLD3	POLD4	PRIM1	PRIM2	RFC1	RFC2	RFC3	RFC4	RFC5	RPA1	RPA2	RPA3
REACTOME_DUAL_INCISION_IN_GG_NER	https://www.gsea-msigdb.org/gsea/msigdb/cards/REACTOME_DUAL_INCISION_IN_GG_NER.html	CHD1L	CUL4A	CUL4B	DDB1	DDB2	ERCC1	ERCC2	ERCC3	ERCC4	ERCC5	GTF2H1	GTF2H2	GTF2H3	GTF2H4	GTF2H5	PARP1	PARP2	PCNA	POLD1	POLD2	POLD3	POLD4	POLE	POLE2	POLE3	POLE4	POLK	RBX1	RFC1	RFC2	RFC3	RFC4	RFC5	RPA1	RPA2	RPA3	RPS27A	UBA52	UBB	UBC	XPA
REACTOME_DUAL_INCISION_IN_TC_NER	https://www.gsea-msigdb.org/gsea/msigdb/cards/REACTOME_DUAL_INCISION_IN_TC_NER.html	AQR	CCNH	CDK7	CUL4A	CUL4B	DDB1	EP300	ERCC1	ERCC2	ERCC3	ERCC4	ERCC5	ERCC6	ERCC8	GTF2H1	GTF2H2	GTF2H3	GTF2H4	GTF2H5	HMGN1	ISY1	MNAT1	PCNA	POLD1	POLD2	POLD3	POLD4	POLE	POLE2	POLE3	POLE4	POLK	POLR2A	POLR2B	POLR2C	POLR2D	POLR2E	POLR2F	POLR2G	POLR2H	POLR2I	POLR2J	POLR2K	POLR2L	PPIE	PRPF19	RBX1	RFC1
REACTOME_ESTABLISHMENT_OF_SISTER_CHROMATID_COHESION	https://www.gsea-msigdb.org/gsea/msigdb/cards/REACTOME_ESTABLISHMENT_OF_SISTER_CHROMATID_COHESION.html	CDCA5	ESCO1	ESCO2	PDS5A	PDS5B	RAD21	SMC1A	SMC3	STAG1	STAG2	WAPL
REACTOME_FORMATION_OF_INCISION_COMPLEX_IN_GG_NER	https://www.gsea-msigdb.org/gsea/msigdb/cards/REACTOME_FORMATION_OF_INCISION_COMPLEX_IN_GG_NER.html	CCNH	CDK7	CETN2	CHD1L	CUL4A	CUL4B	DDB1	DDB2	ERCC1	ERCC2	ERCC3	ERCC4	ERCC5	GTF2H1	GTF2H2	GTF2H3	GTF2H4	GTF2H5	MNAT1	PARP1	PARP2	PIAS1	PIAS3	RAD23A	RAD23B	RBX1	RNF111	RPA1	RPA2	RPA3	RPS27A	SUMO1	SUMO2	SUMO3	UBA52	UBB	UBC	UBE2I	UBE2N	UBE2V2	USP45	XPA	XPC
REACTOME_FORMATION_OF_TC_NER_PRE_INCISION_COMPLEX	https://www.gsea-msigdb.org/gsea/msigdb/cards/REACTOME_FORMATION_OF_TC_NER_PRE_INCISION_COMPLEX.html	AQR	CCNH	CDK7	COPS2	COPS3	COPS4	COPS5	COPS6	COPS7A	COPS7B	COPS8	CUL4A	CUL4B	DDB1	EP300	ERCC2	ERCC3	ERCC6	ERCC8	GPS1	GTF2H1	GTF2H2	GTF2H3	GTF2H4	GTF2H5	HMGN1	ISY1	MNAT1	POLR2A	POLR2B	POLR2C	POLR2D	POLR2E	POLR2F	POLR2G	POLR2H	POLR2I	POLR2J	POLR2K	POLR2L	PPIE	PRPF19	RBX1	RPS27A	TCEA1	UBA52	UBB	UBC
REACTOME_G1_S_DNA_DAMAGE_CHECKPOINTS	https://www.gsea-msigdb.org/gsea/msigdb/cards/REACTOME_G1_S_DNA_DAMAGE_CHECKPOINTS.html	ATM	CCNA1	CCNA2	CCNE1	CCNE2	CDC25A	CDK2	CDKN1A	CDKN1B	CDKN2A	CHEK1	CHEK2	COP1	MDM2	MDM4	PCBP4	PHF20	PSMA1	PSMA2	PSMA3	PSMA4	PSMA5	PSMA6	PSMA7	PSMA8	PSMB1	PSMB10	PSMB11	PSMB2	PSMB3	PSMB4	PSMB5	PSMB6	PSMB7	PSMB8	PSMB9	PSMC1	PSMC2	PSMC3	PSMC4	PSMC5	PSMC6	PSMD1	PSMD10	PSMD11	PSMD12	PSMD13	PSMD14
REACTOME_G2_M_CHECKPOINTS	https://www.gsea-msigdb.org/gsea/msigdb/cards/REACTOME_G2_M_CHECKPOINTS.html	ABRAXAS1	ATM	ATR	ATRIP	BABAM1	BABAM2	BARD1	BLM	BRCA1	BRCC3	BRIP1	CCNB1	CCNB2	CDC25A	CDC25C	CDC45	CDC6	CDC7	CDK1	CDK2	CHEK1	CHEK2	CLSPN	DBF4	DNA2	EXO1	GTSE1	H2AX	H2BC1	H2BC10	H2BC11	H2BC12	H2BC13	H2BC14	H2BC15	H2BC17	H2BC21	H2BC3	H2BC4	H2BC5	H2BC6	H2BC7	H2BC8	H2BC9	H2BS1	H2BU1	H3-4	H4-16
REACTOME_G2_M_DNA_DAMAGE_CHECKPOINT	https://www.gsea-msigdb.org/gsea/msigdb/cards/REACTOME_G2_M_DNA_DAMAGE_CHECKPOINT.html	ABRAXAS1	ATM	ATR	ATRIP	BABAM1	BABAM2	BARD1	BLM	BRCA1	BRCC3	BRIP1	CCNB1	CDC25C	CDK1	CHEK1	CHEK2	DNA2	EXO1	H2AX	H2BC1	H2BC10	H2BC11	H2BC12	H2BC13	H2BC14	H2BC15	H2BC17	H2BC21	H2BC3	H2BC4	H2BC5	H2BC6	H2BC7	H2BC8	H2BC9	H2BS1	H2BU1	H3-4	H4-16	H4C1	H4C11	H4C12	H4C13	H4C14	H4C15	H4C2	H4C3	H4C4
REACTOME_GAP_FILLING_DNA_REPAIR_SYNTHESIS_AND_LIGATION_IN_GG_NER	https://www.gsea-msigdb.org/gsea/msigdb/cards/REACTOME_GAP_FILLING_DNA_REPAIR_SYNTHESIS_AND_LIGATION_IN_GG_NER.html	LIG1	LIG3	PCNA	POLD1	POLD2	POLD3	POLD4	POLE	POLE2	POLE3	POLE4	POLK	RFC1	RFC2	RFC3	RFC4	RFC5	RPA1	RPA2	RPA3	RPS27A	UBA52	UBB	UBC	XRCC1
REACTOME_GLOBAL_GENOME_NUCLEOTIDE_EXCISION_REPAIR_GG_NER	https://www.gsea-msigdb.org/gsea/msigdb/cards/REACTOME_GLOBAL_GENOME_NUCLEOTIDE_EXCISION_REPAIR_GG_NER.html	ACTB	ACTL6A	ACTR5	ACTR8	CCNH	CDK7	CETN2	CHD1L	COPS2	COPS3	COPS4	COPS5	COPS6	COPS7A	COPS7B	COPS8	CUL4A	CUL4B	DDB1	DDB2	ERCC1	ERCC2	ERCC3	ERCC4	ERCC5	GPS1	GTF2H1	GTF2H2	GTF2H3	GTF2H4	GTF2H5	INO80	INO80B	INO80C	INO80D	INO80E	LIG1	LIG3	MCRS1	MNAT1	NFRKB	PARP1	PARP2	PCNA	PIAS1	PIAS3	POLD1	POLD2
REACTOME_HCMV_EARLY_EVENTS	https://www.gsea-msigdb.org/gsea/msigdb/cards/REACTOME_HCMV_EARLY_EVENTS.html	AAAS	CBX1	CREB1	DAXX	DYNC1H1	DYNC1I1	DYNC1I2	DYNC1LI1	DYNC1LI2	DYNLL1	DYNLL2	EED	EGFR	ELK1	EZH2	GPS2	H2AC1	H2AC11	H2AC12	H2AC13	H2AC14	H2AC15	H2AC16	H2AC17	H2AC18	H2AC19	H2AC20	H2AC21	H2AC4	H2AC6	H2AC7	H2AC8	H2AW	H2BC1	H2BC10	H2BC11	H2BC12	H2BC13	H2BC14	H2BC15	H2BC17	H2BC18	H2BC21	H2BC3	H2BC4	H2BC5	H2BC6	H2BC7
REACTOME_HCMV_INFECTION	https://www.gsea-msigdb.org/gsea/msigdb/cards/REACTOME_HCMV_INFECTION.html	AAAS	CBX1	CEBPD	CHMP1A	CHMP2A	CHMP2B	CHMP3	CHMP4A	CHMP4B	CHMP4C	CHMP6	CHMP7	CREB1	DAXX	DYNC1H1	DYNC1I1	DYNC1I2	DYNC1LI1	DYNC1LI2	DYNLL1	DYNLL2	EED	EGFR	ELK1	EZH2	GPS2	H2AC1	H2AC11	H2AC12	H2AC13	H2AC14	H2AC15	H2AC16	H2AC17	H2AC18	H2AC19	H2AC20	H2AC21	H2AC4	H2AC6	H2AC7	H2AC8	H2AW	H2BC1	H2BC10	H2BC11	H2BC12	H2BC13
REACTOME_HCMV_LATE_EVENTS	https://www.gsea-msigdb.org/gsea/msigdb/cards/REACTOME_HCMV_LATE_EVENTS.html	AAAS	CEBPD	CHMP1A	CHMP2A	CHMP2B	CHMP3	CHMP4A	CHMP4B	CHMP4C	CHMP6	CHMP7	H2AC1	H2AC11	H2AC12	H2AC13	H2AC14	H2AC15	H2AC16	H2AC17	H2AC18	H2AC19	H2AC20	H2AC21	H2AC4	H2AC6	H2AC7	H2AC8	H2AW	H2BC1	H2BC10	H2BC11	H2BC12	H2BC13	H2BC14	H2BC15	H2BC17	H2BC18	H2BC21	H2BC3	H2BC4	H2BC5	H2BC6	H2BC7	H2BC8	H2BC9	H2BU1	H3C1	H3C10
REACTOME_HDR_THROUGH_HOMOLOGOUS_RECOMBINATION_HRR	https://www.gsea-msigdb.org/gsea/msigdb/cards/REACTOME_HDR_THROUGH_HOMOLOGOUS_RECOMBINATION_HRR.html	ATM	ATR	ATRIP	BARD1	BLM	BRCA1	BRCA2	BRIP1	CHEK1	DNA2	EME1	EME2	EXO1	GEN1	HUS1	KAT5	MRE11	MUS81	NBN	PALB2	PCNA	POLD1	POLD2	POLD3	POLD4	POLE	POLE2	POLE3	POLE4	POLH	POLK	RAD1	RAD17	RAD50	RAD51	RAD51AP1	RAD51B	RAD51C	RAD51D	RAD9A	RAD9B	RBBP8	RFC1	RFC2	RFC3	RFC4	RFC5	RHNO1
REACTOME_HDR_THROUGH_MMEJ_ALT_NHEJ	https://www.gsea-msigdb.org/gsea/msigdb/cards/REACTOME_HDR_THROUGH_MMEJ_ALT_NHEJ.html	FEN1	LIG3	MRE11	NBN	PARP1	PARP2	POLQ	RAD50	RBBP8	XRCC1
REACTOME_HDR_THROUGH_SINGLE_STRAND_ANNEALING_SSA	https://www.gsea-msigdb.org/gsea/msigdb/cards/REACTOME_HDR_THROUGH_SINGLE_STRAND_ANNEALING_SSA.html	ABL1	ATM	ATR	ATRIP	BARD1	BLM	BRCA1	BRIP1	DNA2	ERCC1	ERCC4	EXO1	HUS1	KAT5	MRE11	NBN	RAD1	RAD17	RAD50	RAD51	RAD52	RAD9A	RAD9B	RBBP8	RFC2	RFC3	RFC4	RFC5	RHNO1	RMI1	RMI2	RPA1	RPA2	RPA3	TOP3A	TOPBP1	WRN
REACTOME_HOMOLOGOUS_DNA_PAIRING_AND_STRAND_EXCHANGE	https://www.gsea-msigdb.org/gsea/msigdb/cards/REACTOME_HOMOLOGOUS_DNA_PAIRING_AND_STRAND_EXCHANGE.html	ATM	ATR	ATRIP	BARD1	BLM	BRCA1	BRCA2	BRIP1	CHEK1	DNA2	EXO1	HUS1	KAT5	MRE11	NBN	PALB2	RAD1	RAD17	RAD50	RAD51	RAD51AP1	RAD51B	RAD51C	RAD51D	RAD9A	RAD9B	RBBP8	RFC2	RFC3	RFC4	RFC5	RHNO1	RMI1	RMI2	RPA1	RPA2	RPA3	TOP3A	TOPBP1	WRN	XRCC2	XRCC3
REACTOME_HOMOLOGY_DIRECTED_REPAIR	https://www.gsea-msigdb.org/gsea/msigdb/cards/REACTOME_HOMOLOGY_DIRECTED_REPAIR.html	ABL1	ABRAXAS1	ATM	ATR	ATRIP	BABAM1	BABAM2	BARD1	BLM	BRCA1	BRCA2	BRCC3	BRIP1	CCNA1	CCNA2	CDK2	CHEK1	CLSPN	DNA2	EME1	EME2	ERCC1	ERCC4	EXO1	FEN1	GEN1	H2AX	H2BC1	H2BC10	H2BC11	H2BC12	H2BC13	H2BC14	H2BC15	H2BC17	H2BC21	H2BC3	H2BC4	H2BC5	H2BC6	H2BC7	H2BC8	H2BC9	H2BS1	H2BU1	H3-4	H4-16	H4C1
REACTOME_HSP90_CHAPERONE_CYCLE_FOR_STEROID_HORMONE_RECEPTORS_SHR	https://www.gsea-msigdb.org/gsea/msigdb/cards/REACTOME_HSP90_CHAPERONE_CYCLE_FOR_STEROID_HORMONE_RECEPTORS_SHR.html	ACTR10	ACTR1A	AR	CAPZA1	CAPZA2	CAPZA3	CAPZB	DCTN1	DCTN2	DCTN3	DCTN4	DCTN5	DCTN6	DNAJA1	DNAJA2	DNAJA4	DNAJB1	DYNC1H1	DYNC1I1	DYNC1I2	DYNC1LI1	DYNC1LI2	DYNLL1	DYNLL2	FKBP4	FKBP5	HSP90AA1	HSP90AB1	HSPA1A	HSPA1B	HSPA1L	HSPA2	HSPA8	NR3C1	NR3C2	PGR	PTGES3	STIP1	TUBA1A	TUBA1B	TUBA1C	TUBA3C	TUBA3D	TUBA3E	TUBA4A	TUBA4B	TUBA8	TUBAL3
REACTOME_INHIBITION_OF_REPLICATION_INITIATION_OF_DAMAGED_DNA_BY_RB1_E2F1	https://www.gsea-msigdb.org/gsea/msigdb/cards/REACTOME_INHIBITION_OF_REPLICATION_INITIATION_OF_DAMAGED_DNA_BY_RB1_E2F1.html	E2F1	POLA1	POLA2	PPP2CA	PPP2CB	PPP2R1A	PPP2R1B	PPP2R3B	PRIM1	PRIM2	RB1	TFDP1	TFDP2
REACTOME_INTERACTIONS_OF_VPR_WITH_HOST_CELLULAR_PROTEINS	https://www.gsea-msigdb.org/gsea/msigdb/cards/REACTOME_INTERACTIONS_OF_VPR_WITH_HOST_CELLULAR_PROTEINS.html	AAAS	BANF1	HMGA1	KPNA1	NDC1	NUP107	NUP133	NUP153	NUP155	NUP160	NUP188	NUP205	NUP210	NUP214	NUP35	NUP37	NUP42	NUP43	NUP50	NUP54	NUP58	NUP62	NUP85	NUP88	NUP93	NUP98	POM121	POM121C	PSIP1	RAE1	RANBP2	SEC13	SEH1L	SLC25A4	SLC25A5	SLC25A6	TPR
REACTOME_LAGGING_STRAND_SYNTHESIS	https://www.gsea-msigdb.org/gsea/msigdb/cards/REACTOME_LAGGING_STRAND_SYNTHESIS.html	DNA2	FEN1	LIG1	PCNA	POLA1	POLA2	POLD1	POLD2	POLD3	POLD4	PRIM1	PRIM2	RFC1	RFC2	RFC3	RFC4	RFC5	RPA1	RPA2	RPA3
REACTOME_METABOLISM_OF_NUCLEOTIDES	https://www.gsea-msigdb.org/gsea/msigdb/cards/REACTOME_METABOLISM_OF_NUCLEOTIDES.html	ADA	ADAL	ADK	ADPRM	ADSL	ADSS1	ADSS2	AGXT2	AK1	AK2	AK4	AK5	AK6	AK7	AK8	AK9	AMPD1	AMPD2	AMPD3	APRT	ATIC	CAD	CDA	CMPK1	CTPS1	CTPS2	DCK	DCTD	DCTPP1	DGUOK	DHODH	DNPH1	DPYD	DPYS	DTYMK	DUT	ENTPD1	ENTPD2	ENTPD3	ENTPD4	ENTPD5	ENTPD6	ENTPD7	ENTPD8	GART	GDA	GLRX	GMPR
REACTOME_METHYLATION	https://www.gsea-msigdb.org/gsea/msigdb/cards/REACTOME_METHYLATION.html	AHCY	AS3MT	COMT	CYP1A2	GSTO1	MAT1A	MAT2A	MAT2B	MTR	MTRR	N6AMT1	NNMT	TPMT	TRMT112
REACTOME_MISCELLANEOUS_SUBSTRATES	https://www.gsea-msigdb.org/gsea/msigdb/cards/REACTOME_MISCELLANEOUS_SUBSTRATES.html	CYP2D6	CYP2S1	CYP2U1	CYP2W1	CYP3A43	CYP4A11	CYP4A22	CYP4B1	CYP4F11	CYP4F2	CYP4F22	CYP4F3
REACTOME_MISMATCH_REPAIR	https://www.gsea-msigdb.org/gsea/msigdb/cards/REACTOME_MISMATCH_REPAIR.html	EXO1	LIG1	MLH1	MSH2	MSH3	MSH6	PCNA	PMS2	POLD1	POLD2	POLD3	POLD4	RPA1	RPA2	RPA3
REACTOME_NONHOMOLOGOUS_END_JOINING_NHEJ	https://www.gsea-msigdb.org/gsea/msigdb/cards/REACTOME_NONHOMOLOGOUS_END_JOINING_NHEJ.html	ABRAXAS1	ATM	BABAM1	BABAM2	BARD1	BRCA1	BRCC3	DCLRE1C	H2AX	H2BC1	H2BC10	H2BC11	H2BC12	H2BC13	H2BC14	H2BC15	H2BC17	H2BC21	H2BC3	H2BC4	H2BC5	H2BC6	H2BC7	H2BC8	H2BC9	H2BS1	H2BU1	H3-4	H4-16	H4C1	H4C11	H4C12	H4C13	H4C14	H4C15	H4C2	H4C3	H4C4	H4C5	H4C6	H4C8	H4C9	HERC2	KAT5	LIG4	MDC1	MRE11	NBN
REACTOME_NUCLEOTIDE_EXCISION_REPAIR	https://www.gsea-msigdb.org/gsea/msigdb/cards/REACTOME_NUCLEOTIDE_EXCISION_REPAIR.html	ACTB	ACTL6A	ACTR5	ACTR8	AQR	CCNH	CDK7	CETN2	CHD1L	COPS2	COPS3	COPS4	COPS5	COPS6	COPS7A	COPS7B	COPS8	CUL4A	CUL4B	DDB1	DDB2	ELL	EP300	ERCC1	ERCC2	ERCC3	ERCC4	ERCC5	ERCC6	ERCC8	GPS1	GTF2H1	GTF2H2	GTF2H3	GTF2H4	GTF2H5	HMGN1	INO80	INO80B	INO80C	INO80D	INO80E	ISY1	LIG1	LIG3	MCRS1	MNAT1	NFRKB
REACTOME_NUCLEOTIDE_SALVAGE	https://www.gsea-msigdb.org/gsea/msigdb/cards/REACTOME_NUCLEOTIDE_SALVAGE.html	ADA	ADAL	ADK	AMPD1	AMPD2	AMPD3	APRT	CDA	DCK	DGUOK	GMPR	GMPR2	HPRT1	PNP	PUDP	TK1	TK2	TYMP	UCK1	UCK2	UCKL1	UPP1	UPP2
REACTOME_PCNA_DEPENDENT_LONG_PATCH_BASE_EXCISION_REPAIR	https://www.gsea-msigdb.org/gsea/msigdb/cards/REACTOME_PCNA_DEPENDENT_LONG_PATCH_BASE_EXCISION_REPAIR.html	APEX1	FEN1	LIG1	PCNA	POLB	POLD1	POLD2	POLD3	POLD4	POLE	POLE2	POLE3	POLE4	RFC1	RFC2	RFC3	RFC4	RFC5	RPA1	RPA2	RPA3
REACTOME_POLB_DEPENDENT_LONG_PATCH_BASE_EXCISION_REPAIR	https://www.gsea-msigdb.org/gsea/msigdb/cards/REACTOME_POLB_DEPENDENT_LONG_PATCH_BASE_EXCISION_REPAIR.html	ADPRHL2	APEX1	FEN1	LIG1	PARG	PARP1	PARP2	POLB
REACTOME_POLYMERASE_SWITCHING	https://www.gsea-msigdb.org/gsea/msigdb/cards/REACTOME_POLYMERASE_SWITCHING.html	PCNA	POLA1	POLA2	POLD1	POLD2	POLD3	POLD4	PRIM1	PRIM2	RFC1	RFC2	RFC3	RFC4	RFC5
REACTOME_POLYMERASE_SWITCHING_ON_THE_C_STRAND_OF_THE_TELOMERE	https://www.gsea-msigdb.org/gsea/msigdb/cards/REACTOME_POLYMERASE_SWITCHING_ON_THE_C_STRAND_OF_THE_TELOMERE.html	CHTF18	CHTF8	DSCC1	PCNA	POLA1	POLA2	POLD1	POLD2	POLD3	POLD4	PRIM1	PRIM2	RFC1	RFC2	RFC3	RFC4	RFC5
REACTOME_POSITIVE_EPIGENETIC_REGULATION_OF_RRNA_EXPRESSION	https://www.gsea-msigdb.org/gsea/msigdb/cards/REACTOME_POSITIVE_EPIGENETIC_REGULATION_OF_RRNA_EXPRESSION.html	ACTB	BAZ1B	CBX3	CD3EAP	CHD3	CHD4	DDX21	DEK	EHMT2	EP300	ERCC6	GATAD2A	GATAD2B	GSK3B	H2AB1	H2AC14	H2AC18	H2AC19	H2AC20	H2AC4	H2AC6	H2AC7	H2AC8	H2AJ	H2AX	H2AZ1	H2AZ2	H2BC1	H2BC10	H2BC11	H2BC12	H2BC13	H2BC14	H2BC15	H2BC17	H2BC21	H2BC3	H2BC4	H2BC5	H2BC6	H2BC7	H2BC8	H2BC9	H2BS1	H2BU1	H3-3A	H3-3B	H3C1
REACTOME_POST_TRANSLATIONAL_MODIFICATION_SYNTHESIS_OF_GPI_ANCHORED_PROTEINS	https://www.gsea-msigdb.org/gsea/msigdb/cards/REACTOME_POST_TRANSLATIONAL_MODIFICATION_SYNTHESIS_OF_GPI_ANCHORED_PROTEINS.html	ALPG	ALPI	ALPL	ART3	ART4	BST1	CD109	CD52	CEACAM5	CEACAM7	CNTN3	CNTN4	CNTN5	CPM	DPM1	DPM2	DPM3	FCGR3B	FOLR2	GP2	GPAA1	GPIHBP1	GPLD1	IZUMO1R	LSAMP	LY6D	LY6E	LY6G6C	LY6G6D	LY6H	LY6K	LYPD1	LYPD2	LYPD3	LYPD4	LYPD5	LYPD6B	LYPD8	MDGA1	MDGA2	MELTF	MSLN	NEGR1	NRN1	NRN1L	NTM	NTNG1	NTNG2
REACTOME_PRC2_METHYLATES_HISTONES_AND_DNA	https://www.gsea-msigdb.org/gsea/msigdb/cards/REACTOME_PRC2_METHYLATES_HISTONES_AND_DNA.html	AEBP2	DNMT1	DNMT3A	DNMT3B	EED	EZH2	H2AB1	H2AC14	H2AC18	H2AC19	H2AC20	H2AC4	H2AC6	H2AC7	H2AC8	H2AJ	H2AX	H2AZ1	H2AZ2	H2BC1	H2BC10	H2BC11	H2BC12	H2BC13	H2BC14	H2BC15	H2BC17	H2BC21	H2BC3	H2BC4	H2BC5	H2BC6	H2BC7	H2BC8	H2BC9	H2BS1	H2BU1	H3-3A	H3-3B	H3C1	H3C10	H3C11	H3C12	H3C13	H3C14	H3C15	H3C2	H3C3
REACTOME_PROCESSING_OF_DNA_DOUBLE_STRAND_BREAK_ENDS	https://www.gsea-msigdb.org/gsea/msigdb/cards/REACTOME_PROCESSING_OF_DNA_DOUBLE_STRAND_BREAK_ENDS.html	ABRAXAS1	ATM	ATR	ATRIP	BABAM1	BABAM2	BARD1	BLM	BRCA1	BRCC3	BRIP1	CCNA1	CCNA2	CDK2	CHEK1	CLSPN	DNA2	EXO1	H2AX	H2BC1	H2BC10	H2BC11	H2BC12	H2BC13	H2BC14	H2BC15	H2BC17	H2BC21	H2BC3	H2BC4	H2BC5	H2BC6	H2BC7	H2BC8	H2BC9	H2BS1	H2BU1	H3-4	H4-16	H4C1	H4C11	H4C12	H4C13	H4C14	H4C15	H4C2	H4C3	H4C4
REACTOME_PROCESSIVE_SYNTHESIS_ON_THE_LAGGING_STRAND	https://www.gsea-msigdb.org/gsea/msigdb/cards/REACTOME_PROCESSIVE_SYNTHESIS_ON_THE_LAGGING_STRAND.html	DNA2	FEN1	LIG1	PCNA	POLA1	POLA2	POLD1	POLD2	POLD3	POLD4	PRIM1	PRIM2	RPA1	RPA2	RPA3
REACTOME_PROTEIN_UBIQUITINATION	https://www.gsea-msigdb.org/gsea/msigdb/cards/REACTOME_PROTEIN_UBIQUITINATION.html	BCL10	CDC34	CDC73	CTR9	DERL1	H2BC1	H2BC10	H2BC11	H2BC12	H2BC13	H2BC14	H2BC15	H2BC17	H2BC3	H2BC4	H2BC5	H2BC6	H2BC7	H2BC8	H2BC9	HLA-A	HLTF	LEO1	OTULIN	PAF1	PCNA	PEX10	PEX12	PEX13	PEX14	PEX2	PEX5	PRKDC	RAD18	RNF144A	RNF152	RNF181	RNF20	RNF40	RPS27A	RRAGA	RTF1	SELENOS	SHPRH	TMEM129	UBA1	UBA52	UBA6
REACTOME_PURINE_SALVAGE	https://www.gsea-msigdb.org/gsea/msigdb/cards/REACTOME_PURINE_SALVAGE.html	ADA	ADAL	ADK	AMPD1	AMPD2	AMPD3	APRT	DCK	DGUOK	GMPR	GMPR2	HPRT1	PNP
REACTOME_RECOGNITION_AND_ASSOCIATION_OF_DNA_GLYCOSYLASE_WITH_SITE_CONTAINING_AN_AFFECTED_PURINE	https://www.gsea-msigdb.org/gsea/msigdb/cards/REACTOME_RECOGNITION_AND_ASSOCIATION_OF_DNA_GLYCOSYLASE_WITH_SITE_CONTAINING_AN_AFFECTED_PURINE.html	ACD	H2AB1	H2AC14	H2AC18	H2AC19	H2AC20	H2AC4	H2AC6	H2AC7	H2AC8	H2AJ	H2AX	H2AZ1	H2AZ2	H2BC1	H2BC10	H2BC11	H2BC12	H2BC13	H2BC14	H2BC15	H2BC17	H2BC21	H2BC3	H2BC4	H2BC5	H2BC6	H2BC7	H2BC8	H2BC9	H2BS1	H2BU1	H3-4	H4-16	H4C1	H4C11	H4C12	H4C13	H4C14	H4C15	H4C2	H4C3	H4C4	H4C5	H4C6	H4C8	H4C9	MPG
REACTOME_RECOGNITION_OF_DNA_DAMAGE_BY_PCNA_CONTAINING_REPLICATION_COMPLEX	https://www.gsea-msigdb.org/gsea/msigdb/cards/REACTOME_RECOGNITION_OF_DNA_DAMAGE_BY_PCNA_CONTAINING_REPLICATION_COMPLEX.html	CUL4A	CUL4B	DDB1	DTL	PCNA	POLD1	POLD2	POLD3	POLD4	POLE	POLE2	POLE3	POLE4	RAD18	RBX1	RFC1	RFC2	RFC3	RFC4	RFC5	RPA1	RPA2	RPA3	RPS27A	UBA52	UBB	UBC	UBE2B	USP1	WDR48
REACTOME_RESOLUTION_OF_ABASIC_SITES_AP_SITES	https://www.gsea-msigdb.org/gsea/msigdb/cards/REACTOME_RESOLUTION_OF_ABASIC_SITES_AP_SITES.html	ADPRHL2	APEX1	FEN1	LIG1	LIG3	MBD4	MPG	MUTYH	NEIL1	NEIL2	NTHL1	OGG1	PARG	PARP1	PARP2	PCNA	PNKP	POLB	POLD1	POLD2	POLD3	POLD4	POLE	POLE2	POLE3	POLE4	RFC1	RFC2	RFC3	RFC4	RFC5	RPA1	RPA2	RPA3	SMUG1	TDG	UNG	XRCC1
REACTOME_RESOLUTION_OF_AP_SITES_VIA_THE_MULTIPLE_NUCLEOTIDE_PATCH_REPLACEMENT_PATHWAY	https://www.gsea-msigdb.org/gsea/msigdb/cards/REACTOME_RESOLUTION_OF_AP_SITES_VIA_THE_MULTIPLE_NUCLEOTIDE_PATCH_REPLACEMENT_PATHWAY.html	ADPRHL2	APEX1	FEN1	LIG1	PARG	PARP1	PARP2	PCNA	POLB	POLD1	POLD2	POLD3	POLD4	POLE	POLE2	POLE3	POLE4	RFC1	RFC2	RFC3	RFC4	RFC5	RPA1	RPA2	RPA3
REACTOME_RESOLUTION_OF_D_LOOP_STRUCTURES	https://www.gsea-msigdb.org/gsea/msigdb/cards/REACTOME_RESOLUTION_OF_D_LOOP_STRUCTURES.html	ATM	BARD1	BLM	BRCA1	BRCA2	BRIP1	DNA2	EME1	EME2	EXO1	GEN1	KAT5	MRE11	MUS81	NBN	PALB2	RAD50	RAD51	RAD51AP1	RAD51B	RAD51C	RAD51D	RBBP8	RMI1	RMI2	RTEL1	SLX1A	SLX1B	SLX4	SPIDR	TOP3A	WRN	XRCC2	XRCC3
REACTOME_RESOLUTION_OF_D_LOOP_STRUCTURES_THROUGH_SYNTHESIS_DEPENDENT_STRAND_ANNEALING_SDSA	https://www.gsea-msigdb.org/gsea/msigdb/cards/REACTOME_RESOLUTION_OF_D_LOOP_STRUCTURES_THROUGH_SYNTHESIS_DEPENDENT_STRAND_ANNEALING_SDSA.html	ATM	BARD1	BLM	BRCA1	BRCA2	BRIP1	DNA2	EXO1	KAT5	MRE11	NBN	PALB2	RAD50	RAD51	RAD51AP1	RAD51B	RAD51C	RAD51D	RBBP8	RMI1	RMI2	RTEL1	TOP3A	WRN	XRCC2	XRCC3
REACTOME_SENSING_OF_DNA_DOUBLE_STRAND_BREAKS	https://www.gsea-msigdb.org/gsea/msigdb/cards/REACTOME_SENSING_OF_DNA_DOUBLE_STRAND_BREAKS.html	ATM	KAT5	KPNA2	MRE11	NBN	RAD50
REACTOME_SUMO_IS_CONJUGATED_TO_E1_UBA2_SAE1	https://www.gsea-msigdb.org/gsea/msigdb/cards/REACTOME_SUMO_IS_CONJUGATED_TO_E1_UBA2_SAE1.html	SAE1	SUMO1	SUMO2	SUMO3	UBA2
REACTOME_SUMO_IS_PROTEOLYTICALLY_PROCESSED	https://www.gsea-msigdb.org/gsea/msigdb/cards/REACTOME_SUMO_IS_PROTEOLYTICALLY_PROCESSED.html	SENP1	SENP2	SENP5	SUMO1	SUMO2	SUMO3
REACTOME_SUMO_IS_TRANSFERRED_FROM_E1_TO_E2_UBE2I_UBC9	https://www.gsea-msigdb.org/gsea/msigdb/cards/REACTOME_SUMO_IS_TRANSFERRED_FROM_E1_TO_E2_UBE2I_UBC9.html	RWDD3	SAE1	SUMO1	SUMO2	SUMO3	UBA2	UBE2I
REACTOME_SUMOYLATION	https://www.gsea-msigdb.org/gsea/msigdb/cards/REACTOME_SUMOYLATION.html	AAAS	AR	AURKA	AURKB	BIRC5	BLM	BMI1	BRCA1	CBX2	CBX4	CBX5	CBX8	CDCA8	CDKN2A	CETN2	CHD3	CREBBP	CTBP1	DAXX	DDX17	DDX5	DNMT1	DNMT3A	DNMT3B	EID3	EP300	ESR1	FOXL2	H4-16	H4C1	H4C11	H4C12	H4C13	H4C14	H4C15	H4C2	H4C3	H4C4	H4C5	H4C6	H4C8	H4C9	HDAC1	HDAC2	HDAC4	HDAC7	HERC2	HIC1
REACTOME_SUMOYLATION_OF_CHROMATIN_ORGANIZATION_PROTEINS	https://www.gsea-msigdb.org/gsea/msigdb/cards/REACTOME_SUMOYLATION_OF_CHROMATIN_ORGANIZATION_PROTEINS.html	AAAS	BMI1	CBX2	CBX4	CBX5	CBX8	CHD3	H4-16	H4C1	H4C11	H4C12	H4C13	H4C14	H4C15	H4C2	H4C3	H4C4	H4C5	H4C6	H4C8	H4C9	HDAC1	HDAC2	HDAC4	L3MBTL2	NDC1	NUP107	NUP133	NUP153	NUP155	NUP160	NUP188	NUP205	NUP210	NUP214	NUP35	NUP37	NUP42	NUP43	NUP50	NUP54	NUP58	NUP62	NUP85	NUP88	NUP93	NUP98	PCGF2
REACTOME_SUMOYLATION_OF_DNA_DAMAGE_RESPONSE_AND_REPAIR_PROTEINS	https://www.gsea-msigdb.org/gsea/msigdb/cards/REACTOME_SUMOYLATION_OF_DNA_DAMAGE_RESPONSE_AND_REPAIR_PROTEINS.html	AAAS	BLM	BMI1	BRCA1	CBX2	CBX4	CBX8	CDKN2A	CETN2	EID3	HDAC7	HERC2	MDC1	NDC1	NSMCE1	NSMCE2	NSMCE3	NSMCE4A	NUP107	NUP133	NUP153	NUP155	NUP160	NUP188	NUP205	NUP210	NUP214	NUP35	NUP37	NUP42	NUP43	NUP50	NUP54	NUP58	NUP62	NUP85	NUP88	NUP93	NUP98	PARP1	PCGF2	PHC1	PHC2	PHC3	PIAS1	PIAS2	PIAS4	PML
REACTOME_SUMOYLATION_OF_DNA_METHYLATION_PROTEINS	https://www.gsea-msigdb.org/gsea/msigdb/cards/REACTOME_SUMOYLATION_OF_DNA_METHYLATION_PROTEINS.html	BMI1	CBX2	CBX4	CBX8	DNMT1	DNMT3A	DNMT3B	PCGF2	PHC1	PHC2	PHC3	RING1	RNF2	SCMH1	SUMO1	UBE2I
REACTOME_SUMOYLATION_OF_DNA_REPLICATION_PROTEINS	https://www.gsea-msigdb.org/gsea/msigdb/cards/REACTOME_SUMOYLATION_OF_DNA_REPLICATION_PROTEINS.html	AAAS	AURKA	AURKB	BIRC5	CDCA8	INCENP	NDC1	NUP107	NUP133	NUP153	NUP155	NUP160	NUP188	NUP205	NUP210	NUP214	NUP35	NUP37	NUP42	NUP43	NUP50	NUP54	NUP58	NUP62	NUP85	NUP88	NUP93	NUP98	PCNA	PIAS3	PIAS4	POM121	POM121C	RAE1	RANBP2	RANGAP1	SEC13	SEH1L	SUMO1	SUMO2	SUMO3	TOP1	TOP2A	TOP2B	TPR	UBE2I
REACTOME_SUMOYLATION_OF_IMMUNE_RESPONSE_PROTEINS	https://www.gsea-msigdb.org/gsea/msigdb/cards/REACTOME_SUMOYLATION_OF_IMMUNE_RESPONSE_PROTEINS.html	IKBKE	IKBKG	NFKB2	NFKBIA	PIAS3	PIAS4	RELA	SUMO1	SUMO3	TOPORS	UBE2I
REACTOME_SUMOYLATION_OF_INTRACELLULAR_RECEPTORS	https://www.gsea-msigdb.org/gsea/msigdb/cards/REACTOME_SUMOYLATION_OF_INTRACELLULAR_RECEPTORS.html	AR	ESR1	HDAC4	NR1H2	NR1H3	NR1H4	NR1I2	NR2C1	NR3C1	NR3C2	NR4A2	NR5A1	NR5A2	PGR	PIAS1	PIAS2	PIAS3	PIAS4	PPARA	PPARG	RARA	RORA	RXRA	SUMO1	SUMO2	SUMO3	THRA	THRB	UBE2I	VDR
REACTOME_SUMOYLATION_OF_RNA_BINDING_PROTEINS	https://www.gsea-msigdb.org/gsea/msigdb/cards/REACTOME_SUMOYLATION_OF_RNA_BINDING_PROTEINS.html	AAAS	BMI1	CBX2	CBX4	CBX8	HNRNPC	HNRNPK	NDC1	NOP58	NUP107	NUP133	NUP153	NUP155	NUP160	NUP188	NUP205	NUP210	NUP214	NUP35	NUP37	NUP42	NUP43	NUP50	NUP54	NUP58	NUP62	NUP85	NUP88	NUP93	NUP98	PCGF2	PHC1	PHC2	PHC3	POM121	POM121C	RAE1	RANBP2	RING1	RNF2	SCMH1	SEC13	SEH1L	SUMO1	SUMO2	TPR	UBE2I
REACTOME_SUMOYLATION_OF_SUMOYLATION_PROTEINS	https://www.gsea-msigdb.org/gsea/msigdb/cards/REACTOME_SUMOYLATION_OF_SUMOYLATION_PROTEINS.html	AAAS	NDC1	NUP107	NUP133	NUP153	NUP155	NUP160	NUP188	NUP205	NUP210	NUP214	NUP35	NUP37	NUP42	NUP43	NUP50	NUP54	NUP58	NUP62	NUP85	NUP88	NUP93	NUP98	PIAS4	POM121	POM121C	RAE1	RANBP2	SEC13	SEH1L	SUMO1	SUMO2	TOPORS	TPR	UBE2I
REACTOME_SUMOYLATION_OF_TRANSCRIPTION_COFACTORS	https://www.gsea-msigdb.org/gsea/msigdb/cards/REACTOME_SUMOYLATION_OF_TRANSCRIPTION_COFACTORS.html	BMI1	CBX2	CBX4	CBX8	CREBBP	CTBP1	DAXX	DDX17	DDX5	EP300	HIPK2	ING2	MBD1	MRTFA	NCOA1	NCOA2	NCOR2	NPM1	NRIP1	PARK7	PCGF2	PHC1	PHC2	PHC3	PIAS1	PIAS2	PIAS3	PIAS4	PPARGC1A	RING1	RNF2	SAFB	SCMH1	SIN3A	SUMO1	SUMO2	SUMO3	TOPORS	TRIM28	UBE2I	UHRF2	ZNF131	ZNF350
REACTOME_SUMOYLATION_OF_UBIQUITINYLATION_PROTEINS	https://www.gsea-msigdb.org/gsea/msigdb/cards/REACTOME_SUMOYLATION_OF_UBIQUITINYLATION_PROTEINS.html	AAAS	MDM2	NDC1	NUP107	NUP133	NUP153	NUP155	NUP160	NUP188	NUP205	NUP210	NUP214	NUP35	NUP37	NUP42	NUP43	NUP50	NUP54	NUP58	NUP62	NUP85	NUP88	NUP93	NUP98	PIAS1	PIAS2	PIAS4	PML	POM121	POM121C	RAE1	RANBP2	SEC13	SEH1L	SUMO1	TPR	TRIM27	UBE2I	VHL
REACTOME_SYNTHESIS_OF_BILE_ACIDS_AND_BILE_SALTS	https://www.gsea-msigdb.org/gsea/msigdb/cards/REACTOME_SYNTHESIS_OF_BILE_ACIDS_AND_BILE_SALTS.html	ABCB11	ACOT8	ACOX2	AKR1C1	AKR1C2	AKR1C3	AKR1C4	AKR1D1	AMACR	BAAT	CH25H	CYP27A1	CYP39A1	CYP46A1	CYP7A1	CYP7B1	CYP8B1	HSD17B4	HSD3B7	NCOA1	NCOA2	NR1H4	OSBP	OSBPL1A	OSBPL2	OSBPL3	OSBPL6	OSBPL7	OSBPL9	PTGIS	RXRA	SCP2	SLC27A2	SLC27A5
REACTOME_SYNTHESIS_OF_BILE_ACIDS_AND_BILE_SALTS_VIA_24_HYDROXYCHOLESTEROL	https://www.gsea-msigdb.org/gsea/msigdb/cards/REACTOME_SYNTHESIS_OF_BILE_ACIDS_AND_BILE_SALTS_VIA_24_HYDROXYCHOLESTEROL.html	AKR1C1	AKR1C2	AKR1C3	AKR1C4	AKR1D1	AMACR	CYP27A1	CYP39A1	CYP46A1	CYP8B1	HSD3B7	PTGIS	SLC27A2	SLC27A5
REACTOME_SYNTHESIS_OF_BILE_ACIDS_AND_BILE_SALTS_VIA_27_HYDROXYCHOLESTEROL	https://www.gsea-msigdb.org/gsea/msigdb/cards/REACTOME_SYNTHESIS_OF_BILE_ACIDS_AND_BILE_SALTS_VIA_27_HYDROXYCHOLESTEROL.html	AKR1C1	AKR1C2	AKR1C3	AKR1C4	AKR1D1	CYP27A1	CYP7A1	CYP7B1	CYP8B1	HSD3B7	NCOA1	NCOA2	NR1H4	PTGIS	RXRA
REACTOME_SYNTHESIS_OF_BILE_ACIDS_AND_BILE_SALTS_VIA_7ALPHA_HYDROXYCHOLESTEROL	https://www.gsea-msigdb.org/gsea/msigdb/cards/REACTOME_SYNTHESIS_OF_BILE_ACIDS_AND_BILE_SALTS_VIA_7ALPHA_HYDROXYCHOLESTEROL.html	ABCB11	ACOT8	ACOX2	AKR1C1	AKR1C2	AKR1C3	AKR1C4	AKR1D1	AMACR	BAAT	CYP27A1	CYP7A1	CYP7B1	CYP8B1	HSD17B4	HSD3B7	NCOA1	NCOA2	NR1H4	PTGIS	RXRA	SCP2	SLC27A2	SLC27A5
REACTOME_TERMINATION_OF_TRANSLESION_DNA_SYNTHESIS	https://www.gsea-msigdb.org/gsea/msigdb/cards/REACTOME_TERMINATION_OF_TRANSLESION_DNA_SYNTHESIS.html	ISG15	PCLAF	PCNA	POLD1	POLD2	POLD3	POLD4	POLE	POLE2	POLE3	POLE4	POLH	POLI	POLK	REV1	RFC1	RFC2	RFC3	RFC4	RFC5	RPA1	RPA2	RPA3	RPS27A	TRIM25	UBA52	UBA7	UBB	UBC	UBE2L6	USP10	USP43
REACTOME_TP53_REGULATES_TRANSCRIPTION_OF_DNA_REPAIR_GENES	https://www.gsea-msigdb.org/gsea/msigdb/cards/REACTOME_TP53_REGULATES_TRANSCRIPTION_OF_DNA_REPAIR_GENES.html	ATF2	ATM	ATR	BRCA1	CCNH	CCNK	CCNT1	CCNT2	CDK12	CDK13	CDK7	CDK9	CHEK1	CTDP1	DDB2	ELL	ELOA	ELOA2	ELOA3	ELOA3B	ELOA3D	ELOB	ELOC	ERCC2	ERCC3	FANCC	FANCD2	FANCI	FOS	GTF2F1	GTF2F2	GTF2H1	GTF2H2	GTF2H3	GTF2H4	GTF2H5	JUN	MDC1	MLH1	MNAT1	MSH2	NELFA	NELFB	NELFCD	NELFE	PMS2	POLR2A	POLR2B
REACTOME_TRANSCRIPTION_COUPLED_NUCLEOTIDE_EXCISION_REPAIR_TC_NER	https://www.gsea-msigdb.org/gsea/msigdb/cards/REACTOME_TRANSCRIPTION_COUPLED_NUCLEOTIDE_EXCISION_REPAIR_TC_NER.html	AQR	CCNH	CDK7	COPS2	COPS3	COPS4	COPS5	COPS6	COPS7A	COPS7B	COPS8	CUL4A	CUL4B	DDB1	ELL	EP300	ERCC1	ERCC2	ERCC3	ERCC4	ERCC5	ERCC6	ERCC8	GPS1	GTF2H1	GTF2H2	GTF2H3	GTF2H4	GTF2H5	HMGN1	ISY1	LIG1	LIG3	MNAT1	PCNA	POLD1	POLD2	POLD3	POLD4	POLE	POLE2	POLE3	POLE4	POLK	POLR2A	POLR2B	POLR2C	POLR2D
REACTOME_TRANSCRIPTIONAL_REGULATION_BY_TP53	https://www.gsea-msigdb.org/gsea/msigdb/cards/REACTOME_TRANSCRIPTIONAL_REGULATION_BY_TP53.html	AGO1	AGO2	AGO3	AGO4	AIFM2	AKT1	AKT2	AKT3	APAF1	ARID3A	ATF2	ATM	ATR	ATRIP	AURKA	AURKB	BANP	BARD1	BAX	BBC3	BCL2L14	BCL6	BID	BIRC5	BLM	BNIP3L	BRCA1	BRD1	BRD7	BRIP1	BRPF1	BRPF3	BTG2	CARM1	CASP1	CASP10	CASP2	CASP6	CCNA1	CCNA2	CCNB1	CCNE1	CCNE2	CCNG1	CCNH	CCNK	CCNT1	CCNT2
REACTOME_TRANSLESION_SYNTHESIS_BY_POLH	https://www.gsea-msigdb.org/gsea/msigdb/cards/REACTOME_TRANSLESION_SYNTHESIS_BY_POLH.html	NPLOC4	PCNA	POLH	RCHY1	RFC1	RFC2	RFC3	RFC4	RFC5	RPA1	RPA2	RPA3	RPS27A	SPRTN	UBA52	UBB	UBC	UFD1	VCP
REACTOME_TRANSLESION_SYNTHESIS_BY_POLK	https://www.gsea-msigdb.org/gsea/msigdb/cards/REACTOME_TRANSLESION_SYNTHESIS_BY_POLK.html	MAD2L2	PCNA	POLK	REV1	REV3L	RFC1	RFC2	RFC3	RFC4	RFC5	RPA1	RPA2	RPA3	RPS27A	UBA52	UBB	UBC
REACTOME_TRANSLESION_SYNTHESIS_BY_Y_FAMILY_DNA_POLYMERASES_BYPASSES_LESIONS_ON_DNA_TEMPLATE	https://www.gsea-msigdb.org/gsea/msigdb/cards/REACTOME_TRANSLESION_SYNTHESIS_BY_Y_FAMILY_DNA_POLYMERASES_BYPASSES_LESIONS_ON_DNA_TEMPLATE.html	ISG15	MAD2L2	NPLOC4	PCLAF	PCNA	POLD1	POLD2	POLD3	POLD4	POLE	POLE2	POLE3	POLE4	POLH	POLI	POLK	RCHY1	REV1	REV3L	RFC1	RFC2	RFC3	RFC4	RFC5	RPA1	RPA2	RPA3	RPS27A	SPRTN	TRIM25	UBA52	UBA7	UBB	UBC	UBE2L6	UFD1	USP10	USP43	VCP
REACTOME_TRANSPORT_OF_BILE_SALTS_AND_ORGANIC_ACIDS_METAL_IONS_AND_AMINE_COMPOUNDS	https://www.gsea-msigdb.org/gsea/msigdb/cards/REACTOME_TRANSPORT_OF_BILE_SALTS_AND_ORGANIC_ACIDS_METAL_IONS_AND_AMINE_COMPOUNDS.html	BSG	CP	EMB	HEPH	RHAG	RHBG	RHCG	RSC1A1	RUNX1	SLC10A6	SLC11A1	SLC11A2	SLC13A1	SLC13A2	SLC13A3	SLC13A4	SLC13A5	SLC14A1	SLC14A2	SLC16A1	SLC16A3	SLC16A7	SLC16A8	SLC18A1	SLC18A2	SLC22A1	SLC22A11	SLC22A12	SLC22A15	SLC22A16	SLC22A18	SLC22A2	SLC22A3	SLC22A4	SLC22A5	SLC22A6	SLC22A7	SLC22A8	SLC2A13	SLC30A1	SLC30A10	SLC30A2	SLC30A3	SLC30A5	SLC30A6	SLC30A7	SLC30A8	SLC31A1
REACTOME_UNWINDING_OF_DNA	https://www.gsea-msigdb.org/gsea/msigdb/cards/REACTOME_UNWINDING_OF_DNA.html	CDC45	GINS1	GINS2	GINS3	GINS4	MCM2	MCM3	MCM4	MCM5	MCM6	MCM7	MCM8
[truncated: 317 more columns]

## Sheet: geneset_Inflammation
PID_AP1_PATHWAY	https://www.gsea-msigdb.org/gsea/msigdb/cards/PID_AP1_PATHWAY.html	ACTA1	AGT	ATF2	ATF3	BAG1	BCL2L11	CBFB	CCL2	CCN1	CCND1	CDK1	CDKN1B	CDKN2A	COL1A2	COPS5	CREB1	CRTC1	CSF2	CTNNB1	CXCL8	DMP1	DMTF1	DUSP1	EDN1	EGR1	ELF1	EP300	ESR1	ETS1	FABP4	FOS	FOSB	FOSL1	FOSL2	GATA2	GJA1	HIF1A	HLA-A	IFNG	IL10	IL2	IL4	IL5	IL6	JUN	JUNB	JUND	MAF
PID_DNA_PK_PATHWAY	https://www.gsea-msigdb.org/gsea/msigdb/cards/PID_DNA_PK_PATHWAY.html	APLF	APTX	CSNK2A1	CSNK2A2	CSNK2B	DCLRE1C	DNTT	LIG4	NHEJ1	PNKP	POLL	POLM	PRKDC	XRCC4	XRCC5	XRCC6
PID_FCER1_PATHWAY	https://www.gsea-msigdb.org/gsea/msigdb/cards/PID_FCER1_PATHWAY.html	AKT1	BTK	CBL	CBLB	CHUK	DOK1	DUSP1	FCER1A	FCER1G	FCGR2B	FER	FOS	FYN	GAB2	GRB2	HCLS1	HRAS	IGHE	IKBKB	IKBKG	ITK	JUN	LAT	LAT2	LCP2	LYN	MAP2K1	MAP2K2	MAP2K4	MAP2K7	MAP3K1	MAPK1	MAPK3	MAPK8	MS4A2	NFATC2	NFKB1	PAK2	PIK3CA	PIK3R1	PLA2G1B	PLA2G4A	PLCG1	PLD2	PLPP1	PRKCB	PTK2	PTPN11
PID_IL1_PATHWAY	https://www.gsea-msigdb.org/gsea/msigdb/cards/PID_IL1_PATHWAY.html	AC093012.1	CASP1	CHUK	ERC1	IKBKB	IKBKG	IL1A	IL1B	IL1R1	IL1R2	IL1RAP	IL1RN	IRAK1	IRAK3	JUN	MAP2K6	MAP3K3	MAP3K7	MAPK8	MYD88	NFKB1	PIK3CA	PIK3R1	PRKCI	PRKCZ	RELA	SQSTM1	TAB1	TAB2	TICAM2	TOLLIP	TRAF6	UBE2N	UBE2V1
PID_IL23_PATHWAY	https://www.gsea-msigdb.org/gsea/msigdb/cards/PID_IL23_PATHWAY.html	ALOX12B	CCL2	CD3E	CD4	CXCL1	CXCL9	IFNG	IL12B	IL12RB1	IL17A	IL17F	IL18	IL18R1	IL18RAP	IL19	IL1B	IL2	IL23A	IL23R	IL24	IL6	ITGA3	JAK2	MPO	NFKB1	NFKBIA	NOS2	PIK3CA	PIK3R1	RELA	SOCS3	STAT1	STAT3	STAT4	STAT5A	TNF	TYK2
PID_IL27_PATHWAY	https://www.gsea-msigdb.org/gsea/msigdb/cards/PID_IL27_PATHWAY.html	EBI3	GATA3	IFNG	IL12A	IL12B	IL12RB1	IL12RB2	IL17A	IL18	IL1B	IL2	IL27	IL27RA	IL6	IL6ST	JAK1	JAK2	STAT1	STAT2	STAT3	STAT4	STAT5A	TBX21	TGFB1	TNF	TYK2
PID_IL3_PATHWAY	https://www.gsea-msigdb.org/gsea/msigdb/cards/PID_IL3_PATHWAY.html	BCL2L1	CEBPB	CISH	CNKSR1	CSF2RB	GAB2	GRB2	HDAC1	ID1	IL3	IL3RA	JAK2	OSM	PIK3CA	PIK3R1	PIM1	PRKACA	PRKACB	PRKACG	PTPN11	SHC1	SRP9	STAT5A	STAT5B	YWHAG	YWHAZ
PID_IL6_7_PATHWAY	https://www.gsea-msigdb.org/gsea/msigdb/cards/PID_IL6_7_PATHWAY.html	A2M	AKT1	BCL2L1	CEBPB	CEBPD	CRP	FGG	FOS	FOXO1	GAB1	GAB2	GRB2	HCK	HSP90B1	IL6	IL6R	IL6ST	IRF1	JAK1	JAK2	JUN	JUNB	LBP	LMO4	MAP2K4	MAP2K6	MAPK11	MAPK14	MCL1	MITF	MYC	PIAS1	PIAS3	PIK3CA	PIK3R1	PRKCD	PTPN11	PTPRE	RAC1	SOCS3	SOS1	STAT1	STAT3	TIMP1	TNFSF11	TYK2	VAV1
PID_IL8_CXCR1_PATHWAY	https://www.gsea-msigdb.org/gsea/msigdb/cards/PID_IL8_CXCR1_PATHWAY.html	AKT1	ARRB1	ARRB2	CBL	CXCL8	CXCR1	DNM1	FGR	GNA14	GNA15	GNAI2	GNB1	GNG2	GRK2	HCK	LYN	PDPK1	PIK3CG	PIK3R6	PLCB1	PLCB2	PLCB3	PLD1	PRKCA	PRKCB	PRKCE	PRKCG	RAB5A
PID_IL8_CXCR2_PATHWAY	https://www.gsea-msigdb.org/gsea/msigdb/cards/PID_IL8_CXCR2_PATHWAY.html	AKT1	ARRB1	ARRB2	CBL	CXCL8	CXCR2	DNM1	DOCK2	ELMO1	FGR	GNA14	GNA15	GNAI2	GNB1	GNG2	HCK	LYN	PDPK1	PIK3CG	PIK3R6	PLCB1	PLCB2	PLCB3	PLD2	PPP2CA	PPP2R1A	PRKCA	PRKCB	PRKCG	RAB11A	RAB5A	RAB7A	RAC2	VASP
PID_NETRIN_PATHWAY	https://www.gsea-msigdb.org/gsea/msigdb/cards/PID_NETRIN_PATHWAY.html	AGAP2	BCAR1	CAMK2A	CDC42	DAPK1	DCC	DOCK1	ELMO1	FYN	MAP1B	MAP2K1	MAP2K2	MAPK1	MAPK3	MYO10	NCK1	NTN1	PAK1	PIK3CA	PIK3R1	PITPNA	PLCG1	PTK2	RAC1	RHOA	SRC	TRIO	UNC5A	UNC5B	UNC5C	WASL	YES1
PID_NFKAPPAB_ATYPICAL_PATHWAY	https://www.gsea-msigdb.org/gsea/msigdb/cards/PID_NFKAPPAB_ATYPICAL_PATHWAY.html	ARRB2	BCL3	CSNK2A1	CSNK2A2	CSNK2B	IKBKB	LCK	MAPK14	NFKB1	NFKBIA	PIK3CA	PIK3R1	REL	RELA	SRC	SSPO	SYK
PID_REG_GR_PATHWAY	https://www.gsea-msigdb.org/gsea/msigdb/cards/PID_REG_GR_PATHWAY.html	AFP	AKT1	BAX	BGLAP	CDK5	CDK5R1	CDKN1A	CGA	CREB1	CREBBP	CSF2	CSN2	CXCL8	EGR1	EP300	FGG	FKBP4	FKBP5	FOS	GATA3	GSK3B	HDAC1	HDAC2	HSP90AA1	ICAM1	IFNG	IL13	IL2	IL4	IL5	IL6	IRF1	JUN	KMT5B	KRT14	KRT17	KRT5	MAPK1	MAPK10	MAPK11	MAPK14	MAPK3	MAPK8	MAPK9	MDM2	MMP1	NCOA1	NCOA2
PID_S1P_META_PATHWAY	https://www.gsea-msigdb.org/gsea/msigdb/cards/PID_S1P_META_PATHWAY.html	ABCC1	GNA11	GNA12	GNA13	GNA14	GNA15	GNAI1	GNAI2	GNAI3	GNAO1	GNAQ	GNAZ	S1PR1	S1PR2	S1PR3	S1PR4	S1PR5	SGPL1	SGPP1	SPHK1	SPHK2
PID_TCR_JNK_PATHWAY	https://www.gsea-msigdb.org/gsea/msigdb/cards/PID_TCR_JNK_PATHWAY.html	CRK	CRKL	DBNL	GRAP2	JUN	LAT	LCP2	MAP2K4	MAP3K1	MAP3K7	MAP3K8	MAP4K1	MAPK8	PRKCB
PID_TNF_PATHWAY	https://www.gsea-msigdb.org/gsea/msigdb/cards/PID_TNF_PATHWAY.html	ADAM17	BAG4	BIRC2	BIRC3	CASP8	CAV1	CHUK	CYLD	FADD	IKBKB	IKBKG	MADD	MAP2K3	MAP2K7	MAP3K1	MAP3K3	MAP3K5	MAP3K7	MAP4K2	MAP4K3	MAP4K4	MAP4K5	NFKB1	NRK	NSMAF	PRKCI	PRKCZ	RACK1	RELA	RFFL	RIPK1	SMPD1	SMPD2	SQSTM1	STAT1	TAB1	TAB2	TNF	TNFAIP3	TNFRSF1A	TNFRSF1B	TNIK	TRADD	TRAF1	TRAF2	TXN
REACTOME_GLUCOCORTICOID_BIOSYNTHESIS	https://www.gsea-msigdb.org/gsea/msigdb/cards/REACTOME_GLUCOCORTICOID_BIOSYNTHESIS.html	CYP11B1	CYP11B2	CYP17A1	CYP21A2	HSD11B1	HSD11B2	HSD3B1	HSD3B2	POMC	SERPINA6
REACTOME_GLUTAMATE_NEUROTRANSMITTER_RELEASE_CYCLE	https://www.gsea-msigdb.org/gsea/msigdb/cards/REACTOME_GLUTAMATE_NEUROTRANSMITTER_RELEASE_CYCLE.html	ARL6IP5	CPLX1	GLS	GLS2	PPFIA1	PPFIA2	PPFIA3	PPFIA4	RAB3A	RIMS1	SLC17A7	SLC1A1	SLC1A2	SLC1A3	SLC1A6	SLC1A7	SLC38A2	SNAP25	STX1A	STXBP1	SYT1	TSPOAP1	UNC13B	VAMP2
REACTOME_GLYCOSAMINOGLYCAN_METABOLISM	https://www.gsea-msigdb.org/gsea/msigdb/cards/REACTOME_GLYCOSAMINOGLYCAN_METABOLISM.html	ABCC5	ACAN	AGRN	ARSB	B3GALT6	B3GAT1	B3GAT2	B3GAT3	B3GNT2	B3GNT3	B3GNT4	B3GNT7	B4GALT1	B4GALT2	B4GALT3	B4GALT4	B4GALT5	B4GALT6	B4GALT7	B4GAT1	BCAN	BGN	CD44	CEMIP	CHP1	CHPF	CHPF2	CHST1	CHST11	CHST12	CHST13	CHST14	CHST15	CHST2	CHST3	CHST5	CHST6	CHST7	CHST9	CHSY1	CHSY3	CSGALNACT1	CSGALNACT2	CSPG4	CSPG5	DCN	DSE	DSEL
REACTOME_GPVI_MEDIATED_ACTIVATION_CASCADE	https://www.gsea-msigdb.org/gsea/msigdb/cards/REACTOME_GPVI_MEDIATED_ACTIVATION_CASCADE.html	CDC42	CLEC1B	COL1A1	COL1A2	FCER1G	FYN	GP6	LAT	LCK	LCP2	LYN	MPIG6B	PDPK1	PDPN	PIK3CA	PIK3CB	PIK3CG	PIK3R1	PIK3R2	PIK3R3	PIK3R5	PIK3R6	PLCG2	PRKCZ	PTPN11	PTPN6	RAC1	RAC2	RHOA	RHOB	RHOG	SYK	VAV1	VAV2	VAV3
REACTOME_HIV_INFECTION	https://www.gsea-msigdb.org/gsea/msigdb/cards/REACTOME_HIV_INFECTION.html	AAAS	AP1B1	AP1G1	AP1M1	AP1M2	AP1S1	AP1S2	AP1S3	AP2A1	AP2A2	AP2B1	AP2M1	AP2S1	APOBEC3G	ARF1	ATP6V1H	B2M	BANF1	BTRC	CCNH	CCNK	CCNT1	CCNT2	CCR5	CD247	CD28	CD4	CD8B	CDK7	CDK9	CHMP2A	CHMP2B	CHMP3	CHMP4A	CHMP4B	CHMP4C	CHMP5	CHMP6	CHMP7	CTDP1	CUL5	CXCR4	DOCK2	ELL	ELMO1	ELOA	ELOA2	ELOA3
REACTOME_HIV_LIFE_CYCLE	https://www.gsea-msigdb.org/gsea/msigdb/cards/REACTOME_HIV_LIFE_CYCLE.html	AAAS	BANF1	CCNH	CCNK	CCNT1	CCNT2	CCR5	CD4	CDK7	CDK9	CHMP2A	CHMP2B	CHMP3	CHMP4A	CHMP4B	CHMP4C	CHMP5	CHMP6	CHMP7	CTDP1	CXCR4	ELL	ELOA	ELOA2	ELOA3	ELOA3B	ELOA3D	ELOB	ELOC	ERCC2	ERCC3	FEN1	FURIN	GTF2A1	GTF2A2	GTF2B	GTF2E1	GTF2E2	GTF2F1	GTF2F2	GTF2H1	GTF2H2	GTF2H3	GTF2H4	GTF2H5	HMGA1	KPNA1	LIG1
REACTOME_HYALURONAN_BIOSYNTHESIS_AND_EXPORT	https://www.gsea-msigdb.org/gsea/msigdb/cards/REACTOME_HYALURONAN_BIOSYNTHESIS_AND_EXPORT.html	ABCC5	CEMIP	HAS1	HAS2	HAS3
REACTOME_IKBA_VARIANT_LEADS_TO_EDA_ID	https://www.gsea-msigdb.org/gsea/msigdb/cards/REACTOME_IKBA_VARIANT_LEADS_TO_EDA_ID.html	CHUK	IKBKB	IKBKG	NFKB1	NFKB2	NFKBIA	RELA
REACTOME_IKK_COMPLEX_RECRUITMENT_MEDIATED_BY_RIP1	https://www.gsea-msigdb.org/gsea/msigdb/cards/REACTOME_IKK_COMPLEX_RECRUITMENT_MEDIATED_BY_RIP1.html	BIRC2	BIRC3	CD14	CHUK	IKBKB	IKBKG	LY96	RIPK1	RIPK3	RPS27A	SARM1	TICAM1	TICAM2	TLR4	TRAF6	UBA52	UBB	UBC	UBE2D1	UBE2D2	UBE2D3	UBE2N	UBE2V1
REACTOME_IL_6_TYPE_CYTOKINE_RECEPTOR_LIGAND_INTERACTIONS	https://www.gsea-msigdb.org/gsea/msigdb/cards/REACTOME_IL_6_TYPE_CYTOKINE_RECEPTOR_LIGAND_INTERACTIONS.html	CLCF1	CNTF	CNTFR	CRLF1	CTF1	IL11	IL11RA	IL31	IL31RA	IL6ST	JAK1	JAK2	LIF	LIFR	OSM	OSMR	TYK2
REACTOME_IMMUNOREGULATORY_INTERACTIONS_BETWEEN_A_LYMPHOID_AND_A_NON_LYMPHOID_CELL	https://www.gsea-msigdb.org/gsea/msigdb/cards/REACTOME_IMMUNOREGULATORY_INTERACTIONS_BETWEEN_A_LYMPHOID_AND_A_NON_LYMPHOID_CELL.html	B2M	C3	CD160	CD19	CD1A	CD1B	CD1C	CD1D	CD200	CD200R1	CD22	CD226	CD247	CD300A	CD300C	CD300E	CD300LB	CD300LD	CD300LF	CD300LG	CD33	CD34	CD3D	CD3E	CD3G	CD40	CD40LG	CD81	CD8A	CD8B	CD96	CD99	CDH1	CLEC2B	CLEC2D	CLEC4G	COL17A1	COL1A1	COL1A2	COL2A1	COL3A1	COLEC12	CRTAM	CXADR	FCGR1A	FCGR2B	FCGR3A	HCST
REACTOME_INFECTION_WITH_MYCOBACTERIUM_TUBERCULOSIS	https://www.gsea-msigdb.org/gsea/msigdb/cards/REACTOME_INFECTION_WITH_MYCOBACTERIUM_TUBERCULOSIS.html	ATP6V1H	B2M	CORO1A	CTSG	DUSP16	ENO1	GSK3A	HGS	KPNA1	KPNB1	LTF	MAPK1	MAPK3	MRC1	NOS2	PGK1	RAB5A	RAB7A	RNF213	RPS27A	SFPQ	TLR2	TRIM27	UBA52	UBB	UBC	VPS33B
REACTOME_INFLAMMASOMES	https://www.gsea-msigdb.org/gsea/msigdb/cards/REACTOME_INFLAMMASOMES.html	AIM2	APP	BCL2	BCL2L1	CASP1	HSP90AB1	MEFV	NFKB1	NFKB2	NLRC4	NLRP1	NLRP3	P2RX7	PANX1	PSTPIP1	PYCARD	RELA	SUGT1	TXN	TXNIP
REACTOME_INFLUENZA_INFECTION	https://www.gsea-msigdb.org/gsea/msigdb/cards/REACTOME_INFLUENZA_INFECTION.html	AAAS	CALR	CANX	CLTA	CLTC	CPSF4	DNAJC3	EIF2AK2	FAU	GRSF1	GTF2F1	GTF2F2	HSP90AA1	HSPA1A	IPO5	ISG15	KPNA1	KPNA2	KPNA3	KPNA4	KPNA5	KPNA7	KPNB1	NDC1	NUP107	NUP133	NUP153	NUP155	NUP160	NUP188	NUP205	NUP210	NUP214	NUP35	NUP37	NUP42	NUP43	NUP50	NUP54	NUP58	NUP62	NUP85	NUP88	NUP93	NUP98	PABPN1	POLR2A	POLR2B
REACTOME_INFECTIOUS_DISEASE	https://www.gsea-msigdb.org/gsea/msigdb/cards/REACTOME_INFECTIOUS_DISEASE.html	AAAS	ABI1	ABI2	ABL1	ACTB	ACTG1	ACTR2	ACTR3	ADAM17	ADCY1	ADCY2	ADCY3	ADCY4	ADCY5	ADCY6	ADCY7	ADCY8	ADCY9	ADCYAP1	ADCYAP1R1	ADM	ADM2	ADORA2A	ADORA2B	ADRB1	ADRB2	ADRB3	AHCYL1	ANTXR1	ANTXR2	AP1B1	AP1G1	AP1M1	AP1M2	AP1S1	AP1S2	AP1S3	AP2A1	AP2A2	AP2B1	AP2M1	AP2S1	APOBEC3G	APP	ARF1	ARPC1A	ARPC1B	ARPC2
REACTOME_INLA_MEDIATED_ENTRY_OF_LISTERIA_MONOCYTOGENES_INTO_HOST_CELLS	https://www.gsea-msigdb.org/gsea/msigdb/cards/REACTOME_INLA_MEDIATED_ENTRY_OF_LISTERIA_MONOCYTOGENES_INTO_HOST_CELLS.html	CBLL1	CDH1	CTNNB1	CTNND1	RPS27A	SRC	UBA52	UBB	UBC
REACTOME_INTERFERON_GAMMA_SIGNALING	https://www.gsea-msigdb.org/gsea/msigdb/cards/REACTOME_INTERFERON_GAMMA_SIGNALING.html	B2M	CAMK2A	CAMK2B	CAMK2D	CAMK2G	CD44	CIITA	FCGR1A	FCGR1B	GBP1	GBP2	GBP3	GBP4	GBP5	GBP6	GBP7	HLA-A	HLA-B	HLA-C	HLA-DPA1	HLA-DPB1	HLA-DQA1	HLA-DQA2	HLA-DQB1	HLA-DQB2	HLA-DRA	HLA-DRB1	HLA-DRB3	HLA-DRB4	HLA-DRB5	HLA-E	HLA-F	HLA-G	HLA-H	ICAM1	IFI30	IFNG	IFNGR1	IFNGR2	IRF1	IRF2	IRF3	IRF4	IRF5	IRF6	IRF7	IRF8	IRF9
REACTOME_INTERFERON_SIGNALING	https://www.gsea-msigdb.org/gsea/msigdb/cards/REACTOME_INTERFERON_SIGNALING.html	AAAS	ABCE1	ADAR	ARIH1	B2M	BST2	CAMK2A	CAMK2B	CAMK2D	CAMK2G	CD44	CIITA	DDX58	EGR1	EIF2AK2	EIF4A1	EIF4A2	EIF4A3	EIF4E	EIF4E2	EIF4E3	EIF4G1	EIF4G2	EIF4G3	FCGR1A	FCGR1B	FLNA	FLNB	GBP1	GBP2	GBP3	GBP4	GBP5	GBP6	GBP7	HERC5	HLA-A	HLA-B	HLA-C	HLA-DPA1	HLA-DPB1	HLA-DQA1	HLA-DQA2	HLA-DQB1	HLA-DQB2	HLA-DRA	HLA-DRB1	HLA-DRB3
REACTOME_INTERLEUKIN_10_SIGNALING	https://www.gsea-msigdb.org/gsea/msigdb/cards/REACTOME_INTERLEUKIN_10_SIGNALING.html	CCL19	CCL2	CCL20	CCL22	CCL3	CCL3L1	CCL3L3	CCL4	CCL5	CCR1	CCR2	CCR5	CD80	CD86	CSF1	CSF2	CSF3	CXCL1	CXCL10	CXCL2	CXCL8	FCER2	FPR1	ICAM1	IL10	IL10RA	IL10RB	IL12A	IL12B	IL18	IL1A	IL1B	IL1R1	IL1R2	IL1RN	IL6	JAK1	LIF	PTAFR	PTGS2	STAT3	TIMP1	TNF	TNFRSF1A	TNFRSF1B	TYK2
REACTOME_INTERLEUKIN_12_FAMILY_SIGNALING	https://www.gsea-msigdb.org/gsea/msigdb/cards/REACTOME_INTERLEUKIN_12_FAMILY_SIGNALING.html	AIP	ANXA2	ARF1	BOLA2	BOLA2B	CA1	CANX	CAPZA1	CDC42	CFL1	CNN2	CRLF1	EBI3	GSTA2	GSTO1	HNRNPA2B1	HNRNPDL	HNRNPF	HSPA9	IFNG	IL10	IL12A	IL12B	IL12RB1	IL12RB2	IL23A	IL23R	IL27	IL27RA	IL6ST	JAK1	JAK2	LCP1	LMNB1	MIF	MSN	MTAP	P4HB	PAK2	PDCD4	PITPNA	PPIA	PSME2	RALA	RAP1B	RPLP0	SERPINB2	SNRPA1
REACTOME_INTERLEUKIN_12_SIGNALING	https://www.gsea-msigdb.org/gsea/msigdb/cards/REACTOME_INTERLEUKIN_12_SIGNALING.html	AIP	ANXA2	ARF1	BOLA2	BOLA2B	CA1	CAPZA1	CDC42	CFL1	CNN2	GSTA2	GSTO1	HNRNPA2B1	HNRNPDL	HNRNPF	HSPA9	IFNG	IL10	IL12A	IL12B	IL12RB1	IL12RB2	JAK1	JAK2	LCP1	LMNB1	MIF	MSN	MTAP	P4HB	PAK2	PDCD4	PITPNA	PPIA	PSME2	RALA	RAP1B	RPLP0	SERPINB2	SNRPA1	SOD1	SOD2	STAT4	TALDO1	TCP1	TYK2	VAMP7
REACTOME_INTERLEUKIN_17_SIGNALING	https://www.gsea-msigdb.org/gsea/msigdb/cards/REACTOME_INTERLEUKIN_17_SIGNALING.html	ATF1	ATF2	BTRC	CHUK	CREB1	CUL1	DUSP3	DUSP4	DUSP6	DUSP7	ELK1	FBXW11	FOS	IKBKB	IKBKG	IL17A	IL17C	IL17F	IL17RA	IL17RB	IL17RC	IL17RE	IL25	IRAK1	IRAK2	JUN	MAP2K1	MAP2K3	MAP2K4	MAP2K6	MAP2K7	MAP3K7	MAP3K8	MAPK1	MAPK10	MAPK11	MAPK14	MAPK3	MAPK7	MAPK8	MAPK9	MAPKAPK2	MAPKAPK3	MEF2A	MEF2C	NFKB1	NOD1	NOD2
REACTOME_INTERLEUKIN_1_FAMILY_SIGNALING	https://www.gsea-msigdb.org/gsea/msigdb/cards/REACTOME_INTERLEUKIN_1_FAMILY_SIGNALING.html	AC093012.1	AGER	ALOX5	APP	BTRC	CASP1	CHUK	CTSG	CUL1	FBXW11	HMGB1	IKBKB	IKBKG	IL13	IL18	IL18BP	IL18R1	IL18RAP	IL1A	IL1B	IL1F10	IL1R1	IL1R2	IL1RAP	IL1RAPL1	IL1RL1	IL1RL2	IL1RN	IL33	IL36A	IL36B	IL36G	IL36RN	IL37	IL4	IRAK1	IRAK2	IRAK3	MAP2K1	MAP2K4	MAP2K6	MAP3K3	MAP3K7	MAP3K8	MAPK8	MYD88	NFKB1	NFKB2
REACTOME_INTERLEUKIN_1_PROCESSING	https://www.gsea-msigdb.org/gsea/msigdb/cards/REACTOME_INTERLEUKIN_1_PROCESSING.html	CASP1	CTSG	IL18	IL1A	IL1B	NFKB1	NFKB2	RELA
REACTOME_INTERLEUKIN_1_SIGNALING	https://www.gsea-msigdb.org/gsea/msigdb/cards/REACTOME_INTERLEUKIN_1_SIGNALING.html	AC093012.1	AGER	APP	BTRC	CHUK	CUL1	FBXW11	HMGB1	IKBKB	IKBKG	IL1A	IL1B	IL1R1	IL1R2	IL1RAP	IL1RN	IRAK1	IRAK2	IRAK3	MAP2K1	MAP2K4	MAP2K6	MAP3K3	MAP3K7	MAP3K8	MYD88	NFKB1	NFKB2	NFKBIA	NFKBIB	NKIRAS1	NKIRAS2	NOD1	NOD2	PELI1	PELI2	PELI3	PSMA1	PSMA2	PSMA3	PSMA4	PSMA5	PSMA6	PSMA7	PSMA8	PSMB1	PSMB10	PSMB11
REACTOME_INTERLEUKIN_20_FAMILY_SIGNALING	https://www.gsea-msigdb.org/gsea/msigdb/cards/REACTOME_INTERLEUKIN_20_FAMILY_SIGNALING.html	IFNL1	IFNL2	IFNL3	IFNLR1	IL10RB	IL19	IL20	IL20RA	IL20RB	IL22	IL22RA1	IL22RA2	IL24	IL26	JAK1	JAK2	JAK3	PTPN11	SOCS3	STAT1	STAT2	STAT3	STAT4	STAT5A	STAT5B	TYK2
REACTOME_INTERLEUKIN_21_SIGNALING	https://www.gsea-msigdb.org/gsea/msigdb/cards/REACTOME_INTERLEUKIN_21_SIGNALING.html	IL21	IL21R	IL2RG	JAK1	JAK3	STAT1	STAT3	STAT4	STAT5A	STAT5B
REACTOME_INTERLEUKIN_23_SIGNALING	https://www.gsea-msigdb.org/gsea/msigdb/cards/REACTOME_INTERLEUKIN_23_SIGNALING.html	IL12B	IL12RB1	IL23A	IL23R	JAK2	P4HB	STAT3	STAT4	TYK2
REACTOME_INTERLEUKIN_36_PATHWAY	https://www.gsea-msigdb.org/gsea/msigdb/cards/REACTOME_INTERLEUKIN_36_PATHWAY.html	IL1F10	IL1RAP	IL1RL2	IL36A	IL36B	IL36G	IL36RN
REACTOME_INTERLEUKIN_37_SIGNALING	https://www.gsea-msigdb.org/gsea/msigdb/cards/REACTOME_INTERLEUKIN_37_SIGNALING.html	CASP1	IL18BP	IL18R1	IL37	PTPN11	PTPN12	PTPN13	PTPN14	PTPN18	PTPN2	PTPN20	PTPN23	PTPN4	PTPN5	PTPN6	PTPN7	PTPN9	SIGIRR	SMAD3	STAT3	TBK1
REACTOME_INTERLEUKIN_3_INTERLEUKIN_5_AND_GM_CSF_SIGNALING	https://www.gsea-msigdb.org/gsea/msigdb/cards/REACTOME_INTERLEUKIN_3_INTERLEUKIN_5_AND_GM_CSF_SIGNALING.html	BLNK	CBL	CRK	CRKL	CSF2	CSF2RA	CSF2RB	FYN	GAB2	GRB2	HCK	IL2	IL2RA	IL2RB	IL2RG	IL3	IL3RA	IL5	IL5RA	INPP5D	INPPL1	JAK1	JAK2	JAK3	LYN	PIK3CA	PIK3CB	PIK3CD	PIK3R1	PIK3R2	PIK3R3	PRKACA	PTPN11	PTPN6	RAPGEF1	RPS27A	SHC1	SOS1	STAT5A	STAT5B	SYK	TEC	UBA52	UBB	UBC	VAV1	YES1	YWHAZ
REACTOME_IONOTROPIC_ACTIVITY_OF_KAINATE_RECEPTORS	https://www.gsea-msigdb.org/gsea/msigdb/cards/REACTOME_IONOTROPIC_ACTIVITY_OF_KAINATE_RECEPTORS.html	CALM1	DLG1	DLG3	DLG4	GRIK1	GRIK2	GRIK3	GRIK4	GRIK5	NCALD
REACTOME_JNK_C_JUN_KINASES_PHOSPHORYLATION_AND_ACTIVATION_MEDIATED_BY_ACTIVATED_HUMAN_TAK1	https://www.gsea-msigdb.org/gsea/msigdb/cards/REACTOME_JNK_C_JUN_KINASES_PHOSPHORYLATION_AND_ACTIVATION_MEDIATED_BY_ACTIVATED_HUMAN_TAK1.html	IKBKG	IRAK1	IRAK2	MAP2K4	MAP2K7	MAP3K7	MAPK10	MAPK8	MAPK9	NOD1	NOD2	RIPK2	RPS27A	TAB1	TAB2	TAB3	TRAF6	UBA52	UBB	UBC	UBE2N	UBE2V1
REACTOME_LEUKOTRIENE_RECEPTORS	https://www.gsea-msigdb.org/gsea/msigdb/cards/REACTOME_LEUKOTRIENE_RECEPTORS.html	CYSLTR1	CYSLTR2	GPR17	LTB4R	LTB4R2
REACTOME_LISTERIA_MONOCYTOGENES_ENTRY_INTO_HOST_CELLS	https://www.gsea-msigdb.org/gsea/msigdb/cards/REACTOME_LISTERIA_MONOCYTOGENES_ENTRY_INTO_HOST_CELLS.html	CBL	CBLL1	CDH1	CTNNB1	CTNND1	EPS15	GRB2	HGS	MET	RPS27A	SH3GL1	SH3GL2	SH3GL3	SH3KBP1	SRC	STAM	STAM2	UBA52	UBB	UBC
REACTOME_MAP2K_AND_MAPK_ACTIVATION	https://www.gsea-msigdb.org/gsea/msigdb/cards/REACTOME_MAP2K_AND_MAPK_ACTIVATION.html	ACTB	ACTG1	APBB1IP	ARAF	ARRB1	ARRB2	BRAF	CNKSR1	CNKSR2	CSK	FGA	FGB	FGG	FN1	HRAS	IL17RD	IQGAP1	ITGA2B	ITGB3	KRAS	KSR1	KSR2	LAMTOR2	LAMTOR3	MAP2K1	MAP2K2	MAPK1	MAPK3	MARK3	NRAS	PEBP1	RAF1	RAP1A	RAP1B	SRC	TLN1	VCL	VWF	WDR83	YWHAB
REACTOME_MAP3K8_TPL2_DEPENDENT_MAPK1_3_ACTIVATION	https://www.gsea-msigdb.org/gsea/msigdb/cards/REACTOME_MAP3K8_TPL2_DEPENDENT_MAPK1_3_ACTIVATION.html	BTRC	CHUK	CUL1	FBXW11	IKBKB	IKBKG	MAP2K1	MAP2K4	MAP3K8	NFKB1	RPS27A	SKP1	TNIP2	UBA52	UBB	UBC
REACTOME_MAPK1_ERK2_ACTIVATION	https://www.gsea-msigdb.org/gsea/msigdb/cards/REACTOME_MAPK1_ERK2_ACTIVATION.html	IL6	IL6R	IL6ST	JAK1	JAK2	MAP2K2	MAPK1	PTPN11	TYK2
REACTOME_MAPK6_MAPK4_SIGNALING	https://www.gsea-msigdb.org/gsea/msigdb/cards/REACTOME_MAPK6_MAPK4_SIGNALING.html	AGO1	AGO2	AGO3	AGO4	CCND3	CDC14A	CDC14B	CDC42	CDC42EP2	CDC42EP3	CDC42EP5	CDK1	DNAJB1	ETV4	FOXO1	FOXO3	HSPB1	IGF2BP1	JUN	KALRN	MAPK4	MAPK6	MAPKAPK5	MIR34B	MIR34C	MMP10	MMP2	MOV10	MYC	NCOA3	PAK1	PAK2	PAK3	PRKACA	PRKACB	PRKACG	PSMA1	PSMA2	PSMA3	PSMA4	PSMA5	PSMA6	PSMA7	PSMA8	PSMB1	PSMB10	PSMB11	PSMB2
REACTOME_METABOLISM_OF_VITAMINS_AND_COFACTORS	https://www.gsea-msigdb.org/gsea/msigdb/cards/REACTOME_METABOLISM_OF_VITAMINS_AND_COFACTORS.html	AASDHPPT	ABCC1	ABCD4	ACACA	ACACB	ACP5	AGRN	AKR1B10	AKR1C1	AKR1C3	AKR1C4	AKT1	ALDH1L1	ALDH1L2	AMN	AOX1	APOA1	APOA2	APOA4	APOB	APOC2	APOC3	APOE	APOM	BCO1	BCO2	BST1	BTD	CALM1	CBLIF	CD320	CD38	CLPS	COASY	COQ2	COQ3	COQ5	COQ6	COQ7	COQ9	CTRB1	CTRB2	CTRC	CUBN	CYB5A	CYB5R3	CYP8B1	DHFR
REACTOME_METABOLISM_OF_WATER_SOLUBLE_VITAMINS_AND_COFACTORS	https://www.gsea-msigdb.org/gsea/msigdb/cards/REACTOME_METABOLISM_OF_WATER_SOLUBLE_VITAMINS_AND_COFACTORS.html	AASDHPPT	ABCC1	ABCD4	ACACA	ACACB	ACP5	ALDH1L1	ALDH1L2	AMN	AOX1	BST1	BTD	CBLIF	CD320	CD38	COASY	CTRB1	CTRB2	CTRC	CUBN	CYB5A	CYB5R3	CYP8B1	DHFR	DHFR2	ENPP1	ENPP2	ENPP3	FASN	FLAD1	FOLR2	FPGS	GPHN	GSTO1	GSTO2	HLCS	LMBRD1	MCCC1	MCCC2	MMAA	MMAB	MMACHC	MMADHC	MMUT	MOCOS	MOCS1	MOCS2	MOCS3
REACTOME_MITOCHONDRIAL_FATTY_ACID_BETA_OXIDATION_OF_UNSATURATED_FATTY_ACIDS	https://www.gsea-msigdb.org/gsea/msigdb/cards/REACTOME_MITOCHONDRIAL_FATTY_ACID_BETA_OXIDATION_OF_UNSATURATED_FATTY_ACIDS.html	ACADL	ACADM	DECR1	ECI1	HADHA	HADHB
REACTOME_NEUTROPHIL_DEGRANULATION	https://www.gsea-msigdb.org/gsea/msigdb/cards/REACTOME_NEUTROPHIL_DEGRANULATION.html	A1BG	ABCA13	AC004151.1	ACAA1	ACLY	ACPP	ACTR10	ACTR1B	ACTR2	ADA2	ADAM10	ADAM8	ADGRE3	ADGRE5	ADGRG3	AGA	AGL	AGPAT2	AHSG	ALAD	ALDH3B1	ALDOA	ALDOC	ALOX5	AMPD3	ANO6	ANPEP	ANXA2	AOC1	AP1M1	AP2A2	APAF1	APEH	APRT	ARG1	ARHGAP9	ARL8A	ARMC8	ARPC5	ARSA	ARSB	ASAH1	ATAD3B	ATG7	ATP11A	ATP11B	ATP6AP2	ATP6V0A1
REACTOME_NF_KB_IS_ACTIVATED_AND_SIGNALS_SURVIVAL	https://www.gsea-msigdb.org/gsea/msigdb/cards/REACTOME_NF_KB_IS_ACTIVATED_AND_SIGNALS_SURVIVAL.html	IKBKB	IRAK1	NFKB1	NFKBIA	NGF	NGFR	RELA	RPS27A	SQSTM1	TRAF6	UBA52	UBB	UBC
REACTOME_NGF_INDEPENDANT_TRKA_ACTIVATION	https://www.gsea-msigdb.org/gsea/msigdb/cards/REACTOME_NGF_INDEPENDANT_TRKA_ACTIVATION.html	ADCYAP1	ADCYAP1R1	ADORA2A	NTRK1	NTRK2
REACTOME_NOD1_2_SIGNALING_PATHWAY	https://www.gsea-msigdb.org/gsea/msigdb/cards/REACTOME_NOD1_2_SIGNALING_PATHWAY.html	AAMP	BIRC2	BIRC3	CARD9	CASP1	CASP2	CASP4	CASP8	CASP9	CHUK	CYLD	IKBKB	IKBKG	IRAK1	IRAK2	ITCH	MAP2K6	MAP3K7	MAPK11	MAPK12	MAPK13	MAPK14	NOD1	NOD2	RIPK2	RPS27A	TAB1	TAB2	TAB3	TNFAIP3	TRAF6	UBA52	UBB	UBC	UBE2N	UBE2V1
REACTOME_NUCLEOTIDE_BINDING_DOMAIN_LEUCINE_RICH_REPEAT_CONTAINING_RECEPTOR_NLR_SIGNALING_PATHWAYS	https://www.gsea-msigdb.org/gsea/msigdb/cards/REACTOME_NUCLEOTIDE_BINDING_DOMAIN_LEUCINE_RICH_REPEAT_CONTAINING_RECEPTOR_NLR_SIGNALING_PATHWAYS.html	AAMP	AIM2	APP	BCL2	BCL2L1	BIRC2	BIRC3	CARD9	CASP1	CASP2	CASP4	CASP8	CASP9	CHUK	CYLD	HSP90AB1	IKBKB	IKBKG	IRAK1	IRAK2	ITCH	MAP2K6	MAP3K7	MAPK11	MAPK12	MAPK13	MAPK14	MEFV	NFKB1	NFKB2	NLRC4	NLRP1	NLRP3	NOD1	NOD2	P2RX7	PANX1	PSTPIP1	PYCARD	RELA	RIPK2	RPS27A	SUGT1	TAB1	TAB2	TAB3	TNFAIP3	TRAF6
REACTOME_O_GLYCOSYLATION_OF_TSR_DOMAIN_CONTAINING_PROTEINS	https://www.gsea-msigdb.org/gsea/msigdb/cards/REACTOME_O_GLYCOSYLATION_OF_TSR_DOMAIN_CONTAINING_PROTEINS.html	ADAMTS1	ADAMTS10	ADAMTS12	ADAMTS13	ADAMTS14	ADAMTS15	ADAMTS16	ADAMTS17	ADAMTS18	ADAMTS19	ADAMTS2	ADAMTS20	ADAMTS3	ADAMTS4	ADAMTS5	ADAMTS6	ADAMTS7	ADAMTS8	ADAMTS9	ADAMTSL1	ADAMTSL2	ADAMTSL3	ADAMTSL4	ADAMTSL5	B3GLCT	CFP	POFUT2	SBSPON	SEMA5A	SEMA5B	SPON1	SPON2	SSPO	THBS1	THBS2	THSD1	THSD4	THSD7A	THSD7B
REACTOME_OTHER_INTERLEUKIN_SIGNALING	https://www.gsea-msigdb.org/gsea/msigdb/cards/REACTOME_OTHER_INTERLEUKIN_SIGNALING.html	CASP3	CD4	CSF1	CSF1R	CSF3	CSF3R	IFNL1	IFNLR1	IL10RB	IL16	IL32	IL34	JAK1	PRTN3	PTPRZ1	SDC1	SNAP25	STX1A	STX3	STX4	STXBP2	TXLNA	TYK2	VAMP2
REACTOME_OTHER_SEMAPHORIN_INTERACTIONS	https://www.gsea-msigdb.org/gsea/msigdb/cards/REACTOME_OTHER_SEMAPHORIN_INTERACTIONS.html	CD72	ITGA1	ITGB1	PLXNA1	PLXNA2	PLXNA4	PLXNB3	PLXNC1	PLXND1	PTPRC	SEMA3E	SEMA4A	SEMA4D	SEMA5A	SEMA6A	SEMA6D	SEMA7A	TREM2	TYROBP
REACTOME_PROCESSING_AND_ACTIVATION_OF_SUMO	https://www.gsea-msigdb.org/gsea/msigdb/cards/REACTOME_PROCESSING_AND_ACTIVATION_OF_SUMO.html	RWDD3	SAE1	SENP1	SENP2	SENP5	SUMO1	SUMO2	SUMO3	UBA2	UBE2I
REACTOME_ABC_TRANSPORTERS_IN_LIPID_HOMEOSTASIS	https://www.gsea-msigdb.org/gsea/msigdb/cards/REACTOME_ABC_TRANSPORTERS_IN_LIPID_HOMEOSTASIS.html	ABCA10	ABCA12	ABCA2	ABCA3	ABCA5	ABCA6	ABCA7	ABCA9	ABCD1	ABCD2	ABCD3	ABCG1	ABCG4	ABCG5	ABCG8	APOA1	PEX19	PEX3
REACTOME_ACETYLCHOLINE_NEUROTRANSMITTER_RELEASE_CYCLE	https://www.gsea-msigdb.org/gsea/msigdb/cards/REACTOME_ACETYLCHOLINE_NEUROTRANSMITTER_RELEASE_CYCLE.html	CHAT	CPLX1	PPFIA1	PPFIA2	PPFIA3	PPFIA4	RAB3A	RIMS1	SLC18A3	SLC5A7	SNAP25	STX1A	STXBP1	SYT1	TSPOAP1	UNC13B	VAMP2
REACTOME_ADP_SIGNALLING_THROUGH_P2Y_PURINOCEPTOR_1	https://www.gsea-msigdb.org/gsea/msigdb/cards/REACTOME_ADP_SIGNALLING_THROUGH_P2Y_PURINOCEPTOR_1.html	GNA11	GNA14	GNA15	GNAQ	GNB1	GNB2	GNB3	GNB4	GNB5	GNG10	GNG11	GNG12	GNG13	GNG2	GNG3	GNG4	GNG5	GNG7	GNG8	GNGT1	GNGT2	MAPK14	P2RY1	PLA2G4A	SRC
REACTOME_ADP_SIGNALLING_THROUGH_P2Y_PURINOCEPTOR_12	https://www.gsea-msigdb.org/gsea/msigdb/cards/REACTOME_ADP_SIGNALLING_THROUGH_P2Y_PURINOCEPTOR_12.html	GNAI1	GNAI2	GNAI3	GNAT3	GNB1	GNB2	GNB3	GNB4	GNB5	GNG10	GNG11	GNG12	GNG13	GNG2	GNG3	GNG4	GNG5	GNG7	GNG8	GNGT1	GNGT2	P2RY12
REACTOME_ADVANCED_GLYCOSYLATION_ENDPRODUCT_RECEPTOR_SIGNALING	https://www.gsea-msigdb.org/gsea/msigdb/cards/REACTOME_ADVANCED_GLYCOSYLATION_ENDPRODUCT_RECEPTOR_SIGNALING.html	AGER	APP	CAPZA1	CAPZA2	DDOST	HMGB1	LGALS3	MAPK1	MAPK3	PRKCSH	S100A12	S100B	SAA1
REACTOME_ALPHA_LINOLENIC_OMEGA3_AND_LINOLEIC_OMEGA6_ACID_METABOLISM	https://www.gsea-msigdb.org/gsea/msigdb/cards/REACTOME_ALPHA_LINOLENIC_OMEGA3_AND_LINOLEIC_OMEGA6_ACID_METABOLISM.html	ABCD1	ACAA1	ACOT8	ACOX1	ACSL1	ELOVL1	ELOVL2	ELOVL3	ELOVL5	FADS1	FADS2	HSD17B4	SCP2
REACTOME_ATTENUATION_PHASE	https://www.gsea-msigdb.org/gsea/msigdb/cards/REACTOME_ATTENUATION_PHASE.html	COL4A6	CREBBP	CRYBA4	DEDD2	DNAJB1	DNAJB6	EP300	FKBP4	GML	HSBP1	HSF1	HSP90AA1	HSP90AB1	HSPA1A	HSPA1B	HSPA1L	HSPA2	HSPA6	HSPA8	HSPB1	HSPB2	HSPH1	MRPL18	PTGES3	RLN1	SERPINH1	TNFRSF21	UBB
REACTOME_BIOSYNTHESIS_OF_EPA_DERIVED_SPMS	https://www.gsea-msigdb.org/gsea/msigdb/cards/REACTOME_BIOSYNTHESIS_OF_EPA_DERIVED_SPMS.html	ALOX15	ALOX5	GPX4	HPGD	LTA4H	PTGS2
REACTOME_BIOSYNTHESIS_OF_MARESIN_LIKE_SPMS	https://www.gsea-msigdb.org/gsea/msigdb/cards/REACTOME_BIOSYNTHESIS_OF_MARESIN_LIKE_SPMS.html	CYP1A2	CYP2C8	CYP2C9	CYP2D6	CYP2E1	CYP3A4
REACTOME_BIOSYNTHESIS_OF_MARESINS	https://www.gsea-msigdb.org/gsea/msigdb/cards/REACTOME_BIOSYNTHESIS_OF_MARESINS.html	ALOX5	CYP1A2	CYP2C8	CYP2C9	CYP2D6	CYP2E1	CYP3A4	EPHX2
REACTOME_BIOSYNTHESIS_OF_SPECIALIZED_PRORESOLVING_MEDIATORS_SPMS	https://www.gsea-msigdb.org/gsea/msigdb/cards/REACTOME_BIOSYNTHESIS_OF_SPECIALIZED_PRORESOLVING_MEDIATORS_SPMS.html	ALOX12	ALOX15	ALOX5	ALOX5AP	CYP1A1	CYP1A2	CYP2C8	CYP2C9	CYP2D6	CYP2E1	CYP3A4	EPHX2	GPX4	GSTM4	HPGD	LTA4H	LTC4S	PTGR1	PTGS2
REACTOME_CAMK_IV_MEDIATED_PHOSPHORYLATION_OF_CREB	https://www.gsea-msigdb.org/gsea/msigdb/cards/REACTOME_CAMK_IV_MEDIATED_PHOSPHORYLATION_OF_CREB.html	CALM1	CAMK2A	CAMK2B	CAMK2D	CAMK2G	CAMK4	CAMKK1	CAMKK2	CREB1	KPNA2
REACTOME_CD163_MEDIATING_AN_ANTI_INFLAMMATORY_RESPONSE	https://www.gsea-msigdb.org/gsea/msigdb/cards/REACTOME_CD163_MEDIATING_AN_ANTI_INFLAMMATORY_RESPONSE.html	ADAM17	CD163	FURIN	IL10	IL6	MAPK14	MYH9	PLK2	RHBDF2
REACTOME_CD28_DEPENDENT_PI3K_AKT_SIGNALING	https://www.gsea-msigdb.org/gsea/msigdb/cards/REACTOME_CD28_DEPENDENT_PI3K_AKT_SIGNALING.html	AKT1	AKT2	AKT3	CD28	CD80	CD86	FYN	LCK	MAP3K14	MAP3K8	MAPKAP1	MLST8	MTOR	PDPK1	PIK3CA	PIK3R1	PIK3R2	PIK3R3	PRR5	RICTOR	THEM4	TRIB3
REACTOME_CELL_SURFACE_INTERACTIONS_AT_THE_VASCULAR_WALL	https://www.gsea-msigdb.org/gsea/msigdb/cards/REACTOME_CELL_SURFACE_INTERACTIONS_AT_THE_VASCULAR_WALL.html	ANGPT1	ANGPT2	ANGPT4	APOB	ATP1B1	ATP1B2	ATP1B3	BSG	CAV1	CD177	CD2	CD244	CD44	CD47	CD48	CD58	CD74	CD84	CD99	CD99L2	CEACAM1	CEACAM3	CEACAM5	CEACAM6	CEACAM8	COL1A1	COL1A2	CXADR	DOK2	EPCAM	ESAM	F11R	F2	FCAMR	FCER1G	FN1	FYN	GAS6	GLG1	GP6	GPC1	GRB14	GRB2	GRB7	GYPA	GYPB	GYPC	HRAS
REACTOME_CYTOKINE_SIGNALING_IN_IMMUNE_SYSTEM	https://www.gsea-msigdb.org/gsea/msigdb/cards/REACTOME_CYTOKINE_SIGNALING_IN_IMMUNE_SYSTEM.html	AAAS	ABCE1	AC020929.1	AC093012.1	ACTB	ACTG1	ACTN2	ADAM17	ADAR	AGER	AIP	AKT1	AKT2	ALOX15	ALOX5	ANGPT1	ANXA1	ANXA2	APBB1IP	APP	ARAF	AREG	ARF1	ARIH1	ARRB1	ARRB2	ARTN	ATF1	ATF2	B2M	BATF	BCL2	BCL2L1	BCL6	BIRC2	BIRC3	BIRC5	BLNK	BOLA2	BOLA2B	BRAF	BRAP	BRWD1	BST2	BTC	BTRC	CA1	CALM1
REACTOME_CYTOSOLIC_SENSORS_OF_PATHOGEN_ASSOCIATED_DNA	https://www.gsea-msigdb.org/gsea/msigdb/cards/REACTOME_CYTOSOLIC_SENSORS_OF_PATHOGEN_ASSOCIATED_DNA.html	CGAS	CHUK	CRCP	CREBBP	CTNNB1	DDX41	DHX36	DHX9	DTX4	EP300	IFI16	IKBKB	IKBKG	IRF3	IRF7	LRRFIP1	MRE11	MYD88	NFKB1	NFKB2	NFKBIA	NFKBIB	NKIRAS1	NKIRAS2	NLRC3	NLRP4	POLR1C	POLR1D	POLR2E	POLR2F	POLR2H	POLR2K	POLR2L	POLR3A	POLR3B	POLR3C	POLR3D	POLR3E	POLR3F	POLR3G	POLR3GL	POLR3H	POLR3K	PRKDC	RELA	RIPK1	RIPK3	RPS27A
REACTOME_CYTOSOLIC_SULFONATION_OF_SMALL_MOLECULES	https://www.gsea-msigdb.org/gsea/msigdb/cards/REACTOME_CYTOSOLIC_SULFONATION_OF_SMALL_MOLECULES.html	ABHD14B	BPNT1	IMPAD1	PAPSS1	PAPSS2	PODXL2	SLC26A1	SLC26A2	SLC35B2	SLC35B3	SULT1A1	SULT1A2	SULT1A3	SULT1A4	SULT1B1	SULT1C2	SULT1C4	SULT1E1	SULT2A1	SULT2B1	SULT4A1	SULT6B1	TPST1	TPST2
REACTOME_DEX_H_BOX_HELICASES_ACTIVATE_TYPE_I_IFN_AND_INFLAMMATORY_CYTOKINES_PRODUCTION	https://www.gsea-msigdb.org/gsea/msigdb/cards/REACTOME_DEX_H_BOX_HELICASES_ACTIVATE_TYPE_I_IFN_AND_INFLAMMATORY_CYTOKINES_PRODUCTION.html	DHX36	DHX9	IRF7	MYD88	NFKB1	NFKB2	RELA
REACTOME_DISEASES_OF_GLYCOSYLATION	https://www.gsea-msigdb.org/gsea/msigdb/cards/REACTOME_DISEASES_OF_GLYCOSYLATION.html	ACAN	ADAMTS1	ADAMTS10	ADAMTS12	ADAMTS13	ADAMTS14	ADAMTS15	ADAMTS16	ADAMTS17	ADAMTS18	ADAMTS19	ADAMTS2	ADAMTS20	ADAMTS3	ADAMTS4	ADAMTS5	ADAMTS6	ADAMTS7	ADAMTS8	ADAMTS9	ADAMTSL1	ADAMTSL2	ADAMTSL3	ADAMTSL4	ADAMTSL5	AGRN	ALG1	ALG11	ALG12	ALG13	ALG14	ALG2	ALG3	ALG6	ALG8	ALG9	B3GALT6	B3GAT3	B3GLCT	B4GALT1	B4GALT7	B4GAT1	BCAN	BGN	C1GALT1	C1GALT1C1	CFP	CHST14
REACTOME_DISSOLUTION_OF_FIBRIN_CLOT	https://www.gsea-msigdb.org/gsea/msigdb/cards/REACTOME_DISSOLUTION_OF_FIBRIN_CLOT.html	ANXA2	HRG	PLAT	PLAU	PLAUR	PLG	S100A10	SERPINB2	SERPINB6	SERPINB8	SERPINE1	SERPINE2	SERPINF2
REACTOME_ECM_PROTEOGLYCANS	https://www.gsea-msigdb.org/gsea/msigdb/cards/REACTOME_ECM_PROTEOGLYCANS.html	ACAN	AGRN	APP	ASPN	BCAN	BGN	COL1A1	COL1A2	COL2A1	COL3A1	COL4A1	COL4A2	COL4A3	COL4A4	COL4A5	COL4A6	COL5A1	COL5A2	COL5A3	COL6A1	COL6A2	COL6A3	COL6A5	COL6A6	COL9A1	COL9A2	COL9A3	COMP	DAG1	DCN	DMP1	DSPP	FMOD	FN1	HAPLN1	HSPG2	IBSP	ITGA2	ITGA2B	ITGA7	ITGA8	ITGA9	ITGAV	ITGAX	ITGB1	ITGB3	ITGB5	ITGB6
REACTOME_EICOSANOID_LIGAND_BINDING_RECEPTORS	https://www.gsea-msigdb.org/gsea/msigdb/cards/REACTOME_EICOSANOID_LIGAND_BINDING_RECEPTORS.html	CYSLTR1	CYSLTR2	GPR17	LTB4R	LTB4R2	OXER1	PTGDR	PTGDR2	PTGER1	PTGER2	PTGER3	PTGER4	PTGFR	PTGIR	TBXA2R
REACTOME_EICOSANOIDS	https://www.gsea-msigdb.org/gsea/msigdb/cards/REACTOME_EICOSANOIDS.html	CYP4A11	CYP4A22	CYP4B1	CYP4F11	CYP4F12	CYP4F2	CYP4F22	CYP4F3	CYP4F8	CYP8B1	PTGIS	TBXAS1
REACTOME_EPH_EPHRIN_SIGNALING	https://www.gsea-msigdb.org/gsea/msigdb/cards/REACTOME_EPH_EPHRIN_SIGNALING.html	ACTB	ACTG1	ACTR2	ACTR3	ADAM10	AP2A1	AP2A2	AP2B1	AP2M1	AP2S1	APH1A	APH1B	ARHGEF28	ARHGEF7	ARPC1A	ARPC1B	ARPC2	ARPC3	ARPC4	ARPC5	CDC42	CFL1	CLTA	CLTB	CLTC	CLTCL1	DNM1	EFNA1	EFNA2	EFNA3	EFNA4	EFNA5	EFNB1	EFNB2	EFNB3	EPHA1	EPHA10	EPHA2	EPHA3	EPHA4	EPHA5	EPHA6	EPHA7	EPHA8	EPHB1	EPHB2	EPHB3	EPHB4
REACTOME_FC_EPSILON_RECEPTOR_FCERI_SIGNALING	https://www.gsea-msigdb.org/gsea/msigdb/cards/REACTOME_FC_EPSILON_RECEPTOR_FCERI_SIGNALING.html	AHCYL1	BCL10	BTK	BTRC	CALM1	CARD11	CDC34	CHUK	CUL1	FBXW11	FCER1A	FCER1G	FOS	FYN	GAB2	GRAP2	GRB2	HRAS	IGHE	IGHV1-2	IGHV1-46	IGHV1-69	IGHV2-5	IGHV2-70	IGHV3-11	IGHV3-13	IGHV3-23	IGHV3-30	IGHV3-33	IGHV3-48	IGHV3-53	IGHV3-7	IGHV4-34	IGHV4-39	IGHV4-59	IGKV1-12	IGKV1-16	IGKV1-17	IGKV1-33	IGKV1-39	IGKV1-5	IGKV1D-12	IGKV1D-16	IGKV1D-33	IGKV1D-39	IGKV2-28	IGKV2-30	IGKV2D-28
REACTOME_FCERI_MEDIATED_CA_2_MOBILIZATION	https://www.gsea-msigdb.org/gsea/msigdb/cards/REACTOME_FCERI_MEDIATED_CA_2_MOBILIZATION.html	AHCYL1	BTK	CALM1	FCER1A	FCER1G	GRAP2	GRB2	IGHE	IGHV1-2	IGHV1-46	IGHV1-69	IGHV2-5	IGHV2-70	IGHV3-11	IGHV3-13	IGHV3-23	IGHV3-30	IGHV3-33	IGHV3-48	IGHV3-53	IGHV3-7	IGHV4-34	IGHV4-39	IGHV4-59	IGKV1-12	IGKV1-16	IGKV1-17	IGKV1-33	IGKV1-39	IGKV1-5	IGKV1D-12	IGKV1D-16	IGKV1D-33	IGKV1D-39	IGKV2-28	IGKV2-30	IGKV2D-28	IGKV2D-30	IGKV2D-40	IGKV3-11	IGKV3-15	IGKV3-20	IGKV3D-20	IGKV4-1	IGKV5-2	IGLC2	IGLC3	IGLV1-40
REACTOME_FCGR3A_MEDIATED_IL10_SYNTHESIS	https://www.gsea-msigdb.org/gsea/msigdb/cards/REACTOME_FCGR3A_MEDIATED_IL10_SYNTHESIS.html	ADCY1	ADCY2	ADCY3	ADCY4	ADCY5	ADCY6	ADCY7	ADCY8	ADCY9	AHCYL1	CALM1	CD247	CD3G	CREB1	FCGR1A	FCGR2A	FCGR3A	FGR	FYN	HCK	IGHG1	IGHG2	IGHG4	IGHV1-2	IGHV1-46	IGHV1-69	IGHV2-5	IGHV2-70	IGHV3-11	IGHV3-13	IGHV3-23	IGHV3-30	IGHV3-33	IGHV3-48	IGHV3-53	IGHV3-7	IGHV4-34	IGHV4-39	IGHV4-59	IGKV1-12	IGKV1-16	IGKV1-17	IGKV1-33	IGKV1-39	IGKV1-5	IGKV1D-12	IGKV1D-16	IGKV1D-33
KEGG_APOPTOSIS	https://www.gsea-msigdb.org/gsea/msigdb/cards/KEGG_APOPTOSIS.html	AC093012.1	AIFM1	AKT1	AKT2	AKT3	APAF1	ATM	BAD	BAX	BCL2	BCL2L1	BID	BIRC2	BIRC3	CAPN1	CAPN2	CASP10	CASP3	CASP6	CASP7	CASP8	CASP9	CFLAR	CHP1	CHP2	CHUK	CSF2RB	CYCS	DFFA	DFFB	ENDOD1	ENDOG	EXOG	FADD	FAS	FASLG	IKBKB	IKBKG	IL1A	IL1B	IL1R1	IL1RAP	IL3	IL3RA	IRAK1	IRAK2	IRAK3	MAP3K14
KEGG_ASTHMA	https://www.gsea-msigdb.org/gsea/msigdb/cards/KEGG_ASTHMA.html	CCL11	CD40	CD40LG	EPX	FCER1A	FCER1G	HLA-DMA	HLA-DMB	HLA-DOA	HLA-DOB	HLA-DPA1	HLA-DPB1	HLA-DQA1	HLA-DQA2	HLA-DQB1	HLA-DRA	HLA-DRB1	HLA-DRB3	HLA-DRB4	HLA-DRB5	IL10	IL13	IL3	IL4	IL5	IL9	MS4A2	PRG2	RNASE3	TNF
KEGG_AUTOIMMUNE_THYROID_DISEASE	https://www.gsea-msigdb.org/gsea/msigdb/cards/KEGG_AUTOIMMUNE_THYROID_DISEASE.html	CD28	CD40	CD40LG	CD80	CD86	CGA	CTLA4	FAS	FASLG	GZMB	HLA-A	HLA-B	HLA-C	HLA-DMA	HLA-DMB	HLA-DOA	HLA-DOB	HLA-DPA1	HLA-DPB1	HLA-DQA1	HLA-DQA2	HLA-DQB1	HLA-DRA	HLA-DRB1	HLA-DRB3	HLA-DRB4	HLA-DRB5	HLA-E	HLA-F	HLA-G	IFNA1	IFNA10	IFNA13	IFNA14	IFNA16	IFNA17	IFNA2	IFNA21	IFNA4	IFNA5	IFNA6	IFNA7	IFNA8	IL10	IL2	IL4	IL5	PRF1
KEGG_CELL_ADHESION_MOLECULES_CAMS	https://www.gsea-msigdb.org/gsea/msigdb/cards/KEGG_CELL_ADHESION_MOLECULES_CAMS.html	ALCAM	CADM1	CADM3	CD2	CD22	CD226	CD274	CD276	CD28	CD34	CD4	CD40	CD40LG	CD58	CD6	CD80	CD86	CD8A	CD8B	CD99	CDH1	CDH15	CDH2	CDH3	CDH4	CDH5	CLDN1	CLDN10	CLDN11	CLDN14	CLDN15	CLDN16	CLDN17	CLDN18	CLDN19	CLDN2	CLDN20	CLDN22	CLDN23	CLDN3	CLDN4	CLDN5	CLDN6	CLDN7	CLDN8	CLDN9	CNTN1	CNTN2
KEGG_CHEMOKINE_SIGNALING_PATHWAY	https://www.gsea-msigdb.org/gsea/msigdb/cards/KEGG_CHEMOKINE_SIGNALING_PATHWAY.html	ADCY1	ADCY2	ADCY3	ADCY4	ADCY5	ADCY6	ADCY7	ADCY8	ADCY9	AKT1	AKT2	AKT3	ARRB1	ARRB2	BCAR1	BRAF	CCL1	CCL11	CCL13	CCL14	CCL15	CCL16	CCL17	CCL18	CCL19	CCL2	CCL20	CCL21	CCL22	CCL23	CCL24	CCL25	CCL26	CCL27	CCL28	CCL3	CCL3L1	CCL3L3	CCL4	CCL4L2	CCL5	CCL7	CCL8	CCR1	CCR10	CCR2	CCR3	CCR4
KEGG_CYTOKINE_CYTOKINE_RECEPTOR_INTERACTION	https://www.gsea-msigdb.org/gsea/msigdb/cards/KEGG_CYTOKINE_CYTOKINE_RECEPTOR_INTERACTION.html	ACVR1	ACVR1B	ACVR2A	ACVR2B	ACVRL1	AMH	AMHR2	BMP2	BMP7	BMPR1A	BMPR1B	BMPR2	CCL1	CCL11	CCL13	CCL14	CCL15	CCL16	CCL17	CCL18	CCL19	CCL2	CCL20	CCL21	CCL22	CCL23	CCL24	CCL25	CCL26	CCL27	CCL28	CCL3	CCL3L1	CCL3L3	CCL4	CCL4L2	CCL5	CCL7	CCL8	CCR1	CCR10	CCR2	CCR3	CCR4	CCR5	CCR6	CCR7	CCR8
KEGG_HYPERTROPHIC_CARDIOMYOPATHY_HCM	https://www.gsea-msigdb.org/gsea/msigdb/cards/KEGG_HYPERTROPHIC_CARDIOMYOPATHY_HCM.html	ACE	ACTB	ACTC1	ACTG1	ATP2A2	CACNA1C	CACNA1D	CACNA1F	CACNA1S	CACNA2D1	CACNA2D2	CACNA2D3	CACNA2D4	CACNB1	CACNB2	CACNB3	CACNB4	CACNG1	CACNG2	CACNG3	CACNG4	CACNG5	CACNG6	CACNG7	CACNG8	DAG1	DES	DMD	EMD	IGF1	IL6	ITGA1	ITGA10	ITGA11	ITGA2	ITGA2B	ITGA3	ITGA4	ITGA5	ITGA6	ITGA7	ITGA8	ITGA9	ITGAV	ITGB1	ITGB3	ITGB4	ITGB5
KEGG_LEISHMANIA_INFECTION	https://www.gsea-msigdb.org/gsea/msigdb/cards/KEGG_LEISHMANIA_INFECTION.html	AC093012.1	C3	CR1	CYBA	ELK1	FCGR1A	FCGR2A	FCGR2C	FCGR3A	FCGR3B	FOS	HLA-DMA	HLA-DMB	HLA-DOA	HLA-DOB	HLA-DPA1	HLA-DPB1	HLA-DQA1	HLA-DQA2	HLA-DQB1	HLA-DRA	HLA-DRB1	HLA-DRB3	HLA-DRB4	HLA-DRB5	IFNG	IFNGR1	IFNGR2	IL10	IL12A	IL12B	IL1A	IL1B	IL4	IRAK1	ITGA4	ITGAM	ITGB1	ITGB2	JAK1	JAK2	JUN	MAP3K7	MAPK1	MAPK11	MAPK12	MAPK13	MAPK14
KEGG_PATHOGENIC_ESCHERICHIA_COLI_INFECTION	https://www.gsea-msigdb.org/gsea/msigdb/cards/KEGG_PATHOGENIC_ESCHERICHIA_COLI_INFECTION.html	ABL1	ACTB	ACTG1	ARHGEF2	ARPC1A	ARPC1B	ARPC2	ARPC3	ARPC4	ARPC5	ARPC5L	CD14	CDC42	CDH1	CLDN1	CTNNB1	CTTN	EZR	FYN	HCLS1	ITGB1	KRT18	LY96	NCK1	NCK2	NCL	OCLN	PRKCA	RHOA	ROCK1	ROCK2	TLR4	TLR5	TUBA1A	TUBA1B	TUBA1C	TUBA3C	TUBA3D	TUBA3E	TUBA4A	TUBA8	TUBAL3	TUBB	TUBB1	TUBB2A	TUBB2B	TUBB3	TUBB4A
KEGG_PROTEASOME	https://www.gsea-msigdb.org/gsea/msigdb/cards/KEGG_PROTEASOME.html	IFNG	POMP	PSMA1	PSMA2	PSMA3	PSMA4	PSMA5	PSMA6	PSMA6P4	PSMA7	PSMA8	PSMB1	PSMB10	PSMB11	PSMB2	PSMB3	PSMB4	PSMB5	PSMB6	PSMB7	PSMB8	PSMB9	PSMC1	PSMC1P4	PSMC2	PSMC3	PSMC4	PSMC5	PSMC6	PSMD1	PSMD11	PSMD12	PSMD13	PSMD14	PSMD2	PSMD3	PSMD4	PSMD6	PSMD7	PSMD8	PSME1	PSME2	PSME3	PSME4	PSMF1	SEM1
KEGG_RIG_I_LIKE_RECEPTOR_SIGNALING_PATHWAY	https://www.gsea-msigdb.org/gsea/msigdb/cards/KEGG_RIG_I_LIKE_RECEPTOR_SIGNALING_PATHWAY.html	ATG12	ATG5	AZI2	CASP10	CASP8	CHUK	CXCL10	CXCL8	CYLD	DDX3X	DDX3Y	DDX58	DHX58	FADD	IFIH1	IFNA1	IFNA10	IFNA13	IFNA14	IFNA16	IFNA17	IFNA2	IFNA21	IFNA4	IFNA5	IFNA6	IFNA7	IFNA8	IFNB1	IFNE	IFNK	IFNW1	IKBKB	IKBKE	IKBKG	IL12A	IL12B	IRF3	IRF7	ISG15	MAP3K1	MAP3K7	MAPK10	MAPK11	MAPK12	MAPK13	MAPK14	MAPK8
KEGG_SYSTEMIC_LUPUS_ERYTHEMATOSUS	https://www.gsea-msigdb.org/gsea/msigdb/cards/KEGG_SYSTEMIC_LUPUS_ERYTHEMATOSUS.html	ACTN1	ACTN2	ACTN3	ACTN4	C1QA	C1QB	C1QC	C1R	C1S	C2	C3	C4A	C4B	C5	C6	C7	C8A	C8B	C8G	C9	CD28	CD40	CD40LG	CD80	CD86	CTSG	ELANE	FCGR1A	FCGR2A	FCGR2B	FCGR2C	FCGR3A	FCGR3B	GRIN2A	GRIN2B	H2AB1	H2AB2	H2AB3	H2AC1	H2AC11	H2AC12	H2AC13	H2AC14	H2AC15	H2AC16	H2AC17	H2AC18	H2AC19
KEGG_T_CELL_RECEPTOR_SIGNALING_PATHWAY	https://www.gsea-msigdb.org/gsea/msigdb/cards/KEGG_T_CELL_RECEPTOR_SIGNALING_PATHWAY.html	AKT1	AKT2	AKT3	BCL10	CARD11	CBL	CBLB	CBLC	CD247	CD28	CD3D	CD3E	CD3G	CD4	CD40LG	CD8A	CD8B	CDC42	CDK4	CHP1	CHP2	CHUK	CSF2	CTLA4	DLG1	FOS	FYN	GRAP2	GRB2	GSK3B	HRAS	ICOS	IFNG	IKBKB	IKBKG	IL10	IL2	IL4	IL5	ITK	JUN	KRAS	LAT	LCK	LCP2	MALT1	MAP2K1	MAP2K2
KEGG_TOLL_LIKE_RECEPTOR_SIGNALING_PATHWAY	https://www.gsea-msigdb.org/gsea/msigdb/cards/KEGG_TOLL_LIKE_RECEPTOR_SIGNALING_PATHWAY.html	AC093012.1	AKT1	AKT2	AKT3	CASP8	CCL3	CCL4	CCL5	CD14	CD40	CD80	CD86	CHUK	CTSK	CXCL10	CXCL11	CXCL8	CXCL9	FADD	FOS	IFNA1	IFNA10	IFNA13	IFNA14	IFNA16	IFNA17	IFNA2	IFNA21	IFNA4	IFNA5	IFNA6	IFNA7	IFNA8	IFNAR1	IFNAR2	IFNB1	IKBKB	IKBKE	IKBKG	IL12A	IL12B	IL1B	IL6	IRAK1	IRF3	IRF5	IRF7	JUN
KEGG_VIBRIO_CHOLERAE_INFECTION	https://www.gsea-msigdb.org/gsea/msigdb/cards/KEGG_VIBRIO_CHOLERAE_INFECTION.html	ACTB	ACTG1	ADCY3	ADCY9	ARF1	ATP6AP1	ATP6V0A1	ATP6V0A2	ATP6V0A4	ATP6V0B	ATP6V0C	ATP6V0D1	ATP6V0D2	ATP6V0E1	ATP6V0E2	ATP6V1A	ATP6V1B1	ATP6V1B2	ATP6V1C1	ATP6V1C2	ATP6V1D	ATP6V1E1	ATP6V1E2	ATP6V1F	ATP6V1G1	ATP6V1G2	ATP6V1G3	ATP6V1H	CFTR	ERO1A	GNAS	KCNQ1	KDELR1	KDELR2	KDELR3	MUC2	PDIA4	PLCG1	PLCG2	PRKACA	PRKACB	PRKACG	PRKCA	PRKCB	PRKCG	PRKX	SEC61A1	SEC61A2
KEGG_VIRAL_MYOCARDITIS	https://www.gsea-msigdb.org/gsea/msigdb/cards/KEGG_VIRAL_MYOCARDITIS.html	ABL1	ABL2	ACTB	ACTG1	BID	CASP3	CASP8	CASP9	CAV1	CCND1	CD28	CD40	CD40LG	CD55	CD80	CD86	CXADR	CYCS	DAG1	DMD	EIF4G1	EIF4G2	EIF4G3	FYN	HLA-A	HLA-B	HLA-C	HLA-DMA	HLA-DMB	HLA-DOA	HLA-DOB	HLA-DPA1	HLA-DPB1	HLA-DQA1	HLA-DQA2	HLA-DQB1	HLA-DRA	HLA-DRB1	HLA-DRB3	HLA-DRB4	HLA-DRB5	HLA-E	HLA-F	HLA-G	ICAM1	ITGAL	ITGB2	LAMA2
REACTOME_STAT5_ACTIVATION	https://www.gsea-msigdb.org/gsea/msigdb/cards/REACTOME_STAT5_ACTIVATION.html	FLT3	FLT3LG	GAB2	GRB2	PTPN11	STAT5A	STAT5B
REACTOME_SYNTHESIS_OF_LEUKOTRIENES_LT_AND_EOXINS_EX	https://www.gsea-msigdb.org/gsea/msigdb/cards/REACTOME_SYNTHESIS_OF_LEUKOTRIENES_LT_AND_EOXINS_EX.html	ABCC1	ALOX15	ALOX5	ALOX5AP	CYP4A11	CYP4A22	CYP4B1	CYP4F11	CYP4F2	CYP4F22	CYP4F3	CYP4F8	DPEP1	DPEP2	DPEP3	GGT1	GGT5	LTA4H	LTC4S	MAPKAPK2	PTGR1
REACTOME_SYNTHESIS_OF_LIPOXINS_LX	https://www.gsea-msigdb.org/gsea/msigdb/cards/REACTOME_SYNTHESIS_OF_LIPOXINS_LX.html	ALOX12	ALOX5	ALOX5AP	HPGD	LTC4S	PTGR1
REACTOME_SYNTHESIS_SECRETION_AND_DEACYLATION_OF_GHRELIN	https://www.gsea-msigdb.org/gsea/msigdb/cards/REACTOME_SYNTHESIS_SECRETION_AND_DEACYLATION_OF_GHRELIN.html	ACHE	BCHE	CRHR2	GCG	GH1	GHRL	IGF1	INS	KLF4	LEP	MBOAT4	PCSK1	PLA2G7	SEC11A	SEC11C	SPCS1	SPCS2	SPCS3	UCN
REACTOME_THE_NLRP3_INFLAMMASOME	https://www.gsea-msigdb.org/gsea/msigdb/cards/REACTOME_THE_NLRP3_INFLAMMASOME.html	APP	CASP1	HSP90AB1	MEFV	NFKB1	NFKB2	NLRP3	P2RX7	PANX1	PSTPIP1	PYCARD	RELA	SUGT1	TXN	TXNIP
REACTOME_THROMBIN_SIGNALLING_THROUGH_PROTEINASE_ACTIVATED_RECEPTORS_PARS	https://www.gsea-msigdb.org/gsea/msigdb/cards/REACTOME_THROMBIN_SIGNALLING_THROUGH_PROTEINASE_ACTIVATED_RECEPTORS_PARS.html	ARRB1	ARRB2	F2	F2R	F2RL2	F2RL3	GNA11	GNA12	GNA13	GNA14	GNA15	GNAQ	GNB1	GNB2	GNB3	GNB4	GNB5	GNG10	GNG11	GNG12	GNG13	GNG2	GNG3	GNG4	GNG5	GNG7	GNG8	GNGT1	GNGT2	MAPK1	MAPK3	SRC
REACTOME_TICAM1_RIP1_MEDIATED_IKK_COMPLEX_RECRUITMENT	https://www.gsea-msigdb.org/gsea/msigdb/cards/REACTOME_TICAM1_RIP1_MEDIATED_IKK_COMPLEX_RECRUITMENT.html	BIRC2	BIRC3	CHUK	IKBKB	IKBKG	RIPK1	RIPK3	RPS27A	TICAM1	TLR3	TRAF6	UBA52	UBB	UBC	UBE2D1	UBE2D2	UBE2D3	UBE2N	UBE2V1
REACTOME_TLR3_MEDIATED_TICAM1_DEPENDENT_PROGRAMMED_CELL_DEATH	https://www.gsea-msigdb.org/gsea/msigdb/cards/REACTOME_TLR3_MEDIATED_TICAM1_DEPENDENT_PROGRAMMED_CELL_DEATH.html	CASP8	FADD	RIPK1	RIPK3	TICAM1	TLR3
REACTOME_TNFR1_INDUCED_PROAPOPTOTIC_SIGNALING	https://www.gsea-msigdb.org/gsea/msigdb/cards/REACTOME_TNFR1_INDUCED_PROAPOPTOTIC_SIGNALING.html	CASP8	CYLD	FADD	OTUD7B	RIPK1	TNF	TNFAIP3	TNFRSF1A	TRADD	TRAF2	USP2	USP21	USP4
REACTOME_TOLL_LIKE_RECEPTOR_10_TLR10_CASCADE	https://www.gsea-msigdb.org/gsea/msigdb/cards/REACTOME_TOLL_LIKE_RECEPTOR_10_TLR10_CASCADE.html	AC093012.1	AGER	APP	ATF1	ATF2	BTRC	CHUK	CREB1	CUL1	DUSP3	DUSP4	DUSP6	DUSP7	ECSIT	ELK1	FBXW11	FOS	HMGB1	IKBKB	IKBKG	IRAK1	IRAK2	JUN	MAP2K1	MAP2K3	MAP2K4	MAP2K6	MAP2K7	MAP3K1	MAP3K7	MAP3K8	MAPK1	MAPK10	MAPK11	MAPK14	MAPK3	MAPK7	MAPK8	MAPK9	MAPKAPK2	MAPKAPK3	MEF2A	MEF2C	MYD88	NFKB1	NFKB2	NFKBIA	NFKBIB
REACTOME_TOLL_LIKE_RECEPTOR_4_TLR4_CASCADE	https://www.gsea-msigdb.org/gsea/msigdb/cards/REACTOME_TOLL_LIKE_RECEPTOR_4_TLR4_CASCADE.html	AC093012.1	AGER	APP	ATF1	ATF2	BIRC2	BIRC3	BPI	BTK	BTRC	CASP8	CD14	CD180	CD36	CHUK	CREB1	CUL1	DNM1	DNM2	DNM3	DUSP3	DUSP4	DUSP6	DUSP7	ECSIT	ELK1	FADD	FBXW11	FOS	HMGB1	IKBKB	IKBKE	IKBKG	IRAK1	IRAK2	IRAK3	IRF3	IRF7	ITGAM	ITGB2	JUN	LBP	LY86	LY96	MAP2K1	MAP2K3	MAP2K4	MAP2K6
REACTOME_TOLL_LIKE_RECEPTOR_9_TLR9_CASCADE	https://www.gsea-msigdb.org/gsea/msigdb/cards/REACTOME_TOLL_LIKE_RECEPTOR_9_TLR9_CASCADE.html	AC093012.1	AGER	APP	ATF1	ATF2	BTRC	CD14	CHUK	CREB1	CUL1	DUSP3	DUSP4	DUSP6	DUSP7	ECSIT	EEA1	ELK1	FBXW11	FOS	HMGB1	IKBKB	IKBKG	IRAK1	IRAK2	IRF7	JUN	LY96	MAP2K1	MAP2K3	MAP2K4	MAP2K6	MAP2K7	MAP3K1	MAP3K7	MAP3K8	MAPK1	MAPK10	MAPK11	MAPK14	MAPK3	MAPK7	MAPK8	MAPK9	MAPKAPK2	MAPKAPK3	MEF2A	MEF2C	MYD88
REACTOME_TOLL_LIKE_RECEPTOR_CASCADES	https://www.gsea-msigdb.org/gsea/msigdb/cards/REACTOME_TOLL_LIKE_RECEPTOR_CASCADES.html	AC093012.1	AGER	APOB	APP	ATF1	ATF2	BIRC2	BIRC3	BPI	BTK	BTRC	CASP8	CD14	CD180	CD36	CHUK	CNPY3	CREB1	CTSB	CTSK	CTSL	CTSS	CTSV	CUL1	DNM1	DNM2	DNM3	DUSP3	DUSP4	DUSP6	DUSP7	ECSIT	EEA1	ELK1	FADD	FBXW11	FGA	FGB	FGG	FOS	HMGB1	HSP90B1	IKBKB	IKBKE	IKBKG	IRAK1	IRAK2	IRAK3
REACTOME_TOLL_LIKE_RECEPTOR_TLR1_TLR2_CASCADE	https://www.gsea-msigdb.org/gsea/msigdb/cards/REACTOME_TOLL_LIKE_RECEPTOR_TLR1_TLR2_CASCADE.html	AC093012.1	AGER	APP	ATF1	ATF2	BTK	BTRC	CD14	CD36	CHUK	CREB1	CUL1	DUSP3	DUSP4	DUSP6	DUSP7	ECSIT	ELK1	FBXW11	FOS	HMGB1	IKBKB	IKBKG	IRAK1	IRAK2	IRAK3	JUN	LY96	MAP2K1	MAP2K3	MAP2K4	MAP2K6	MAP2K7	MAP3K1	MAP3K7	MAP3K8	MAPK1	MAPK10	MAPK11	MAPK14	MAPK3	MAPK7	MAPK8	MAPK9	MAPKAPK2	MAPKAPK3	MEF2A	MEF2C
REACTOME_TP53_REGULATES_TRANSCRIPTION_OF_CASPASE_ACTIVATORS_AND_CASPASES	https://www.gsea-msigdb.org/gsea/msigdb/cards/REACTOME_TP53_REGULATES_TRANSCRIPTION_OF_CASPASE_ACTIVATORS_AND_CASPASES.html	APAF1	ATM	CASP1	CASP10	CASP2	CASP6	CRADD	NLRC4	PIDD1	TP53	TP63	TP73
REACTOME_TRAF6_MEDIATED_INDUCTION_OF_TAK1_COMPLEX_WITHIN_TLR4_COMPLEX	https://www.gsea-msigdb.org/gsea/msigdb/cards/REACTOME_TRAF6_MEDIATED_INDUCTION_OF_TAK1_COMPLEX_WITHIN_TLR4_COMPLEX.html	CD14	IRAK2	LY96	MAP3K7	RPS27A	SARM1	TAB1	TAB2	TAB3	TICAM1	TICAM2	TLR4	TRAF6	UBA52	UBB	UBC
REACTOME_TRAFFICKING_AND_PROCESSING_OF_ENDOSOMAL_TLR	https://www.gsea-msigdb.org/gsea/msigdb/cards/REACTOME_TRAFFICKING_AND_PROCESSING_OF_ENDOSOMAL_TLR.html	CNPY3	CTSB	CTSK	CTSL	CTSS	CTSV	HSP90B1	LGMN	TLR3	TLR7	TLR8	TLR9	UNC93B1
REACTOME_TRAIL_SIGNALING	https://www.gsea-msigdb.org/gsea/msigdb/cards/REACTOME_TRAIL_SIGNALING.html	CASP10	CASP8	CFLAR	FADD	TNFRSF10A	TNFRSF10B	TNFRSF10D	TNFSF10
REACTOME_TRANSCRIPTIONAL_REGULATION_OF_WHITE_ADIPOCYTE_DIFFERENTIATION	https://www.gsea-msigdb.org/gsea/msigdb/cards/REACTOME_TRANSCRIPTIONAL_REGULATION_OF_WHITE_ADIPOCYTE_DIFFERENTIATION.html	ADIPOQ	ADIRF	ANGPTL4	CARM1	CCNC	CCND3	CD36	CDK19	CDK4	CDK8	CEBPA	CEBPB	CEBPD	CHD9	CREBBP	EBF1	EGR2	EP300	FABP4	FAM120B	HDAC3	HELZ2	KLF4	KLF5	LEP	LPL	MED1	MED10	MED11	MED12	MED13	MED13L	MED14	MED15	MED16	MED17	MED18	MED19	MED20	MED21	MED22	MED23	MED24	MED25	MED26	MED27	MED28	MED29
REACTOME_TRIF_MEDIATED_PROGRAMMED_CELL_DEATH	https://www.gsea-msigdb.org/gsea/msigdb/cards/REACTOME_TRIF_MEDIATED_PROGRAMMED_CELL_DEATH.html	CASP8	CD14	FADD	LY96	RIPK1	RIPK3	TICAM1	TICAM2	TLR4
REACTOME_TRISTETRAPROLIN_TTP_ZFP36_BINDS_AND_DESTABILIZES_MRNA	https://www.gsea-msigdb.org/gsea/msigdb/cards/REACTOME_TRISTETRAPROLIN_TTP_ZFP36_BINDS_AND_DESTABILIZES_MRNA.html	DCP1A	DCP2	DIS3	EXOSC1	EXOSC2	EXOSC3	EXOSC4	EXOSC5	EXOSC6	EXOSC7	EXOSC8	EXOSC9	MAPKAPK2	TNPO1	XRN1	YWHAB	ZFP36
REACTOME_REGULATION_OF_IFNA_SIGNALING	https://www.gsea-msigdb.org/gsea/msigdb/cards/REACTOME_REGULATION_OF_IFNA_SIGNALING.html	IFNA1	IFNA10	IFNA13	IFNA14	IFNA16	IFNA17	IFNA2	IFNA21	IFNA4	IFNA5	IFNA6	IFNA7	IFNA8	IFNAR1	IFNAR2	IFNB1	JAK1	PTPN1	PTPN11	PTPN6	SOCS1	SOCS3	STAT1	STAT2	TYK2	USP18
REACTOME_REGULATION_OF_IFNG_SIGNALING	https://www.gsea-msigdb.org/gsea/msigdb/cards/REACTOME_REGULATION_OF_IFNG_SIGNALING.html	IFNG	IFNGR1	IFNGR2	JAK1	JAK2	PIAS1	PTPN1	PTPN11	PTPN2	PTPN6	SOCS1	SOCS3	STAT1	SUMO1
REACTOME_REGULATION_OF_INNATE_IMMUNE_RESPONSES_TO_CYTOSOLIC_DNA	https://www.gsea-msigdb.org/gsea/msigdb/cards/REACTOME_REGULATION_OF_INNATE_IMMUNE_RESPONSES_TO_CYTOSOLIC_DNA.html	DDX41	DTX4	IRF3	NLRP4	RPS27A	STING1	TBK1	TREX1	TRIM21	TRIM32	TRIM56	UBA52	UBB	UBC	ZBP1
REACTOME_REGULATION_OF_SIGNALING_BY_CBL	https://www.gsea-msigdb.org/gsea/msigdb/cards/REACTOME_REGULATION_OF_SIGNALING_BY_CBL.html	BLNK	CBL	CRK	CRKL	FYN	GRB2	HCK	LYN	PIK3CA	PIK3CB	PIK3CD	PIK3R1	PIK3R2	PIK3R3	RAPGEF1	RPS27A	SYK	UBA52	UBB	UBC	VAV1	YES1
REACTOME_REGULATION_OF_TLR_BY_ENDOGENOUS_LIGAND	https://www.gsea-msigdb.org/gsea/msigdb/cards/REACTOME_REGULATION_OF_TLR_BY_ENDOGENOUS_LIGAND.html	APOB	CD14	CD36	FGA	FGB	FGG	HMGB1	LBP	LY96	S100A1	S100A8	S100A9	SFTPA1	SFTPA2	SFTPD	TLR1	TLR2	TLR4	TLR6
REACTOME_REGULATION_OF_TNFR1_SIGNALING	https://www.gsea-msigdb.org/gsea/msigdb/cards/REACTOME_REGULATION_OF_TNFR1_SIGNALING.html	BIRC2	BIRC3	CASP8	CHUK	CLIP3	CYLD	IKBKB	IKBKG	MADD	OTUD7B	OTULIN	RACK1	RBCK1	RIPK1	RNF31	RPS27A	SHARPIN	SPPL2A	SPPL2B	TAX1BP1	TNF	TNFAIP3	TNFRSF1A	TRADD	TRAF1	TRAF2	UBA52	UBB	UBC	USP2	USP21	USP4	XIAP
REACTOME_RHO_GTPASES_ACTIVATE_NADPH_OXIDASES	https://www.gsea-msigdb.org/gsea/msigdb/cards/REACTOME_RHO_GTPASES_ACTIVATE_NADPH_OXIDASES.html	CYBA	CYBB	MAPK1	MAPK11	MAPK14	MAPK3	NCF1	NCF2	NCF4	NOX1	NOX3	NOXA1	NOXO1	PIK3C3	PIK3R4	PIN1	PRKCA	PRKCB	PRKCD	PRKCZ	RAC1	RAC2	S100A8	S100A9
REACTOME_RIP_MEDIATED_NFKB_ACTIVATION_VIA_ZBP1	https://www.gsea-msigdb.org/gsea/msigdb/cards/REACTOME_RIP_MEDIATED_NFKB_ACTIVATION_VIA_ZBP1.html	CHUK	DHX9	IKBKB	IKBKG	MYD88	NFKB1	NFKB2	NFKBIA	NFKBIB	NKIRAS1	NKIRAS2	RELA	RIPK1	RIPK3	TICAM1	TLR3	ZBP1
REACTOME_ROLE_OF_LAT2_NTAL_LAB_ON_CALCIUM_MOBILIZATION	https://www.gsea-msigdb.org/gsea/msigdb/cards/REACTOME_ROLE_OF_LAT2_NTAL_LAB_ON_CALCIUM_MOBILIZATION.html	FCER1A	FCER1G	FYN	GAB2	GRB2	IGHE	IGHV1-2	IGHV1-46	IGHV1-69	IGHV2-5	IGHV2-70	IGHV3-11	IGHV3-13	IGHV3-23	IGHV3-30	IGHV3-33	IGHV3-48	IGHV3-53	IGHV3-7	IGHV4-34	IGHV4-39	IGHV4-59	IGKV1-12	IGKV1-16	IGKV1-17	IGKV1-33	IGKV1-39	IGKV1-5	IGKV1D-12	IGKV1D-16	IGKV1D-33	IGKV1D-39	IGKV2-28	IGKV2-30	IGKV2D-28	IGKV2D-30	IGKV2D-40	IGKV3-11	IGKV3-15	IGKV3-20	IGKV3D-20	IGKV4-1	IGKV5-2	IGLC2	IGLC3	IGLV1-40	IGLV1-44	IGLV1-47
REACTOME_ROS_AND_RNS_PRODUCTION_IN_PHAGOCYTES	https://www.gsea-msigdb.org/gsea/msigdb/cards/REACTOME_ROS_AND_RNS_PRODUCTION_IN_PHAGOCYTES.html	ATP6V0A1	ATP6V0A2	ATP6V0A4	ATP6V0B	ATP6V0C	ATP6V0D1	ATP6V0D2	ATP6V0E1	ATP6V0E2	ATP6V1A	ATP6V1B1	ATP6V1B2	ATP6V1C1	ATP6V1C2	ATP6V1D	ATP6V1E1	ATP6V1E2	ATP6V1F	ATP6V1G1	ATP6V1G2	ATP6V1G3	ATP6V1H	CYBA	CYBB	HVCN1	LPO	MPO	NCF1	NCF2	NCF4	NOS1	NOS2	NOS3	RAC2	SLC11A1	TCIRG1
REACTOME_RUNX3_REGULATES_IMMUNE_RESPONSE_AND_CELL_MIGRATION	https://www.gsea-msigdb.org/gsea/msigdb/cards/REACTOME_RUNX3_REGULATES_IMMUNE_RESPONSE_AND_CELL_MIGRATION.html	CBFB	ITGA4	ITGAL	RORC	RUNX3	SPP1
REACTOME_SENESCENCE_ASSOCIATED_SECRETORY_PHENOTYPE_SASP	https://www.gsea-msigdb.org/gsea/msigdb/cards/REACTOME_SENESCENCE_ASSOCIATED_SECRETORY_PHENOTYPE_SASP.html	ANAPC1	ANAPC10	ANAPC11	ANAPC15	ANAPC16	ANAPC2	ANAPC4	ANAPC5	ANAPC7	CCNA1	CCNA2	CDC16	CDC23	CDC26	CDC27	CDK2	CDK4	CDK6	CDKN1A	CDKN1B	CDKN2A	CDKN2B	CDKN2C	CDKN2D	CEBPB	CXCL8	EHMT1	EHMT2	FOS	FZR1	H2AB1	H2AC14	H2AC18	H2AC19	H2AC20	H2AC4	H2AC6	H2AC7	H2AC8	H2AJ	H2AX	H2AZ1	H2AZ2	H2BC1	H2BC10	H2BC11	H2BC12	H2BC13
BIOCARTA_CYTOKINE_PATHWAY	https://www.gsea-msigdb.org/gsea/msigdb/cards/BIOCARTA_CYTOKINE_PATHWAY.html	CXCL8	IFNA1	IFNB1	IFNG	IL10	IL13	IL15	IL16	IL17A	IL18	IL1A	IL2	IL3	IL4	IL5	IL6	IL9	TNF	TXLNA
BIOCARTA_DSP_PATHWAY	https://www.gsea-msigdb.org/gsea/msigdb/cards/BIOCARTA_DSP_PATHWAY.html	DUSP1	DUSP2	DUSP4	DUSP6	DUSP8	DUSP9	MAPK14	MAPK3	MAPK8
BIOCARTA_EOSINOPHILS_PATHWAY	https://www.gsea-msigdb.org/gsea/msigdb/cards/BIOCARTA_EOSINOPHILS_PATHWAY.html	CCL11	CCL5	CCR3	CSF2	HLA-DRA	HLA-DRB1	HLA-DRB3	HLA-DRB4	HLA-DRB5	IL3	IL5
BIOCARTA_GRANULOCYTES_PATHWAY	https://www.gsea-msigdb.org/gsea/msigdb/cards/BIOCARTA_GRANULOCYTES_PATHWAY.html	C5	CSF3	CXCL8	ICAM1	ICAM2	IFNG	IL1A	ITGAL	ITGAM	ITGB2	PECAM1	SELL	SELP	SELPLG	TNF
BIOCARTA_IL5_PATHWAY	https://www.gsea-msigdb.org/gsea/msigdb/cards/BIOCARTA_IL5_PATHWAY.html	CCL11	CCR3	CD4	HLA-DRA	HLA-DRB1	HLA-DRB3	HLA-DRB4	HLA-DRB5	IL1B	IL4	IL5	IL5RA	IL6
BIOCARTA_IL6_PATHWAY	https://www.gsea-msigdb.org/gsea/msigdb/cards/BIOCARTA_IL6_PATHWAY.html	CEBPB	CSNK2A1	ELK1	FOS	GRB2	HRAS	IL6	IL6R	IL6ST	JAK1	JAK2	JAK3	JUN	MAP2K1	MAPK3	PTPN11	RAF1	SHC1	SOS1	SRF	STAT3
BIOCARTA_INFLAM_PATHWAY	https://www.gsea-msigdb.org/gsea/msigdb/cards/BIOCARTA_INFLAM_PATHWAY.html	CD4	CSF1	CSF2	CSF3	CXCL8	HLA-DRA	HLA-DRB1	HLA-DRB3	HLA-DRB4	HLA-DRB5	IFNA1	IFNB1	IFNG	IL10	IL11	IL13	IL15	IL1A	IL2	IL3	IL4	IL5	IL6	IL7	PDGFA	TGFB1	TGFB2	TGFB3	TNF
BIOCARTA_NFKB_PATHWAY	https://www.gsea-msigdb.org/gsea/msigdb/cards/BIOCARTA_NFKB_PATHWAY.html	CHUK	FADD	IKBKB	IKBKG	IL1A	IL1R1	MAP3K1	MAP3K14	MAP3K7	MYD88	NFKB1	NFKBIA	RELA	RIPK1	TAB1	TNF	TNFAIP3	TNFRSF1A	TNFRSF1B	TRADD	TRAF6
BIOCARTA_P38MAPK_PATHWAY	https://www.gsea-msigdb.org/gsea/msigdb/cards/BIOCARTA_P38MAPK_PATHWAY.html	ATF2	CDC42	CREB1	DAXX	DDIT3	ELK1	GRB2	HMGN1	HRAS	HSPB1	HSPB2	MAP2K4	MAP2K6	MAP3K1	MAP3K5	MAP3K7	MAP3K9	MAPK14	MAPKAPK2	MAPKAPK5	MAX	MKNK1	MYC	PLA2G4A	RAC1	RAPGEF2	RIPK1	RPS6KA5	SHC1	STAT1	TGFB1	TGFB2	TGFB3	TGFBR1	TRADD	TRAF2
[truncated: 810 more columns]

## Sheet: geneset_Metabolism
BIOCARTA_CASPASE_PATHWAY	https://www.gsea-msigdb.org/gsea/msigdb/cards/BIOCARTA_CASPASE_PATHWAY.html	APAF1	ARHGDIB	BIRC2	BIRC3	CASP1	CASP10	CASP2	CASP3	CASP4	CASP6	CASP7	CASP8	CASP9	DFFA	DFFB	GZMB	LMNA	LMNB1	LMNB2	PARP1	PRF1	XIAP
BIOCARTA_MTOR_PATHWAY	https://www.gsea-msigdb.org/gsea/msigdb/cards/BIOCARTA_MTOR_PATHWAY.html	AKT1	EIF3A	EIF4A1	EIF4A2	EIF4E	EIF4EBP1	EIF4G1	EIF4G2	EIF4G3	MKNK1	MTOR	PDK2	PDPK1	PIK3CA	PIK3R1	PPP2CA	PTEN	RHEB	RPS6KB1	SHLD2P3	TSC1	TSC2
KEGG_ADIPOCYTOKINE_SIGNALING_PATHWAY	https://www.gsea-msigdb.org/gsea/msigdb/cards/KEGG_ADIPOCYTOKINE_SIGNALING_PATHWAY.html	ACACB	ACSL1	ACSL3	ACSL4	ACSL5	ACSL6	ADIPOQ	ADIPOR1	ADIPOR2	AGRP	AKT1	AKT2	AKT3	CAMKK1	CAMKK2	CD36	CHUK	CPT1A	CPT1B	CPT1C	G6PC	G6PC2	IKBKB	IKBKG	IRS1	IRS2	IRS4	JAK2	LEP	LEPR	MAPK10	MAPK8	MAPK9	MTOR	NFKB1	NFKBIA	NFKBIB	NFKBIE	NPY	PCK1	PCK2	POMC	PPARA	PPARGC1A	PRKAA1	PRKAA2	PRKAB1	PRKAB2
KEGG_ALANINE_ASPARTATE_AND_GLUTAMATE_METABOLISM	https://www.gsea-msigdb.org/gsea/msigdb/cards/KEGG_ALANINE_ASPARTATE_AND_GLUTAMATE_METABOLISM.html	ABAT	ACY3	ADSL	ADSS1	ADSS2	AGXT	AGXT2	ALDH4A1	ALDH5A1	ASL	ASNS	ASPA	ASS1	CAD	CPS1	DDO	GAD1	GAD2	GFPT1	GFPT2	GLS	GLS2	GLUD1	GLUD2	GLUL	GOT1	GOT2	GPT	GPT2	IL4I1	NIT2	PPAT
KEGG_ALPHA_LINOLENIC_ACID_METABOLISM	https://www.gsea-msigdb.org/gsea/msigdb/cards/KEGG_ALPHA_LINOLENIC_ACID_METABOLISM.html	ACOX1	ACOX3	FADS2	JMJD7-PLA2G4B	PLA2G10	PLA2G12A	PLA2G12B	PLA2G1B	PLA2G2A	PLA2G2C	PLA2G2D	PLA2G2E	PLA2G2F	PLA2G3	PLA2G4A	PLA2G4B	PLA2G4E	PLA2G5	PLA2G6
KEGG_AMINO_SUGAR_AND_NUCLEOTIDE_SUGAR_METABOLISM	https://www.gsea-msigdb.org/gsea/msigdb/cards/KEGG_AMINO_SUGAR_AND_NUCLEOTIDE_SUGAR_METABOLISM.html	AMDHD2	CHIA	CHIT1	CMAS	CYB5R1	CYB5R3	FCSK	FPGT	GALE	GALK1	GALK2	GALT	GCK	GFPT1	GFPT2	GMDS	GMPPA	GMPPB	GNE	GNPDA1	GNPDA2	GNPNAT1	GPI	HEXA	HEXB	HK1	HK2	HK3	MPI	NAGK	NANP	NANS	NPL	PGM1	PGM2	PGM3	PMM1	PMM2	RENBP	TSTA3	UAP1	UGDH	UGP2	UXS1
KEGG_ARACHIDONIC_ACID_METABOLISM	https://www.gsea-msigdb.org/gsea/msigdb/cards/KEGG_ARACHIDONIC_ACID_METABOLISM.html	AKR1C3	ALOX12	ALOX12B	ALOX15	ALOX15B	ALOX5	CBR1	CBR3	CYP2B6	CYP2C18	CYP2C19	CYP2C8	CYP2C9	CYP2E1	CYP2J2	CYP2U1	CYP4A11	CYP4A22	CYP4F2	CYP4F3	EPHX2	GGT1	GGT5	GGT6	GGT7	GPX1	GPX2	GPX3	GPX4	GPX5	GPX6	GPX7	HPGDS	JMJD7-PLA2G4B	LTA4H	LTC4S	PLA2G10	PLA2G12A	PLA2G12B	PLA2G1B	PLA2G2A	PLA2G2C	PLA2G2D	PLA2G2E	PLA2G2F	PLA2G3	PLA2G4A	PLA2G4B
KEGG_ARGININE_AND_PROLINE_METABOLISM	https://www.gsea-msigdb.org/gsea/msigdb/cards/KEGG_ARGININE_AND_PROLINE_METABOLISM.html	ACY1	AGMAT	ALDH18A1	ALDH1B1	ALDH2	ALDH3A2	ALDH4A1	ALDH7A1	ALDH9A1	AMD1	AOC1	ARG1	ARG2	ASL	ASS1	AZIN2	CKB	CKM	CKMT1A	CKMT1B	CKMT2	CPS1	DAO	GAMT	GATM	GLS	GLS2	GLUD1	GLUD2	GLUL	GOT1	GOT2	LAP3	MAOA	MAOB	NAGS	NOS1	NOS2	NOS3	OAT	ODC1	OTC	P4HA1	P4HA2	P4HA3	PRODH	PRODH2	PYCR1
KEGG_ASCORBATE_AND_ALDARATE_METABOLISM	https://www.gsea-msigdb.org/gsea/msigdb/cards/KEGG_ASCORBATE_AND_ALDARATE_METABOLISM.html	ALDH1B1	ALDH2	ALDH3A2	ALDH7A1	ALDH9A1	MIOX	UGDH	UGT1A1	UGT1A10	UGT1A3	UGT1A4	UGT1A5	UGT1A6	UGT1A7	UGT1A8	UGT1A9	UGT2A1	UGT2A3	UGT2B10	UGT2B11	UGT2B15	UGT2B17	UGT2B28	UGT2B4	UGT2B7
KEGG_BETA_ALANINE_METABOLISM	https://www.gsea-msigdb.org/gsea/msigdb/cards/KEGG_BETA_ALANINE_METABOLISM.html	ABAT	ACADM	ALDH1B1	ALDH2	ALDH3A2	ALDH7A1	ALDH9A1	AOC2	AOC3	CNDP1	DPYD	DPYS	ECHS1	EHHADH	GAD1	GAD2	HADHA	HIBCH	MLYCD	SMS	SRM	UPB1
KEGG_BUTANOATE_METABOLISM	https://www.gsea-msigdb.org/gsea/msigdb/cards/KEGG_BUTANOATE_METABOLISM.html	AACS	ABAT	ACADS	ACAT1	ACAT2	ACSM1	ACSM2A	ACSM3	ACSM4	ACSM5	AKR1B10	ALDH1B1	ALDH2	ALDH3A2	ALDH5A1	ALDH7A1	ALDH9A1	BDH1	BDH2	ECHS1	EHHADH	GAD1	GAD2	HADH	HADHA	HMGCL	HMGCS1	HMGCS2	L2HGDH	OXCT1	OXCT2	PDHA1	PDHA2	PDHB
KEGG_CITRATE_CYCLE_TCA_CYCLE	https://www.gsea-msigdb.org/gsea/msigdb/cards/KEGG_CITRATE_CYCLE_TCA_CYCLE.html	ACLY	ACO1	ACO2	CS	DLAT	DLD	DLST	FH	IDH1	IDH2	IDH3A	IDH3B	IDH3G	MDH1	MDH2	OGDH	OGDHL	PC	PCK1	PCK2	PDHA1	PDHA2	PDHB	SDHA	SDHB	SDHC	SDHD	SUCLA2	SUCLG1	SUCLG2	SUCLG2P2
KEGG_COMPLEMENT_AND_COAGULATION_CASCADES	https://www.gsea-msigdb.org/gsea/msigdb/cards/KEGG_COMPLEMENT_AND_COAGULATION_CASCADES.html	A2M	BDKRB1	BDKRB2	C1QA	C1QB	C1QC	C1R	C1S	C2	C3	C3AR1	C4A	C4B	C4BPA	C4BPB	C5	C5AR1	C6	C7	C8A	C8B	C8G	C9	CD46	CD55	CD59	CFB	CFD	CFH	CFI	CPB2	CR1	CR2	F10	F11	F12	F13A1	F13B	F2	F2R	F3	F5	F7	F8	F9	FGA	FGB	FGG
KEGG_CYSTEINE_AND_METHIONINE_METABOLISM	https://www.gsea-msigdb.org/gsea/msigdb/cards/KEGG_CYSTEINE_AND_METHIONINE_METABOLISM.html	ADI1	AHCY	AHCYL1	AHCYL2	AMD1	APIP	BHMT	CBS	CDO1	CTH	DNMT1	DNMT3A	DNMT3B	DNMT3L	ENOPH1	GOT1	GOT2	IL4I1	LDHA	LDHAL6A	LDHAL6B	LDHB	LDHC	MAT1A	MAT2A	MAT2B	MPST	MTAP	MTR	SDS	SMS	SRM	TAT	TRDMT1
KEGG_DRUG_METABOLISM_CYTOCHROME_P450	https://www.gsea-msigdb.org/gsea/msigdb/cards/KEGG_DRUG_METABOLISM_CYTOCHROME_P450.html	ADH1A	ADH1B	ADH1C	ADH4	ADH5	ADH6	ADH7	ALDH1A3	ALDH3A1	ALDH3B1	ALDH3B2	AOX1	CYP1A2	CYP2A13	CYP2A6	CYP2A7	CYP2B6	CYP2C18	CYP2C19	CYP2C8	CYP2C9	CYP2D6	CYP2E1	CYP3A4	CYP3A43	CYP3A5	CYP3A7	FMO1	FMO2	FMO3	FMO4	FMO5	GSTA1	GSTA2	GSTA3	GSTA4	GSTA5	GSTK1	GSTM1	GSTM2	GSTM3	GSTM4	GSTM5	GSTO1	GSTO2	GSTP1	GSTT1	GSTT2
KEGG_DRUG_METABOLISM_OTHER_ENZYMES	https://www.gsea-msigdb.org/gsea/msigdb/cards/KEGG_DRUG_METABOLISM_OTHER_ENZYMES.html	CDA	CES1	CES2	CES5A	CYP2A13	CYP2A6	CYP2A7	CYP3A4	CYP3A43	CYP3A5	CYP3A7	DPYD	DPYS	GMPS	GUSB	HPRT1	IMPDH1	IMPDH2	ITPA	NAT1	NAT2	TK1	TK2	TPMT	TYMP	UCK1	UCK2	UCKL1	UGT1A1	UGT1A10	UGT1A3	UGT1A4	UGT1A5	UGT1A6	UGT1A7	UGT1A8	UGT1A9	UGT2A1	UGT2A3	UGT2B10	UGT2B11	UGT2B15	UGT2B17	UGT2B28	UGT2B4	UGT2B7	UMPS	UPB1
KEGG_ETHER_LIPID_METABOLISM	https://www.gsea-msigdb.org/gsea/msigdb/cards/KEGG_ETHER_LIPID_METABOLISM.html	AGPS	CHPT1	ENPP2	ENPP6	JMJD7-PLA2G4B	LPCAT1	LPCAT2	LPCAT4	PAFAH1B1	PAFAH1B2	PAFAH1B3	PAFAH2	PLA2G10	PLA2G12A	PLA2G12B	PLA2G1B	PLA2G2A	PLA2G2C	PLA2G2D	PLA2G2E	PLA2G2F	PLA2G3	PLA2G4A	PLA2G4B	PLA2G4E	PLA2G5	PLA2G6	PLA2G7	PLD1	PLD2	PLPP1	PLPP2	PLPP3
KEGG_FATTY_ACID_METABOLISM	https://www.gsea-msigdb.org/gsea/msigdb/cards/KEGG_FATTY_ACID_METABOLISM.html	ACAA1	ACAA2	ACADL	ACADM	ACADS	ACADSB	ACADVL	ACAT1	ACAT2	ACOX1	ACOX3	ACSL1	ACSL3	ACSL4	ACSL5	ACSL6	ADH1A	ADH1B	ADH1C	ADH4	ADH5	ADH6	ADH7	ALDH1B1	ALDH2	ALDH3A2	ALDH7A1	ALDH9A1	CPT1A	CPT1B	CPT1C	CPT2	CYP4A11	CYP4A22	ECHS1	ECI1	ECI2	EHHADH	GCDH	HADH	HADHA	HADHB
KEGG_FRUCTOSE_AND_MANNOSE_METABOLISM	https://www.gsea-msigdb.org/gsea/msigdb/cards/KEGG_FRUCTOSE_AND_MANNOSE_METABOLISM.html	AKR1B1	AKR1B10	ALDOA	ALDOB	ALDOC	FBP1	FBP2	FCSK	FPGT	GMDS	GMPPA	GMPPB	HK1	HK2	HK3	KHK	MPI	MTMR1	MTMR2	MTMR6	MTMR7	PFKFB1	PFKFB2	PFKFB3	PFKFB4	PFKL	PFKM	PFKP	PHPT1	PMM1	PMM2	SORD	TPI1	TSTA3
KEGG_GALACTOSE_METABOLISM	https://www.gsea-msigdb.org/gsea/msigdb/cards/KEGG_GALACTOSE_METABOLISM.html	AKR1B1	B4GALT1	B4GALT2	G6PC	G6PC2	GAA	GALE	GALK1	GALK2	GALT	GANC	GCK	GLA	GLB1	HK1	HK2	HK3	LALBA	LCT	MGAM	PFKL	PFKM	PFKP	PGM1	PGM2	UGP2
KEGG_GLUTATHIONE_METABOLISM	https://www.gsea-msigdb.org/gsea/msigdb/cards/KEGG_GLUTATHIONE_METABOLISM.html	ANPEP	G6PD	GCLC	GCLM	GGCT	GGT1	GGT5	GGT6	GGT7	GPX1	GPX2	GPX3	GPX4	GPX5	GPX6	GPX7	GSR	GSS	GSTA1	GSTA2	GSTA3	GSTA4	GSTA5	GSTK1	GSTM1	GSTM2	GSTM3	GSTM4	GSTM5	GSTO1	GSTO2	GSTP1	GSTT1	GSTT2	GSTZ1	IDH1	IDH2	LAP3	MGST1	MGST2	MGST3	ODC1	OPLAH	PGD	RRM1	RRM2	RRM2B	SMS
KEGG_GLYCEROLIPID_METABOLISM	https://www.gsea-msigdb.org/gsea/msigdb/cards/KEGG_GLYCEROLIPID_METABOLISM.html	AGK	AGPAT1	AGPAT2	AGPAT3	AGPAT4	AKR1A1	AKR1B1	ALDH1B1	ALDH2	ALDH3A2	ALDH7A1	ALDH9A1	AWAT2	CEL	DGAT1	DGAT2	DGKA	DGKB	DGKD	DGKE	DGKG	DGKH	DGKI	DGKQ	DGKZ	GK	GK2	GLA	GLYCTK	GPAM	GPAT2	GPAT3	GPAT4	LCLAT1	LIPC	LIPF	LIPG	LPL	MBOAT1	MBOAT2	MGLL	PLPP1	PLPP2	PLPP3	PNLIP	PNLIPRP1	PNLIPRP2	PNPLA3
KEGG_GLYCINE_SERINE_AND_THREONINE_METABOLISM	https://www.gsea-msigdb.org/gsea/msigdb/cards/KEGG_GLYCINE_SERINE_AND_THREONINE_METABOLISM.html	AGXT	AGXT2	ALAS1	ALAS2	AMT	AOC2	AOC3	BHMT	CBS	CHDH	CTH	DAO	DLD	DMGDH	GAMT	GATM	GCAT	GLDC	GLYCTK	GNMT	MAOA	MAOB	PHGDH	PIPOX	PSAT1	PSPH	SARDH	SDS	SHMT1	SHMT2	SRR
KEGG_GLYCOSAMINOGLYCAN_DEGRADATION	https://www.gsea-msigdb.org/gsea/msigdb/cards/KEGG_GLYCOSAMINOGLYCAN_DEGRADATION.html	ARSB	GALNS	GLB1	GNS	GUSB	HEXA	HEXB	HGSNAT	HPSE	HPSE2	HS3ST3A1	HS3ST3B1	HYAL1	HYAL2	HYAL3	HYAL4	IDS	IDUA	NAGLU	SGSH	SPAM1
KEGG_GLYCOSPHINGOLIPID_BIOSYNTHESIS_GANGLIO_SERIES	https://www.gsea-msigdb.org/gsea/msigdb/cards/KEGG_GLYCOSPHINGOLIPID_BIOSYNTHESIS_GANGLIO_SERIES.html	B3GALT4	B4GALNT1	GLB1	HEXA	HEXB	SLC33A1	ST3GAL1	ST3GAL2	ST3GAL5	ST6GALNAC3	ST6GALNAC4	ST6GALNAC5	ST6GALNAC6	ST8SIA1	ST8SIA5
KEGG_GLYCOSPHINGOLIPID_BIOSYNTHESIS_GLOBO_SERIES	https://www.gsea-msigdb.org/gsea/msigdb/cards/KEGG_GLYCOSPHINGOLIPID_BIOSYNTHESIS_GLOBO_SERIES.html	A4GALT	B3GALNT1	B3GALT5	FUT1	FUT2	FUT9	GBGT1	GLA	HEXA	HEXB	NAGA	ST3GAL1	ST3GAL2	ST8SIA1
KEGG_GLYCOSPHINGOLIPID_BIOSYNTHESIS_LACTO_AND_NEOLACTO_SERIES	https://www.gsea-msigdb.org/gsea/msigdb/cards/KEGG_GLYCOSPHINGOLIPID_BIOSYNTHESIS_LACTO_AND_NEOLACTO_SERIES.html	ABO	B3GALT1	B3GALT2	B3GALT5	B3GNT2	B3GNT3	B3GNT4	B3GNT5	B4GALT1	B4GALT2	B4GALT3	B4GALT4	B4GAT1	FUT1	FUT2	FUT3	FUT4	FUT5	FUT6	FUT7	FUT9	GCNT2	ST3GAL3	ST3GAL4	ST3GAL6	ST8SIA1
KEGG_GLYOXYLATE_AND_DICARBOXYLATE_METABOLISM	https://www.gsea-msigdb.org/gsea/msigdb/cards/KEGG_GLYOXYLATE_AND_DICARBOXYLATE_METABOLISM.html	ACO1	ACO2	AFMID	CS	GLYCTK	GRHPR	HAO1	HAO2	HYI	MDH1	MDH2	MTHFD1	MTHFD1L	MTHFD2	MTHFD2L	PGP
KEGG_HISTIDINE_METABOLISM	https://www.gsea-msigdb.org/gsea/msigdb/cards/KEGG_HISTIDINE_METABOLISM.html	ACY3	ALDH1A3	ALDH1B1	ALDH2	ALDH3A1	ALDH3A2	ALDH3B1	ALDH3B2	ALDH7A1	ALDH9A1	AMDHD1	AOC1	ASPA	BUD23	CNDP1	DDC	FTCD	HAL	HDC	HEMK1	HNMT	LCMT1	LCMT2	MAOA	MAOB	METTL2B	METTL6	TRMT11	UROC1
KEGG_INOSITOL_PHOSPHATE_METABOLISM	https://www.gsea-msigdb.org/gsea/msigdb/cards/KEGG_INOSITOL_PHOSPHATE_METABOLISM.html	ALDH6A1	CDIPT	IMPA1	IMPA2	INPP1	INPP4A	INPP4B	INPP5A	INPP5B	INPP5E	INPP5J	INPP5K	INPPL1	IPMK	IPPK	ISYNA1	ITPK1	ITPKA	ITPKB	MINPP1	MIOX	OCRL	PI4KA	PI4KB	PIK3C2A	PIK3C2B	PIK3C2G	PIK3C3	PIK3CA	PIK3CB	PIK3CD	PIK3CG	PIKFYVE	PIP4K2A	PIP4K2B	PIP4K2C	PIP5K1A	PIP5K1B	PIP5K1C	PLCB1	PLCB2	PLCB3	PLCB4	PLCD1	PLCD3	PLCD4	PLCE1	PLCG1
KEGG_LINOLEIC_ACID_METABOLISM	https://www.gsea-msigdb.org/gsea/msigdb/cards/KEGG_LINOLEIC_ACID_METABOLISM.html	AKR1B10	ALOX15	CYP1A2	CYP2C18	CYP2C19	CYP2C8	CYP2C9	CYP2E1	CYP2J2	CYP3A4	CYP3A43	CYP3A5	CYP3A7	JMJD7-PLA2G4B	PLA2G10	PLA2G12A	PLA2G12B	PLA2G1B	PLA2G2A	PLA2G2C	PLA2G2D	PLA2G2E	PLA2G2F	PLA2G3	PLA2G4A	PLA2G4B	PLA2G4E	PLA2G5	PLA2G6
KEGG_MATURITY_ONSET_DIABETES_OF_THE_YOUNG	https://www.gsea-msigdb.org/gsea/msigdb/cards/KEGG_MATURITY_ONSET_DIABETES_OF_THE_YOUNG.html	BHLHA15	FOXA2	FOXA3	GCK	HES1	HHEX	HNF1A	HNF1B	HNF4A	HNF4G	IAPP	INS	MAFA	MNX1	NEUROD1	NEUROG3	NKX2-2	NKX6-1	NR5A2	ONECUT1	PAX4	PAX6	PDX1	PKLR	SLC2A2
KEGG_METABOLISM_OF_XENOBIOTICS_BY_CYTOCHROME_P450	https://www.gsea-msigdb.org/gsea/msigdb/cards/KEGG_METABOLISM_OF_XENOBIOTICS_BY_CYTOCHROME_P450.html	ADH1A	ADH1B	ADH1C	ADH4	ADH5	ADH6	ADH7	AKR1C1	AKR1C2	AKR1C3	AKR1C4	ALDH1A3	ALDH3A1	ALDH3B1	ALDH3B2	CYP1A1	CYP1A2	CYP1B1	CYP2B6	CYP2C18	CYP2C19	CYP2C8	CYP2C9	CYP2E1	CYP2F1	CYP2S1	CYP3A4	CYP3A43	CYP3A5	CYP3A7	DHDH	EPHX1	GSTA1	GSTA2	GSTA3	GSTA4	GSTA5	GSTK1	GSTM1	GSTM2	GSTM3	GSTM4	GSTM5	GSTO1	GSTO2	GSTP1	GSTT1	GSTT2
KEGG_NICOTINATE_AND_NICOTINAMIDE_METABOLISM	https://www.gsea-msigdb.org/gsea/msigdb/cards/KEGG_NICOTINATE_AND_NICOTINAMIDE_METABOLISM.html	AOX1	BST1	CD38	ENPP1	ENPP3	NADK	NADSYN1	NAMPT	NMNAT1	NMNAT2	NMNAT3	NMRK1	NNMT	NNT	NT5C	NT5C1A	NT5C1B	NT5C2	NT5C3A	NT5E	NT5M	NUDT12	PNP	QPRT
KEGG_NITROGEN_METABOLISM	https://www.gsea-msigdb.org/gsea/msigdb/cards/KEGG_NITROGEN_METABOLISM.html	AMT	ASNS	CA1	CA12	CA13	CA14	CA2	CA3	CA4	CA5A	CA5B	CA6	CA7	CA8	CA9	CPS1	CTH	GLS	GLS2	GLUD1	GLUD2	GLUL	HAL
KEGG_O_GLYCAN_BIOSYNTHESIS	https://www.gsea-msigdb.org/gsea/msigdb/cards/KEGG_O_GLYCAN_BIOSYNTHESIS.html	B3GNT6	B4GALT5	C1GALT1	C1GALT1C1	GALNT1	GALNT10	GALNT11	GALNT12	GALNT13	GALNT14	GALNT15	GALNT16	GALNT17	GALNT18	GALNT2	GALNT3	GALNT4	GALNT5	GALNT6	GALNT7	GALNT8	GALNT9	GALNTL5	GALNTL6	GCNT1	GCNT3	GCNT4	ST3GAL1	ST3GAL2	ST6GALNAC1
KEGG_ONE_CARBON_POOL_BY_FOLATE	https://www.gsea-msigdb.org/gsea/msigdb/cards/KEGG_ONE_CARBON_POOL_BY_FOLATE.html	ALDH1L1	AMT	ATIC	DHFR	FTCD	GART	MTFMT	MTHFD1	MTHFD1L	MTHFD2	MTHFD2L	MTHFR	MTHFS	MTR	SHMT1	SHMT2	TYMS
KEGG_PENTOSE_AND_GLUCURONATE_INTERCONVERSIONS	https://www.gsea-msigdb.org/gsea/msigdb/cards/KEGG_PENTOSE_AND_GLUCURONATE_INTERCONVERSIONS.html	AKR1B1	CRYL1	DCXR	DHDH	GUSB	RPE	RPEL1	UGDH	UGP2	UGT1A1	UGT1A10	UGT1A3	UGT1A4	UGT1A5	UGT1A6	UGT1A7	UGT1A8	UGT1A9	UGT2A1	UGT2A3	UGT2B10	UGT2B11	UGT2B15	UGT2B17	UGT2B28	UGT2B4	UGT2B7	XYLB
KEGG_PENTOSE_PHOSPHATE_PATHWAY	https://www.gsea-msigdb.org/gsea/msigdb/cards/KEGG_PENTOSE_PHOSPHATE_PATHWAY.html	ALDOA	ALDOB	ALDOC	DERA	FBP1	FBP2	G6PD	GPI	H6PD	PFKL	PFKM	PFKP	PGD	PGLS	PGM1	PGM2	PRPS1	PRPS1L1	PRPS2	RBKS	RPE	RPEL1	RPIA	TALDO1	TKT	TKTL1	TKTL2
KEGG_PEROXISOME	https://www.gsea-msigdb.org/gsea/msigdb/cards/KEGG_PEROXISOME.html	ABCD1	ABCD2	ABCD3	ABCD4	ACAA1	ACOT8	ACOX1	ACOX2	ACOX3	ACSL1	ACSL3	ACSL4	ACSL5	ACSL6	AGPS	AGXT	AMACR	BAAT	CAT	CRAT	CROT	DAO	DDO	DECR2	DHRS4	ECH1	ECI2	EHHADH	EPHX2	FAR1	FAR2	GNPAT	GSTK1	HACL1	HAO1	HAO2	HMGCL	HSD17B4	IDH1	IDH2	MLYCD	MPV17	MPV17L	MVK	NOS2	NUDT12	NUDT19	PAOX
KEGG_PHENYLALANINE_METABOLISM	https://www.gsea-msigdb.org/gsea/msigdb/cards/KEGG_PHENYLALANINE_METABOLISM.html	ALDH1A3	ALDH3A1	ALDH3B1	ALDH3B2	AOC2	AOC3	DDC	GOT1	GOT2	HPD	IL4I1	MAOA	MAOB	MIF	NAA80	PAH	PRDX6	TAT
KEGG_PORPHYRIN_AND_CHLOROPHYLL_METABOLISM	https://www.gsea-msigdb.org/gsea/msigdb/cards/KEGG_PORPHYRIN_AND_CHLOROPHYLL_METABOLISM.html	ALAD	ALAS1	ALAS2	BLVRA	BLVRB	COX10	COX15	CP	CPOX	EARS2	EPRS1	FECH	FTH1	FTMT	GUSB	HCCS	HMBS	HMOX1	HMOX2	MMAB	PPOX	UGT1A1	UGT1A10	UGT1A3	UGT1A4	UGT1A5	UGT1A6	UGT1A7	UGT1A8	UGT1A9	UGT2A1	UGT2A3	UGT2B10	UGT2B11	UGT2B15	UGT2B17	UGT2B28	UGT2B4	UGT2B7	UROD	UROS
KEGG_PPAR_SIGNALING_PATHWAY	https://www.gsea-msigdb.org/gsea/msigdb/cards/KEGG_PPAR_SIGNALING_PATHWAY.html	ACAA1	ACADL	ACADM	ACOX1	ACOX2	ACOX3	ACSL1	ACSL3	ACSL4	ACSL5	ACSL6	ADIPOQ	ANGPTL4	APOA1	APOA2	APOA5	APOC3	AQP7	CD36	CPT1A	CPT1B	CPT1C	CPT2	CYP27A1	CYP4A11	CYP4A22	CYP7A1	CYP8B1	DBI	EHHADH	FABP1	FABP2	FABP3	FABP4	FABP5	FABP6	FABP7	FADS2	GK	GK2	HMGCS2	ILK	LPL	ME1	MMP1	NR1H3	OLR1	PCK1
KEGG_PRION_DISEASES	https://www.gsea-msigdb.org/gsea/msigdb/cards/KEGG_PRION_DISEASES.html	BAX	C1QA	C1QB	C1QC	C5	C6	C7	C8A	C8B	C8G	C9	CCL5	EGR1	ELK1	FYN	HSPA1A	HSPA5	IL1A	IL1B	IL6	LAMC1	MAP2K1	MAP2K2	MAPK1	MAPK3	NCAM1	NCAM2	NOTCH1	PRKACA	PRKACB	PRKACG	PRKX	PRNP	SOD1	STIP1
KEGG_PROPANOATE_METABOLISM	https://www.gsea-msigdb.org/gsea/msigdb/cards/KEGG_PROPANOATE_METABOLISM.html	ABAT	ACACA	ACACB	ACADM	ACAT1	ACAT2	ACSS1	ACSS2	ACSS3	ALDH1B1	ALDH2	ALDH3A2	ALDH6A1	ALDH7A1	ALDH9A1	ECHS1	EHHADH	HADHA	HIBCH	LDHA	LDHAL6A	LDHAL6B	LDHB	LDHC	MCEE	MLYCD	MMUT	PCCA	PCCB	SUCLA2	SUCLG1	SUCLG2	SUCLG2P2
KEGG_PROXIMAL_TUBULE_BICARBONATE_RECLAMATION	https://www.gsea-msigdb.org/gsea/msigdb/cards/KEGG_PROXIMAL_TUBULE_BICARBONATE_RECLAMATION.html	AQP1	ATP1A1	ATP1A2	ATP1A3	ATP1A4	ATP1B1	ATP1B2	ATP1B3	ATP1B4	CA2	CA4	FXYD2	GLS	GLS2	GLUD1	GLUD2	MDH1	PCK1	PCK2	SLC25A10	SLC38A3	SLC4A4	SLC9A3
KEGG_PURINE_METABOLISM	https://www.gsea-msigdb.org/gsea/msigdb/cards/KEGG_PURINE_METABOLISM.html	ADA	ADCY1	ADCY10	ADCY2	ADCY3	ADCY4	ADCY5	ADCY6	ADCY7	ADCY8	ADCY9	ADK	ADPRM	ADSL	ADSS1	ADSS2	AK1	AK2	AK4	AK5	AK7	ALLC	AMPD1	AMPD2	AMPD3	APRT	ATIC	CANT1	DCK	DGUOK	ENPP1	ENPP3	ENTPD1	ENTPD2	ENTPD3	ENTPD4	ENTPD5	ENTPD6	ENTPD8	FHIT	GART	GDA	GMPR	GMPR2	GMPS	GUCY1A1	GUCY1A2	GUCY1B1
KEGG_PYRIMIDINE_METABOLISM	https://www.gsea-msigdb.org/gsea/msigdb/cards/KEGG_PYRIMIDINE_METABOLISM.html	AK3	CAD	CANT1	CDA	CMPK1	CMPK2	CTPS1	CTPS2	DCK	DCTD	DHODH	DPYD	DPYS	DTYMK	DUT	ENTPD1	ENTPD3	ENTPD4	ENTPD5	ENTPD6	ENTPD8	ITPA	NME1	NME1-NME2	NME2	NME3	NME4	NME5	NME6	NME7	NT5C	NT5C1A	NT5C1B	NT5C2	NT5C3A	NT5E	NT5M	NUDT2	PNP	PNPT1	POLA1	POLA2	POLD1	POLD2	POLD3	POLD4	POLE	POLE2
KEGG_PYRUVATE_METABOLISM	https://www.gsea-msigdb.org/gsea/msigdb/cards/KEGG_PYRUVATE_METABOLISM.html	ACACA	ACACB	ACAT1	ACAT2	ACOT12	ACSS1	ACSS2	ACYP1	ACYP2	AKR1B1	ALDH1B1	ALDH2	ALDH3A2	ALDH7A1	ALDH9A1	DLAT	DLD	GLO1	GRHPR	HAGH	HAGHL	LDHA	LDHAL6A	LDHAL6B	LDHB	LDHC	LDHD	MDH1	MDH2	ME1	ME2	ME3	PC	PCK1	PCK2	PDHA1	PDHA2	PDHB	PKLR	PKM
KEGG_RENIN_ANGIOTENSIN_SYSTEM	https://www.gsea-msigdb.org/gsea/msigdb/cards/KEGG_RENIN_ANGIOTENSIN_SYSTEM.html	ACE	ACE2	AGT	AGTR1	AGTR2	ANPEP	CMA1	CPA3	CTSA	CTSG	ENPEP	LNPEP	MAS1	MME	NLN	REN	THOP1
KEGG_RETINOL_METABOLISM	https://www.gsea-msigdb.org/gsea/msigdb/cards/KEGG_RETINOL_METABOLISM.html	ADH1A	ADH1B	ADH1C	ADH4	ADH5	ADH6	ADH7	ALDH1A1	ALDH1A2	AWAT2	BCO1	CYP1A1	CYP1A2	CYP26A1	CYP26B1	CYP26C1	CYP2A13	CYP2A6	CYP2A7	CYP2B6	CYP2C18	CYP2C19	CYP2C8	CYP2C9	CYP3A4	CYP3A43	CYP3A5	CYP3A7	CYP4A11	CYP4A22	DGAT1	DGAT2	DHRS3	DHRS4	DHRS4L2	DHRS9	LRAT	PNPLA4	RDH10	RDH11	RDH12	RDH16	RDH5	RDH8	RETSAT	RPE65	UGT1A1	UGT1A10
KEGG_RIBOFLAVIN_METABOLISM	https://www.gsea-msigdb.org/gsea/msigdb/cards/KEGG_RIBOFLAVIN_METABOLISM.html	ACP1	ACP2	ACP4	ACP5	ACP6	ACPP	ENPP1	ENPP3	FLAD1	MTMR1	MTMR2	MTMR6	MTMR7	PHPT1	RFK	TYR
KEGG_SELENOAMINO_ACID_METABOLISM	https://www.gsea-msigdb.org/gsea/msigdb/cards/KEGG_SELENOAMINO_ACID_METABOLISM.html	AHCY	AHCYL1	AHCYL2	BUD23	CBS	CTH	GGT1	GGT5	GGT6	GGT7	HEMK1	LCMT1	LCMT2	MARS1	MARS2	MAT1A	MAT2A	MAT2B	METTL2B	METTL6	PAPSS1	PAPSS2	SCLY	SEPHS1	SEPHS2	TRMT11
KEGG_SPHINGOLIPID_METABOLISM	https://www.gsea-msigdb.org/gsea/msigdb/cards/KEGG_SPHINGOLIPID_METABOLISM.html	ACER1	ACER2	ACER3	ARSA	ASAH1	ASAH2	B4GALT6	CERK	DEGS1	DEGS2	ENPP7	GAL3ST1	GALC	GBA	GLA	GLB1	KDSR	NEU1	NEU2	NEU3	NEU4	PLPP1	PLPP2	PLPP3	SGMS1	SGMS2	SGPL1	SGPP1	SGPP2	SMPD1	SMPD2	SMPD3	SMPD4	SPHK1	SPHK2	SPTLC1	SPTLC2	UGCG	UGT8
KEGG_STARCH_AND_SUCROSE_METABOLISM	https://www.gsea-msigdb.org/gsea/msigdb/cards/KEGG_STARCH_AND_SUCROSE_METABOLISM.html	AGL	AMY1A	AMY1B	AMY1C	AMY2A	AMY2B	ENPP1	ENPP3	G6PC	G6PC2	GAA	GANC	GBA3	GBE1	GCK	GPI	GUSB	GYS1	GYS2	HK1	HK2	HK3	MGAM	PGM1	PGM2	PGM2L1	PYGB	PYGL	PYGM	SI	TREH	UGDH	UGP2	UGT1A1	UGT1A10	UGT1A3	UGT1A4	UGT1A5	UGT1A6	UGT1A7	UGT1A8	UGT1A9	UGT2A1	UGT2A3	UGT2B10	UGT2B11	UGT2B15	UGT2B17
KEGG_STEROID_BIOSYNTHESIS	https://www.gsea-msigdb.org/gsea/msigdb/cards/KEGG_STEROID_BIOSYNTHESIS.html	CEL	CYP27B1	CYP51A1	DHCR24	DHCR7	EBP	FDFT1	HSD17B7	LIPA	LSS	MSMO1	NSDHL	SC5D	SOAT1	SOAT2	SQLE	TM7SF2
KEGG_STEROID_HORMONE_BIOSYNTHESIS	https://www.gsea-msigdb.org/gsea/msigdb/cards/KEGG_STEROID_HORMONE_BIOSYNTHESIS.html	AKR1C1	AKR1C2	AKR1C3	AKR1C4	AKR1D1	COMT	CYP11A1	CYP11B1	CYP11B2	CYP17A1	CYP19A1	CYP1A1	CYP1B1	CYP21A2	CYP3A4	CYP3A43	CYP3A5	CYP3A7	CYP7A1	CYP7B1	HSD11B1	HSD11B2	HSD17B1	HSD17B12	HSD17B2	HSD17B3	HSD17B6	HSD17B7	HSD17B8	HSD3B1	HSD3B2	SRD5A1	SRD5A2	SRD5A3	STS	SULT1E1	SULT2B1	UGT1A1	UGT1A10	UGT1A3	UGT1A4	UGT1A5	UGT1A6	UGT1A7	UGT1A8	UGT1A9	UGT2A1	UGT2A3
KEGG_SULFUR_METABOLISM	https://www.gsea-msigdb.org/gsea/msigdb/cards/KEGG_SULFUR_METABOLISM.html	BPNT1	CHST11	CHST12	CHST13	PAPSS1	PAPSS2	SULT1A1	SULT1A2	SULT1A3	SULT1A4	SULT1E1	SULT2B1	SUOX
KEGG_TAURINE_AND_HYPOTAURINE_METABOLISM	https://www.gsea-msigdb.org/gsea/msigdb/cards/KEGG_TAURINE_AND_HYPOTAURINE_METABOLISM.html	ADO	BAAT	CDO1	CSAD	GAD1	GAD2	GGT1	GGT5	GGT6	GGT7
KEGG_TERPENOID_BACKBONE_BIOSYNTHESIS	https://www.gsea-msigdb.org/gsea/msigdb/cards/KEGG_TERPENOID_BACKBONE_BIOSYNTHESIS.html	ACAT1	ACAT2	DHDDS	FDPS	GGPS1	HMGCR	HMGCS1	HMGCS2	IDI1	IDI2	MVD	MVK	PDSS1	PDSS2	PMVK
KEGG_TRYPTOPHAN_METABOLISM	https://www.gsea-msigdb.org/gsea/msigdb/cards/KEGG_TRYPTOPHAN_METABOLISM.html	AADAT	AANAT	ACAT1	ACAT2	ACMSD	AFMID	ALDH1B1	ALDH2	ALDH3A2	ALDH7A1	ALDH9A1	AOC1	AOX1	ASMT	CAT	CYP1A1	CYP1A2	CYP1B1	DDC	ECHS1	EHHADH	GCDH	HAAO	HADH	HADHA	IDO1	IDO2	IL4I1	INMT	KMO	KYNU	MAOA	MAOB	OGDH	OGDHL	TDO2	TPH1	TPH2	WARS1	WARS2
KEGG_TYPE_I_DIABETES_MELLITUS	https://www.gsea-msigdb.org/gsea/msigdb/cards/KEGG_TYPE_I_DIABETES_MELLITUS.html	CD28	CD80	CD86	CPE	FAS	FASLG	GAD1	GAD2	GZMB	HLA-A	HLA-B	HLA-C	HLA-DMA	HLA-DMB	HLA-DOA	HLA-DOB	HLA-DPA1	HLA-DPB1	HLA-DQA1	HLA-DQA2	HLA-DQB1	HLA-DRA	HLA-DRB1	HLA-DRB3	HLA-DRB4	HLA-DRB5	HLA-E	HLA-F	HLA-G	HSPD1	ICA1	IFNG	IL12A	IL12B	IL1A	IL1B	IL2	INS	LTA	PRF1	PTPRN	PTPRN2	TNF
KEGG_TYPE_II_DIABETES_MELLITUS	https://www.gsea-msigdb.org/gsea/msigdb/cards/KEGG_TYPE_II_DIABETES_MELLITUS.html	ABCC8	ADIPOQ	CACNA1A	CACNA1B	CACNA1C	CACNA1D	CACNA1E	CACNA1G	GCK	HK1	HK2	HK3	IKBKB	INS	INSR	IRS1	IRS2	IRS4	KCNJ11	MAFA	MAPK1	MAPK10	MAPK3	MAPK8	MAPK9	MTOR	PDX1	PIK3CA	PIK3CB	PIK3CD	PIK3CG	PIK3R1	PIK3R2	PIK3R3	PIK3R5	PKLR	PKM	PRKCD	PRKCE	PRKCZ	SLC2A2	SLC2A4	SOCS1	SOCS2	SOCS3	SOCS4	TNF
KEGG_TYROSINE_METABOLISM	https://www.gsea-msigdb.org/gsea/msigdb/cards/KEGG_TYROSINE_METABOLISM.html	ADH1A	ADH1B	ADH1C	ADH4	ADH5	ADH6	ADH7	ALDH1A3	ALDH3A1	ALDH3B1	ALDH3B2	AOC2	AOC3	AOX1	BUD23	COMT	DBH	DCT	DDC	FAH	GOT1	GOT2	GSTZ1	HEMK1	HGD	HPD	IL4I1	LCMT1	LCMT2	MAOA	MAOB	METTL2B	METTL6	MIF	NAA80	PNMT	TAT	TH	TPO	TRMT11	TYR	TYRP1
KEGG_VALINE_LEUCINE_AND_ISOLEUCINE_BIOSYNTHESIS	https://www.gsea-msigdb.org/gsea/msigdb/cards/KEGG_VALINE_LEUCINE_AND_ISOLEUCINE_BIOSYNTHESIS.html	BCAT1	BCAT2	IARS1	IARS2	LARS1	LARS2	PDHA1	PDHA2	PDHB	VARS1	VARS2
KEGG_VALINE_LEUCINE_AND_ISOLEUCINE_DEGRADATION	https://www.gsea-msigdb.org/gsea/msigdb/cards/KEGG_VALINE_LEUCINE_AND_ISOLEUCINE_DEGRADATION.html	ABAT	ACAA1	ACAA2	ACAD8	ACADM	ACADS	ACADSB	ACAT1	ACAT2	ALDH1B1	ALDH2	ALDH3A2	ALDH6A1	ALDH7A1	ALDH9A1	AOX1	AUH	BCAT1	BCAT2	BCKDHA	BCKDHB	DBT	DLD	ECHS1	EHHADH	HADH	HADHA	HADHB	HIBADH	HIBCH	HMGCL	HMGCS1	HMGCS2	HSD17B10	IL4I1	IVD	MCCC1	MCCC2	MCEE	MMUT	OXCT1	OXCT2	PCCA	PCCB
PID_AP1_PATHWAY	https://www.gsea-msigdb.org/gsea/msigdb/cards/PID_AP1_PATHWAY.html	ACTA1	AGT	ATF2	ATF3	BAG1	BCL2L11	CBFB	CCL2	CCN1	CCND1	CDK1	CDKN1B	CDKN2A	COL1A2	COPS5	CREB1	CRTC1	CSF2	CTNNB1	CXCL8	DMP1	DMTF1	DUSP1	EDN1	EGR1	ELF1	EP300	ESR1	ETS1	FABP4	FOS	FOSB	FOSL1	FOSL2	GATA2	GJA1	HIF1A	HLA-A	IFNG	IL10	IL2	IL4	IL5	IL6	JUN	JUNB	JUND	MAF
PID_CERAMIDE_PATHWAY	https://www.gsea-msigdb.org/gsea/msigdb/cards/PID_CERAMIDE_PATHWAY.html	AIFM1	AKT1	ASAH1	BAD	BAG4	BAX	BCL2	BID	BIRC3	CASP8	CRADD	CTSD	CYCS	EGF	EIF2AK2	FADD	KSR1	MADD	MAP2K1	MAP2K2	MAP2K4	MAP3K1	MAP4K4	MAPK1	MAPK3	MAPK8	MYC	NFKB1	NFKBIA	PAWR	PDGFA	PRKCD	PRKCZ	PRKRA	RAF1	RELA	RIPK1	SMPD1	SMPD3	SPHK2	TNF	TNFRSF1A	TRADD	TRAF2
PID_DNA_PK_PATHWAY	https://www.gsea-msigdb.org/gsea/msigdb/cards/PID_DNA_PK_PATHWAY.html	APLF	APTX	CSNK2A1	CSNK2A2	CSNK2B	DCLRE1C	DNTT	LIG4	NHEJ1	PNKP	POLL	POLM	PRKDC	XRCC4	XRCC5	XRCC6
PID_FOXO_PATHWAY	https://www.gsea-msigdb.org/gsea/msigdb/cards/PID_FOXO_PATHWAY.html	AKT1	BCL2L11	BCL6	CAT	CCNB1	CDK2	CDKN1B	CHUK	CREBBP	CSNK1A1	CSNK1D	CSNK1E	CSNK1G1	CSNK1G2	CSNK1G3	CTNNB1	EP300	FASLG	FBXO32	FOXO1	FOXO3	FOXO4	G6PC	GADD45A	IKBKB	KAT2B	MAPK10	MAPK8	MAPK9	MST1	PLK1	RALA	RALB	RAN	RBL2	SFN	SGK1	SIRT1	SKP2	SOD2	USP7	XPO1	YWHAB	YWHAE	YWHAG	YWHAH	YWHAQ	YWHAZ
PID_INSULIN_GLUCOSE_PATHWAY	https://www.gsea-msigdb.org/gsea/msigdb/cards/PID_INSULIN_GLUCOSE_PATHWAY.html	AKT1	AKT2	ASIP	GSK3B	GYS1	INS	INSR	LNPEP	PPP1CC	PPP1R3A	PRKCI	PRKCZ	RHOQ	SFN	SLC2A4	STX4	STXBP4	TBC1D4	TRIP10	VAMP2	YWHAB	YWHAE	YWHAG	YWHAH	YWHAQ	YWHAZ
PID_INSULIN_PATHWAY	https://www.gsea-msigdb.org/gsea/msigdb/cards/PID_INSULIN_PATHWAY.html	AKT1	AKT2	CAV1	CBL	CRK	DOK1	EIF4EBP1	EXOC1	EXOC2	EXOC3	EXOC4	EXOC5	EXOC6	EXOC7	F2RL2	FOXO3	GRB10	GRB14	GRB2	HRAS	INS	INSR	IRS1	NCK1	NCK2	PARD6A	PDPK1	PIK3CA	PIK3R1	PRKCI	PRKCZ	PTPN1	PTPN11	PTPRA	RAPGEF1	RASA1	RHOQ	RPS6KB1	SGK1	SH2B2	SHC1	SORBS1	SOS1	TRIP10
PID_PTP1B_PATHWAY	https://www.gsea-msigdb.org/gsea/msigdb/cards/PID_PTP1B_PATHWAY.html	AKT1	BCAR1	BLK	CAPN1	CAV1	CDH2	CRK	CSF1	CSF1R	CSK	CSN2	DOK1	EGF	EGFR	FCGR2A	FER	FGR	FYN	GRB2	HCK	INS	INSR	IRS1	ITGA2B	ITGB3	JAK2	LAT	LCK	LEP	LEPR	LYN	NOX4	PDGFB	PDGFRB	PIK3CA	PIK3R1	PRL	PRLR	PTPN1	RHOA	SHC1	SOCS3	SPRY2	SRC	STAT3	STAT5A	STAT5B	TRPV6
REACTOME_ABACAVIR_METABOLISM	https://www.gsea-msigdb.org/gsea/msigdb/cards/REACTOME_ABACAVIR_METABOLISM.html	ADAL	ADH1A	GUK1	NT5C2	PCK1
REACTOME_ABACAVIR_TRANSPORT_AND_METABOLISM	https://www.gsea-msigdb.org/gsea/msigdb/cards/REACTOME_ABACAVIR_TRANSPORT_AND_METABOLISM.html	ABCB1	ABCG2	ADAL	ADH1A	GUK1	NT5C2	PCK1	SLC22A1	SLC22A2	SLC22A3
REACTOME_ABC_FAMILY_PROTEINS_MEDIATED_TRANSPORT	https://www.gsea-msigdb.org/gsea/msigdb/cards/REACTOME_ABC_FAMILY_PROTEINS_MEDIATED_TRANSPORT.html	ABCA10	ABCA12	ABCA2	ABCA3	ABCA4	ABCA5	ABCA6	ABCA7	ABCA8	ABCA9	ABCB1	ABCB10	ABCB4	ABCB5	ABCB6	ABCB7	ABCB8	ABCB9	ABCC1	ABCC10	ABCC11	ABCC2	ABCC3	ABCC4	ABCC5	ABCC6	ABCC9	ABCD1	ABCD2	ABCD3	ABCF1	ABCG1	ABCG4	ABCG5	ABCG8	APOA1	CFTR	DERL1	DERL2	DERL3	EIF2S1	EIF2S2	EIF2S3	ERLEC1	ERLIN1	ERLIN2	KCNJ11	OS9
REACTOME_ABC_TRANSPORTERS_IN_LIPID_HOMEOSTASIS	https://www.gsea-msigdb.org/gsea/msigdb/cards/REACTOME_ABC_TRANSPORTERS_IN_LIPID_HOMEOSTASIS.html	ABCA10	ABCA12	ABCA2	ABCA3	ABCA5	ABCA6	ABCA7	ABCA9	ABCD1	ABCD2	ABCD3	ABCG1	ABCG4	ABCG5	ABCG8	APOA1	PEX19	PEX3
REACTOME_ACETYLCHOLINE_REGULATES_INSULIN_SECRETION	https://www.gsea-msigdb.org/gsea/msigdb/cards/REACTOME_ACETYLCHOLINE_REGULATES_INSULIN_SECRETION.html	CHRM3	GNA11	GNA14	GNA15	GNAQ	MARCKS	PLCB1	PLCB2	PLCB3	PRKCA
REACTOME_ACTIVATION_OF_GENE_EXPRESSION_BY_SREBF_SREBP	https://www.gsea-msigdb.org/gsea/msigdb/cards/REACTOME_ACTIVATION_OF_GENE_EXPRESSION_BY_SREBF_SREBP.html	ACACA	ACACB	CARM1	CHD9	CREBBP	CYP51A1	DHCR7	ELOVL6	FASN	FDFT1	FDPS	GGPS1	GPAM	HELZ2	HMGCR	HMGCS1	IDI1	LSS	MED1	MTF1	MVD	MVK	NCOA1	NCOA2	NCOA6	NFYA	NFYB	NFYC	PMVK	PPARA	RXRA	SC5D	SCD	SMARCD3	SP1	SQLE	SREBF1	SREBF2	TBL1X	TBL1XR1	TGS1	TM7SF2
REACTOME_ACTIVATION_OF_PPARGC1A_PGC_1ALPHA_BY_PHOSPHORYLATION	https://www.gsea-msigdb.org/gsea/msigdb/cards/REACTOME_ACTIVATION_OF_PPARGC1A_PGC_1ALPHA_BY_PHOSPHORYLATION.html	MAPK11	MAPK12	MAPK14	PPARGC1A	PRKAA2	PRKAB1	PRKAB2	PRKAG1	PRKAG2	PRKAG3
REACTOME_ACYL_CHAIN_REMODELING_OF_CL	https://www.gsea-msigdb.org/gsea/msigdb/cards/REACTOME_ACYL_CHAIN_REMODELING_OF_CL.html	HADHA	HADHB	LCLAT1	PLA2G4A	PLA2G6	TAZ
REACTOME_ACYL_CHAIN_REMODELING_OF_DAG_AND_TAG	https://www.gsea-msigdb.org/gsea/msigdb/cards/REACTOME_ACYL_CHAIN_REMODELING_OF_DAG_AND_TAG.html	AWAT2	DGAT1	DGAT2	DGAT2L6	MGLL	PNPLA2	PNPLA3
REACTOME_ACYL_CHAIN_REMODELLING_OF_PC	https://www.gsea-msigdb.org/gsea/msigdb/cards/REACTOME_ACYL_CHAIN_REMODELLING_OF_PC.html	LPCAT1	LPCAT2	LPCAT3	LPCAT4	MBOAT2	PLA2G10	PLA2G12A	PLA2G1B	PLA2G2A	PLA2G2D	PLA2G2E	PLA2G2F	PLA2G3	PLA2G4A	PLA2G4B	PLA2G4C	PLA2G4D	PLA2G4E	PLA2G4F	PLA2G5	PLA2G6	PLA2R1	PLAAT3	PLB1	PLBD1	PNPLA8	TMEM86B
REACTOME_ADVANCED_GLYCOSYLATION_ENDPRODUCT_RECEPTOR_SIGNALING	https://www.gsea-msigdb.org/gsea/msigdb/cards/REACTOME_ADVANCED_GLYCOSYLATION_ENDPRODUCT_RECEPTOR_SIGNALING.html	AGER	APP	CAPZA1	CAPZA2	DDOST	HMGB1	LGALS3	MAPK1	MAPK3	PRKCSH	S100A12	S100B	SAA1
REACTOME_AFLATOXIN_ACTIVATION_AND_DETOXIFICATION	https://www.gsea-msigdb.org/gsea/msigdb/cards/REACTOME_AFLATOXIN_ACTIVATION_AND_DETOXIFICATION.html	ACY1	ACY3	AKR7A2	AKR7A3	AKR7L	CYP1A2	CYP2A13	CYP3A4	CYP3A5	DPEP1	DPEP2	DPEP3	GGT1	GGT5	GGT6	GGT7	MGST1	MGST2	MGST3
REACTOME_ALPHA_LINOLENIC_OMEGA3_AND_LINOLEIC_OMEGA6_ACID_METABOLISM	https://www.gsea-msigdb.org/gsea/msigdb/cards/REACTOME_ALPHA_LINOLENIC_OMEGA3_AND_LINOLEIC_OMEGA6_ACID_METABOLISM.html	ABCD1	ACAA1	ACOT8	ACOX1	ACSL1	ELOVL1	ELOVL2	ELOVL3	ELOVL5	FADS1	FADS2	HSD17B4	SCP2
REACTOME_ALPHA_OXIDATION_OF_PHYTANATE	https://www.gsea-msigdb.org/gsea/msigdb/cards/REACTOME_ALPHA_OXIDATION_OF_PHYTANATE.html	ALDH3A2	HACL1	PECR	PHYH	SLC25A17	SLC27A2
REACTOME_AMINO_ACIDS_REGULATE_MTORC1	https://www.gsea-msigdb.org/gsea/msigdb/cards/REACTOME_AMINO_ACIDS_REGULATE_MTORC1.html	ATP6V0B	ATP6V0C	ATP6V0D1	ATP6V0D2	ATP6V0E1	ATP6V0E2	ATP6V1A	ATP6V1B1	ATP6V1B2	ATP6V1C1	ATP6V1C2	ATP6V1D	ATP6V1E1	ATP6V1E2	ATP6V1F	ATP6V1G1	ATP6V1G2	ATP6V1G3	ATP6V1H	BMT2	C12orf66	CASTOR1	CASTOR2	DEPDC5	FLCN	FNIP1	FNIP2	ITFG2	KPTN	LAMTOR1	LAMTOR2	LAMTOR3	LAMTOR4	LAMTOR5	MIOS	MLST8	MTOR	NPRL2	NPRL3	RHEB	RPTOR	RRAGA	RRAGB	RRAGC	RRAGD	SEC13	SEH1L	SESN1
REACTOME_AMPK_INHIBITS_CHREBP_TRANSCRIPTIONAL_ACTIVATION_ACTIVITY	https://www.gsea-msigdb.org/gsea/msigdb/cards/REACTOME_AMPK_INHIBITS_CHREBP_TRANSCRIPTIONAL_ACTIVATION_ACTIVITY.html	ADIPOQ	ADIPOR1	ADIPOR2	MLXIPL	PRKAA2	PRKAB2	PRKAG2	STK11
REACTOME_ANDROGEN_BIOSYNTHESIS	https://www.gsea-msigdb.org/gsea/msigdb/cards/REACTOME_ANDROGEN_BIOSYNTHESIS.html	CGA	CYP17A1	HSD17B12	HSD17B3	HSD3B1	HSD3B2	LHB	POMC	SRD5A1	SRD5A2	SRD5A3
REACTOME_APOBEC3G_MEDIATED_RESISTANCE_TO_HIV_1_INFECTION	https://www.gsea-msigdb.org/gsea/msigdb/cards/REACTOME_APOBEC3G_MEDIATED_RESISTANCE_TO_HIV_1_INFECTION.html	APOBEC3G	BANF1	HMGA1	PPIA	PSIP1
REACTOME_AQUAPORIN_MEDIATED_TRANSPORT	https://www.gsea-msigdb.org/gsea/msigdb/cards/REACTOME_AQUAPORIN_MEDIATED_TRANSPORT.html	ADCY1	ADCY2	ADCY3	ADCY4	ADCY5	ADCY6	ADCY7	ADCY8	ADCY9	AQP1	AQP10	AQP11	AQP12A	AQP2	AQP3	AQP4	AQP5	AQP6	AQP7	AQP8	AQP9	AVP	AVPR2	GNAS	GNB1	GNB2	GNB3	GNB4	GNB5	GNG10	GNG11	GNG12	GNG13	GNG2	GNG3	GNG4	GNG5	GNG7	GNG8	GNGT1	GNGT2	MIP	MYO5B	PRKACA	PRKACB	PRKACG	PRKAR1A	PRKAR1B
REACTOME_ARACHIDONATE_PRODUCTION_FROM_DAG	https://www.gsea-msigdb.org/gsea/msigdb/cards/REACTOME_ARACHIDONATE_PRODUCTION_FROM_DAG.html	ABHD12	ABHD6	DAGLA	DAGLB	MGLL
REACTOME_ASPARAGINE_N_LINKED_GLYCOSYLATION	https://www.gsea-msigdb.org/gsea/msigdb/cards/REACTOME_ASPARAGINE_N_LINKED_GLYCOSYLATION.html	AC020929.1	ACTR10	ACTR1A	ALG1	ALG10	ALG10B	ALG11	ALG12	ALG13	ALG14	ALG2	ALG3	ALG5	ALG6	ALG8	ALG9	AMDHD2	AMFR	ANK1	ANK2	ANK3	ANKRD28	ARCN1	AREG	ARF1	ARF3	ARF4	ARF5	ARFGAP1	ARFGAP2	ARFGAP3	ASGR1	ASGR2	B4GALNT2	B4GALT1	B4GALT2	B4GALT3	B4GALT4	B4GALT5	B4GALT6	BET1	BET1L	CALR	CANX	CAPZA1	CAPZA2	CAPZA3	CAPZB
REACTOME_ASPARTATE_AND_ASPARAGINE_METABOLISM	https://www.gsea-msigdb.org/gsea/msigdb/cards/REACTOME_ASPARTATE_AND_ASPARAGINE_METABOLISM.html	ASNS	ASPA	ASPG	FOLH1	GADL1	GOT1	GOT2	NAALAD2	NAT8L	SLC25A12	SLC25A13
REACTOME_ATF4_ACTIVATES_GENES_IN_RESPONSE_TO_ENDOPLASMIC_RETICULUM_STRESS	https://www.gsea-msigdb.org/gsea/msigdb/cards/REACTOME_ATF4_ACTIVATES_GENES_IN_RESPONSE_TO_ENDOPLASMIC_RETICULUM_STRESS.html	ASNS	ATF3	ATF4	ATF6	CCL2	CEBPB	CEBPG	CXCL8	DCP2	DDIT3	DIS3	EXOSC1	EXOSC2	EXOSC3	EXOSC4	EXOSC5	EXOSC6	EXOSC7	EXOSC8	EXOSC9	HERPUD1	IGFBP1	KHSRP	NFYA	NFYB	NFYC	PARN
REACTOME_BETA_OXIDATION_OF_BUTANOYL_COA_TO_ACETYL_COA	https://www.gsea-msigdb.org/gsea/msigdb/cards/REACTOME_BETA_OXIDATION_OF_BUTANOYL_COA_TO_ACETYL_COA.html	ACADS	ACSM3	ACSM6	ECHS1	HADH
REACTOME_BETA_OXIDATION_OF_DECANOYL_COA_TO_OCTANOYL_COA_COA	https://www.gsea-msigdb.org/gsea/msigdb/cards/REACTOME_BETA_OXIDATION_OF_DECANOYL_COA_TO_OCTANOYL_COA_COA.html	ACADM	ECHS1	HADH	HADHA	HADHB	MECR
REACTOME_BETA_OXIDATION_OF_HEXANOYL_COA_TO_BUTANOYL_COA	https://www.gsea-msigdb.org/gsea/msigdb/cards/REACTOME_BETA_OXIDATION_OF_HEXANOYL_COA_TO_BUTANOYL_COA.html	ACADS	ECHS1	HADH	HADHA	HADHB
REACTOME_BETA_OXIDATION_OF_LAUROYL_COA_TO_DECANOYL_COA_COA	https://www.gsea-msigdb.org/gsea/msigdb/cards/REACTOME_BETA_OXIDATION_OF_LAUROYL_COA_TO_DECANOYL_COA_COA.html	ACADL	ECHS1	HADH	HADHA	HADHB
REACTOME_BETA_OXIDATION_OF_OCTANOYL_COA_TO_HEXANOYL_COA	https://www.gsea-msigdb.org/gsea/msigdb/cards/REACTOME_BETA_OXIDATION_OF_OCTANOYL_COA_TO_HEXANOYL_COA.html	ACADM	ECHS1	HADH	HADHA	HADHB
REACTOME_BETA_OXIDATION_OF_PRISTANOYL_COA	https://www.gsea-msigdb.org/gsea/msigdb/cards/REACTOME_BETA_OXIDATION_OF_PRISTANOYL_COA.html	ACOT8	ACOX2	ACOX3	ACOXL	AMACR	CRAT	CROT	HSD17B4	SCP2
REACTOME_BETA_OXIDATION_OF_VERY_LONG_CHAIN_FATTY_ACIDS	https://www.gsea-msigdb.org/gsea/msigdb/cards/REACTOME_BETA_OXIDATION_OF_VERY_LONG_CHAIN_FATTY_ACIDS.html	ABCD1	ACAA1	ACOT4	ACOT6	ACOT8	ACOX1	DECR2	ECI2	EHHADH	HSD17B4	MLYCD
REACTOME_BILE_ACID_AND_BILE_SALT_METABOLISM	https://www.gsea-msigdb.org/gsea/msigdb/cards/REACTOME_BILE_ACID_AND_BILE_SALT_METABOLISM.html	ABCB11	ABCC3	ACOT8	ACOX2	AKR1C1	AKR1C2	AKR1C3	AKR1C4	AKR1D1	ALB	AMACR	BAAT	CH25H	CYP27A1	CYP39A1	CYP46A1	CYP7A1	CYP7B1	CYP8B1	FABP6	HSD17B4	HSD3B7	NCOA1	NCOA2	NR1H4	OSBP	OSBPL1A	OSBPL2	OSBPL3	OSBPL6	OSBPL7	OSBPL9	PTGIS	RXRA	SCP2	SLC10A1	SLC10A2	SLC27A2	SLC27A5	SLCO1A2	SLCO1B1	SLCO1B3	STARD5
REACTOME_BINDING_OF_TCF_LEF_CTNNB1_TO_TARGET_GENE_PROMOTERS	https://www.gsea-msigdb.org/gsea/msigdb/cards/REACTOME_BINDING_OF_TCF_LEF_CTNNB1_TO_TARGET_GENE_PROMOTERS.html	AXIN2	CTNNB1	LEF1	MYC	RUNX3	TCF7	TCF7L1	TCF7L2
REACTOME_BIOLOGICAL_OXIDATIONS	https://www.gsea-msigdb.org/gsea/msigdb/cards/REACTOME_BIOLOGICAL_OXIDATIONS.html	AADAC	ABHD10	ABHD14B	ACSM1	ACSM2A	ACSM2B	ACSM4	ACSM5	ACSS1	ACSS2	ACY1	ACY3	ADH1A	ADH1B	ADH1C	ADH4	ADH5	ADH6	ADH7	AHCY	AHR	AHRR	AIP	AKR1A1	AKR7A2	AKR7A3	AKR7L	ALDH1A1	ALDH1B1	ALDH2	ALDH3A1	AOC1	AOC2	AOC3	ARNT	ARNT2	AS3MT	BPHL	BPNT1	CBR3	CES1	CES2	CES3	CHAC1	CHAC2	CMBL	CNDP2	COMT
REACTOME_BIOSYNTHESIS_OF_THE_N_GLYCAN_PRECURSOR_DOLICHOL_LIPID_LINKED_OLIGOSACCHARIDE_LLO_AND_TRANSFER_TO_A_NASCENT_PROTEIN	https://www.gsea-msigdb.org/gsea/msigdb/cards/REACTOME_BIOSYNTHESIS_OF_THE_N_GLYCAN_PRECURSOR_DOLICHOL_LIPID_LINKED_OLIGOSACCHARIDE_LLO_AND_TRANSFER_TO_A_NASCENT_PROTEIN.html	ALG1	ALG10	ALG10B	ALG11	ALG12	ALG13	ALG14	ALG2	ALG3	ALG5	ALG6	ALG8	ALG9	AMDHD2	CMAS	CTSA	DHDDS	DOLK	DOLPP1	DPAGT1	DPM1	DPM2	DPM3	FCSK	FPGT	FUOM	GFPT1	GFPT2	GLB1	GMDS	GMPPA	GMPPB	GNE	GNPNAT1	MPDU1	MPI	MVD	NAGK	NANP	NANS	NEU1	NEU2	NEU3	NEU4	NPL	NUDT14	NUS1	PGM3
REACTOME_BIOTIN_TRANSPORT_AND_METABOLISM	https://www.gsea-msigdb.org/gsea/msigdb/cards/REACTOME_BIOTIN_TRANSPORT_AND_METABOLISM.html	ACACA	ACACB	BTD	HLCS	MCCC1	MCCC2	PC	PCCA	PCCB	PDZD11	SLC5A6
REACTOME_BRANCHED_CHAIN_AMINO_ACID_CATABOLISM	https://www.gsea-msigdb.org/gsea/msigdb/cards/REACTOME_BRANCHED_CHAIN_AMINO_ACID_CATABOLISM.html	ACAD8	ACADSB	ACAT1	ALDH6A1	AUH	BCAT1	BCAT2	BCKDHA	BCKDHB	BCKDK	DBT	DLD	ECHS1	HIBADH	HIBCH	HSD17B10	IVD	MCCC1	MCCC2	PPM1K	SLC25A44
REACTOME_CARNITINE_METABOLISM	https://www.gsea-msigdb.org/gsea/msigdb/cards/REACTOME_CARNITINE_METABOLISM.html	ACACA	ACACB	CPT1A	CPT1B	CPT2	MID1IP1	PPARD	PRKAA2	PRKAB2	PRKAG2	RXRA	SLC22A5	SLC25A20	THRSP
REACTOME_CELLULAR_HEXOSE_TRANSPORT	https://www.gsea-msigdb.org/gsea/msigdb/cards/REACTOME_CELLULAR_HEXOSE_TRANSPORT.html	FGF21	MFSD4B	SLC2A1	SLC2A10	SLC2A11	SLC2A12	SLC2A14	SLC2A2	SLC2A3	SLC2A4	SLC2A6	SLC2A7	SLC2A8	SLC2A9	SLC45A3	SLC50A1	SLC5A1	SLC5A10	SLC5A2	SLC5A4	SLC5A9
REACTOME_CELLULAR_RESPONSE_TO_HYPOXIA	https://www.gsea-msigdb.org/gsea/msigdb/cards/REACTOME_CELLULAR_RESPONSE_TO_HYPOXIA.html	AJUBA	ARNT	CA9	CITED2	CREBBP	CUL2	EGLN1	EGLN2	EGLN3	ELOB	ELOC	EP300	EPAS1	EPO	HIF1A	HIF1AN	HIF3A	HIGD1A	LIMD1	PSMA1	PSMA2	PSMA3	PSMA4	PSMA5	PSMA6	PSMA7	PSMA8	PSMB1	PSMB10	PSMB11	PSMB2	PSMB3	PSMB4	PSMB5	PSMB6	PSMB7	PSMB8	PSMB9	PSMC1	PSMC2	PSMC3	PSMC4	PSMC5	PSMC6	PSMD1	PSMD10	PSMD11	PSMD12
REACTOME_CHOLESTEROL_BIOSYNTHESIS	https://www.gsea-msigdb.org/gsea/msigdb/cards/REACTOME_CHOLESTEROL_BIOSYNTHESIS.html	ACAT2	ARV1	CYP51A1	DHCR24	DHCR7	EBP	FDFT1	FDPS	GGPS1	HMGCR	HMGCS1	HSD17B7	IDI1	IDI2	LBR	LSS	MSMO1	MVD	MVK	NSDHL	PLPP6	PMVK	SC5D	SQLE	TM7SF2
REACTOME_CHOLINE_CATABOLISM	https://www.gsea-msigdb.org/gsea/msigdb/cards/REACTOME_CHOLINE_CATABOLISM.html	ALDH7A1	BHMT	CHDH	DMGDH	SARDH	SLC44A1
REACTOME_CHONDROITIN_SULFATE_DERMATAN_SULFATE_METABOLISM	https://www.gsea-msigdb.org/gsea/msigdb/cards/REACTOME_CHONDROITIN_SULFATE_DERMATAN_SULFATE_METABOLISM.html	AGRN	ARSB	B3GALT6	B3GAT1	B3GAT2	B3GAT3	B4GALT7	BCAN	BGN	CHPF	CHPF2	CHST11	CHST12	CHST13	CHST14	CHST15	CHST3	CHST7	CHST9	CHSY1	CHSY3	CSGALNACT1	CSGALNACT2	CSPG4	CSPG5	DCN	DSE	DSEL	GPC1	GPC2	GPC3	GPC4	GPC5	GPC6	HEXA	HEXB	HSPG2	HYAL1	HYAL3	IDS	IDUA	NCAN	SDC1	SDC2	SDC3	SDC4	UST	VCAN
REACTOME_CIRCADIAN_CLOCK	https://www.gsea-msigdb.org/gsea/msigdb/cards/REACTOME_CIRCADIAN_CLOCK.html	ARNTL	ARNTL2	ATF2	AVP	BHLHE40	BHLHE41	BTRC	CARM1	CHD9	CLOCK	CPT1A	CREB1	CREBBP	CREM	CRTC1	CRTC2	CRTC3	CRY1	CRY2	CSNK1D	CSNK1E	CUL1	DBP	ELOVL3	EP300	F7	FBXL3	HDAC3	HELZ2	HIF1A	KLF15	MED1	MEF2C	MEF2D	NAMPT	NCOA1	NCOA2	NCOA6	NCOR1	NFIL3	NOCT	NPAS2	NR1D1	NR3C1	NRIP1	PER1	PER2	PPARA
REACTOME_CITRIC_ACID_CYCLE_TCA_CYCLE	https://www.gsea-msigdb.org/gsea/msigdb/cards/REACTOME_CITRIC_ACID_CYCLE_TCA_CYCLE.html	ACO2	CS	DLD	DLST	FAHD1	FH	IDH2	IDH3A	IDH3B	IDH3G	MDH2	ME2	ME3	NNT	OGDH	SDHA	SDHB	SDHC	SDHD	SUCLA2	SUCLG1	SUCLG2
REACTOME_COMPLEX_I_BIOGENESIS	https://www.gsea-msigdb.org/gsea/msigdb/cards/REACTOME_COMPLEX_I_BIOGENESIS.html	ACAD9	ECSIT	MT-ND1	MT-ND2	MT-ND3	MT-ND4	MT-ND5	MT-ND6	NDUFA1	NDUFA10	NDUFA11	NDUFA12	NDUFA13	NDUFA2	NDUFA3	NDUFA5	NDUFA6	NDUFA7	NDUFA8	NDUFA9	NDUFAB1	NDUFAF1	NDUFAF2	NDUFAF3	NDUFAF4	NDUFAF5	NDUFAF6	NDUFAF7	NDUFB1	NDUFB10	NDUFB11	NDUFB2	NDUFB3	NDUFB4	NDUFB5	NDUFB6	NDUFB7	NDUFB8	NDUFB9	NDUFC1	NDUFC2	NDUFS1	NDUFS2	NDUFS3	NDUFS4	NDUFS5	NDUFS6	NDUFS7
REACTOME_CREATINE_METABOLISM	https://www.gsea-msigdb.org/gsea/msigdb/cards/REACTOME_CREATINE_METABOLISM.html	CKB	CKM	CKMT1A	CKMT1B	CKMT2	GAMT	GATM	SLC6A11	SLC6A12	SLC6A7	SLC6A8
REACTOME_CYP2E1_REACTIONS	https://www.gsea-msigdb.org/gsea/msigdb/cards/REACTOME_CYP2E1_REACTIONS.html	CYP2A13	CYP2A6	CYP2A7	CYP2B6	CYP2C19	CYP2C8	CYP2C9	CYP2D6	CYP2E1	CYP2F1	CYP2S1
REACTOME_CYTOCHROME_P450_ARRANGED_BY_SUBSTRATE_TYPE	https://www.gsea-msigdb.org/gsea/msigdb/cards/REACTOME_CYTOCHROME_P450_ARRANGED_BY_SUBSTRATE_TYPE.html	AHR	AHRR	ARNT	ARNT2	CYP11A1	CYP11B1	CYP11B2	CYP19A1	CYP1A1	CYP1A2	CYP1B1	CYP21A2	CYP24A1	CYP26A1	CYP26B1	CYP26C1	CYP27A1	CYP27B1	CYP2A13	CYP2A6	CYP2A7	CYP2B6	CYP2C18	CYP2C19	CYP2C8	CYP2C9	CYP2D6	CYP2E1	CYP2F1	CYP2J2	CYP2R1	CYP2S1	CYP2U1	CYP2W1	CYP39A1	CYP3A4	CYP3A43	CYP3A5	CYP3A7	CYP46A1	CYP4A11	CYP4A22	CYP4B1	CYP4F11	CYP4F12	CYP4F2	CYP4F22	CYP4F3
REACTOME_CYTOSOLIC_IRON_SULFUR_CLUSTER_ASSEMBLY	https://www.gsea-msigdb.org/gsea/msigdb/cards/REACTOME_CYTOSOLIC_IRON_SULFUR_CLUSTER_ASSEMBLY.html	ABCB7	BRIP1	CIAO1	CIAO2B	CIAO3	CIAPIN1	ERCC2	MMS19	NDOR1	NUBP1	NUBP2	POLD1	RTEL1
REACTOME_DEFECTIVE_CSF2RB_CAUSES_PULMONARY_SURFACTANT_METABOLISM_DYSFUNCTION_5_SMDP5	https://www.gsea-msigdb.org/gsea/msigdb/cards/REACTOME_DEFECTIVE_CSF2RB_CAUSES_PULMONARY_SURFACTANT_METABOLISM_DYSFUNCTION_5_SMDP5.html	CSF2RA	CSF2RB	SFTA3	SFTPA1	SFTPA2	SFTPB	SFTPC	SFTPD
REACTOME_DEFECTIVE_ST3GAL3_CAUSES_MCT12_AND_EIEE15	https://www.gsea-msigdb.org/gsea/msigdb/cards/REACTOME_DEFECTIVE_ST3GAL3_CAUSES_MCT12_AND_EIEE15.html	ACAN	FMOD	KERA	LUM	OGN	OMD	PRELP	ST3GAL3
REACTOME_DEFECTS_IN_BIOTIN_BTN_METABOLISM	https://www.gsea-msigdb.org/gsea/msigdb/cards/REACTOME_DEFECTS_IN_BIOTIN_BTN_METABOLISM.html	ACACA	BTD	HLCS	MCCC1	MCCC2	PC	PCCA	PCCB
REACTOME_DEFECTS_IN_COBALAMIN_B12_METABOLISM	https://www.gsea-msigdb.org/gsea/msigdb/cards/REACTOME_DEFECTS_IN_COBALAMIN_B12_METABOLISM.html	ABCD4	AMN	CBLIF	CD320	CUBN	LMBRD1	MMAA	MMAB	MMACHC	MMADHC	MMUT	MTR	MTRR	TCN2
REACTOME_DEFECTS_IN_VITAMIN_AND_COFACTOR_METABOLISM	https://www.gsea-msigdb.org/gsea/msigdb/cards/REACTOME_DEFECTS_IN_VITAMIN_AND_COFACTOR_METABOLISM.html	ABCD4	ACACA	AMN	BTD	CBLIF	CD320	CUBN	HLCS	LMBRD1	MCCC1	MCCC2	MMAA	MMAB	MMACHC	MMADHC	MMUT	MTR	MTRR	PC	PCCA	PCCB	TCN2
REACTOME_DEGRADATION_OF_CYSTEINE_AND_HOMOCYSTEINE	https://www.gsea-msigdb.org/gsea/msigdb/cards/REACTOME_DEGRADATION_OF_CYSTEINE_AND_HOMOCYSTEINE.html	ADO	CDO1	CSAD	CTH	ETHE1	GADL1	GOT2	MPST	SLC25A10	SQOR	SUOX	TST	TSTD1	TXN2
REACTOME_DIGESTION	https://www.gsea-msigdb.org/gsea/msigdb/cards/REACTOME_DIGESTION.html	ALPI	AMY1A	AMY1B	AMY1C	AMY2A	AMY2B	CEL	CHIA	CHIT1	CLPS	GUCA2A	GUCA2B	GUCY2C	LCT	LIPF	MGAM	PIR	PNLIP	PNLIPRP1	PNLIPRP2	PNLIPRP3	SI	TREH
REACTOME_DIGESTION_AND_ABSORPTION	https://www.gsea-msigdb.org/gsea/msigdb/cards/REACTOME_DIGESTION_AND_ABSORPTION.html	ALPI	AMY1A	AMY1B	AMY1C	AMY2A	AMY2B	CEL	CHIA	CHIT1	CLPS	GUCA2A	GUCA2B	GUCY2C	LCT	LIPF	MGAM	NPC1L1	PIR	PNLIP	PNLIPRP1	PNLIPRP2	PNLIPRP3	RSC1A1	SI	SLC2A2	SLC2A5	SLC5A1	TREH
REACTOME_DIGESTION_OF_DIETARY_CARBOHYDRATE	https://www.gsea-msigdb.org/gsea/msigdb/cards/REACTOME_DIGESTION_OF_DIETARY_CARBOHYDRATE.html	AMY1A	AMY1B	AMY1C	AMY2A	AMY2B	CHIA	CHIT1	LCT	MGAM	SI	TREH
REACTOME_DIGESTION_OF_DIETARY_LIPID	https://www.gsea-msigdb.org/gsea/msigdb/cards/REACTOME_DIGESTION_OF_DIETARY_LIPID.html	CEL	CLPS	LIPF	PNLIP	PNLIPRP1	PNLIPRP2	PNLIPRP3
REACTOME_DISEASES_ASSOCIATED_WITH_SURFACTANT_METABOLISM	https://www.gsea-msigdb.org/gsea/msigdb/cards/REACTOME_DISEASES_ASSOCIATED_WITH_SURFACTANT_METABOLISM.html	ABCA3	CSF2RA	CSF2RB	SFTA3	SFTPA1	SFTPA2	SFTPB	SFTPC	SFTPD	SLC34A2
REACTOME_DISEASES_OF_CARBOHYDRATE_METABOLISM	https://www.gsea-msigdb.org/gsea/msigdb/cards/REACTOME_DISEASES_OF_CARBOHYDRATE_METABOLISM.html	ALDOB	ARSB	DCXR	EPM2A	G6PC	G6PC3	GAA	GALNS	GBE1	GLB1	GNS	GUSB	GYG1	GYG2	GYS1	GYS2	HGSNAT	HYAL1	IDS	IDUA	KHK	LCT	NAGLU	NHLRC1	PPP1R3C	RPIA	RPS27A	SGSH	SI	SLC37A4	TALDO1	UBA52	UBB	UBC
REACTOME_DISEASES_OF_GLYCOSYLATION	https://www.gsea-msigdb.org/gsea/msigdb/cards/REACTOME_DISEASES_OF_GLYCOSYLATION.html	ACAN	ADAMTS1	ADAMTS10	ADAMTS12	ADAMTS13	ADAMTS14	ADAMTS15	ADAMTS16	ADAMTS17	ADAMTS18	ADAMTS19	ADAMTS2	ADAMTS20	ADAMTS3	ADAMTS4	ADAMTS5	ADAMTS6	ADAMTS7	ADAMTS8	ADAMTS9	ADAMTSL1	ADAMTSL2	ADAMTSL3	ADAMTSL4	ADAMTSL5	AGRN	ALG1	ALG11	ALG12	ALG13	ALG14	ALG2	ALG3	ALG6	ALG8	ALG9	B3GALT6	B3GAT3	B3GLCT	B4GALT1	B4GALT7	B4GAT1	BCAN	BGN	C1GALT1	C1GALT1C1	CFP	CHST14
REACTOME_DISEASES_OF_METABOLISM	https://www.gsea-msigdb.org/gsea/msigdb/cards/REACTOME_DISEASES_OF_METABOLISM.html	ABCA3	ABCD4	ACACA	ACAN	ACY1	ADAMTS1	ADAMTS10	ADAMTS12	ADAMTS13	ADAMTS14	ADAMTS15	ADAMTS16	ADAMTS17	ADAMTS18	ADAMTS19	ADAMTS2	ADAMTS20	ADAMTS3	ADAMTS4	ADAMTS5	ADAMTS6	ADAMTS7	ADAMTS8	ADAMTS9	ADAMTSL1	ADAMTSL2	ADAMTSL3	ADAMTSL4	ADAMTSL5	AGRN	AHCY	ALDOB	ALG1	ALG11	ALG12	ALG13	ALG14	ALG2	ALG3	ALG6	ALG8	ALG9	AMN	ARSB	B3GALT6	B3GAT3	B3GLCT	B4GALT1
REACTOME_DISORDERS_OF_TRANSMEMBRANE_TRANSPORTERS	https://www.gsea-msigdb.org/gsea/msigdb/cards/REACTOME_DISORDERS_OF_TRANSMEMBRANE_TRANSPORTERS.html	AAAS	ABCA1	ABCA12	ABCA3	ABCB11	ABCB4	ABCB6	ABCC2	ABCC6	ABCC8	ABCC9	ABCD1	ABCD4	ABCG5	ABCG8	APOA1	AVP	AVPR1A	AVPR1B	AVPR2	BSG	CFTR	CP	DERL1	DERL2	DERL3	ERLEC1	ERLIN1	ERLIN2	GCK	GCKR	HEPH	HK1	KCNJ11	NDC1	NUP107	NUP133	NUP153	NUP155	NUP160	NUP188	NUP205	NUP210	NUP214	NUP35	NUP37	NUP42	NUP43
REACTOME_ENDOGENOUS_STEROLS	https://www.gsea-msigdb.org/gsea/msigdb/cards/REACTOME_ENDOGENOUS_STEROLS.html	AHR	AHRR	ARNT	ARNT2	CYP11A1	CYP11B1	CYP11B2	CYP19A1	CYP1B1	CYP21A2	CYP27A1	CYP39A1	CYP46A1	CYP4V2	CYP51A1	CYP7A1	CYP7B1	CYP8B1	FDX1	FDX2	FDXR	NCOA1	NCOA2	NR1H4	POMC	PTGIS	RXRA
REACTOME_FATTY_ACID_METABOLISM	https://www.gsea-msigdb.org/gsea/msigdb/cards/REACTOME_FATTY_ACID_METABOLISM.html	ABCC1	ABCD1	ACAA1	ACAA2	ACACA	ACACB	ACAD10	ACAD11	ACADL	ACADM	ACADS	ACADVL	ACBD4	ACBD5	ACBD6	ACBD7	ACLY	ACOT1	ACOT11	ACOT12	ACOT13	ACOT2	ACOT4	ACOT6	ACOT7	ACOT8	ACOT9	ACOX1	ACOX2	ACOX3	ACOXL	ACSBG1	ACSBG2	ACSF2	ACSF3	ACSL1	ACSL3	ACSL4	ACSL5	ACSL6	ACSM3	ACSM6	AKR1C3	ALDH3A2	ALOX12	ALOX12B	ALOX15	ALOX15B
REACTOME_FATTY_ACIDS	https://www.gsea-msigdb.org/gsea/msigdb/cards/REACTOME_FATTY_ACIDS.html	CYP2A13	CYP2A7	CYP2B6	CYP2D6	CYP2F1	CYP2J2	CYP4A11	CYP4A22	CYP4B1	CYP4F11	CYP4F12	CYP4F2	CYP4F22	CYP4F3	CYP4F8
REACTOME_FATTY_ACIDS_BOUND_TO_GPR40_FFAR1_REGULATE_INSULIN_SECRETION	https://www.gsea-msigdb.org/gsea/msigdb/cards/REACTOME_FATTY_ACIDS_BOUND_TO_GPR40_FFAR1_REGULATE_INSULIN_SECRETION.html	FFAR1	GNA11	GNA14	GNA15	GNAQ	PLCB1	PLCB2	PLCB3
REACTOME_FATTY_ACYL_COA_BIOSYNTHESIS	https://www.gsea-msigdb.org/gsea/msigdb/cards/REACTOME_FATTY_ACYL_COA_BIOSYNTHESIS.html	ACACA	ACLY	ACSBG1	ACSBG2	ACSF3	ACSL1	ACSL3	ACSL4	ACSL5	ACSL6	CBR4	ELOVL1	ELOVL2	ELOVL3	ELOVL4	ELOVL5	ELOVL6	ELOVL7	FASN	HACD1	HACD2	HACD3	HACD4	HSD17B12	HSD17B3	HSD17B8	HTD2	MORC2	OLAH	PPT1	PPT2	SCD	SCD5	SLC25A1	SLC27A3	TECR	TECRL
REACTOME_FORMATION_OF_ATP_BY_CHEMIOSMOTIC_COUPLING	https://www.gsea-msigdb.org/gsea/msigdb/cards/REACTOME_FORMATION_OF_ATP_BY_CHEMIOSMOTIC_COUPLING.html	ATP5F1A	ATP5F1B	ATP5F1C	ATP5F1D	ATP5F1E	ATP5MC1	ATP5MC2	ATP5MC3	ATP5ME	ATP5MF	ATP5MG	ATP5PB	ATP5PD	ATP5PF	ATP5PO	DMAC2L	MT-ATP6	MT-ATP8
REACTOME_FORMATION_OF_TUBULIN_FOLDING_INTERMEDIATES_BY_CCT_TRIC	https://www.gsea-msigdb.org/gsea/msigdb/cards/REACTOME_FORMATION_OF_TUBULIN_FOLDING_INTERMEDIATES_BY_CCT_TRIC.html	CCT2	CCT3	CCT4	CCT5	CCT6A	CCT6B	CCT7	CCT8	TCP1	TUBA1A	TUBA1B	TUBA1C	TUBA3C	TUBA3D	TUBA3E	TUBA4A	TUBA4B	TUBA8	TUBAL3	TUBB1	TUBB2A	TUBB2B	TUBB3	TUBB4A	TUBB4B	TUBB6
REACTOME_FORMATION_OF_XYLULOSE_5_PHOSPHATE	https://www.gsea-msigdb.org/gsea/msigdb/cards/REACTOME_FORMATION_OF_XYLULOSE_5_PHOSPHATE.html	AKR1A1	CRYL1	DCXR	SORD	XYLB
REACTOME_FOXO_MEDIATED_TRANSCRIPTION_OF_OXIDATIVE_STRESS_METABOLIC_AND_NEURONAL_GENES	https://www.gsea-msigdb.org/gsea/msigdb/cards/REACTOME_FOXO_MEDIATED_TRANSCRIPTION_OF_OXIDATIVE_STRESS_METABOLIC_AND_NEURONAL_GENES.html	ABCA6	AGRP	ATXN3	CAT	FBXO32	FOXO1	FOXO3	FOXO4	FOXO6	G6PC	GCK	HDAC1	HDAC2	IGFBP1	INS	NPY	NR3C1	PCK1	PLXNA4	POMC	PPARGC1A	RETN	SIN3A	SIRT3	SMAD2	SMAD3	SMAD4	SOD2	SREBF1	TRIM63
REACTOME_FREE_FATTY_ACIDS_REGULATE_INSULIN_SECRETION	https://www.gsea-msigdb.org/gsea/msigdb/cards/REACTOME_FREE_FATTY_ACIDS_REGULATE_INSULIN_SECRETION.html	ACSL3	ACSL4	CD36	FFAR1	GNA11	GNA14	GNA15	GNAQ	PLCB1	PLCB2	PLCB3
REACTOME_FRUCTOSE_CATABOLISM	https://www.gsea-msigdb.org/gsea/msigdb/cards/REACTOME_FRUCTOSE_CATABOLISM.html	ALDH1A1	ALDOB	GLYCTK	KHK	TKFC
REACTOME_FRUCTOSE_METABOLISM	https://www.gsea-msigdb.org/gsea/msigdb/cards/REACTOME_FRUCTOSE_METABOLISM.html	AKR1B1	ALDH1A1	ALDOB	GLYCTK	KHK	SORD	TKFC
REACTOME_GALACTOSE_CATABOLISM	https://www.gsea-msigdb.org/gsea/msigdb/cards/REACTOME_GALACTOSE_CATABOLISM.html	GALE	GALK1	GALT	PGM2	PGM2L1
REACTOME_GLUCAGON_SIGNALING_IN_METABOLIC_REGULATION	https://www.gsea-msigdb.org/gsea/msigdb/cards/REACTOME_GLUCAGON_SIGNALING_IN_METABOLIC_REGULATION.html	ADCY1	ADCY2	ADCY3	ADCY4	ADCY5	ADCY6	ADCY7	ADCY8	ADCY9	CYSLTR2	GCG	GNAS	GNB1	GNB2	GNB3	GNB4	GNG10	GNG11	GNG12	GNG13	GNG2	GNG3	GNG4	GNG5	GNG7	GNG8	PRKACA	PRKACB	PRKACG	PRKAR1A	PRKAR1B	PRKAR2A	PRKAR2B
REACTOME_GLUCONEOGENESIS	https://www.gsea-msigdb.org/gsea/msigdb/cards/REACTOME_GLUCONEOGENESIS.html	ALDOA	ALDOB	ALDOC	ENO1	ENO2	ENO3	FBP1	FBP2	G6PC	G6PC2	G6PC3	GAPDH	GAPDHS	GOT1	GOT2	GPI	MDH1	MDH2	PC	PCK1	PCK2	PGAM1	PGAM2	PGK1	PGK2	SLC25A1	SLC25A10	SLC25A11	SLC25A12	SLC25A13	SLC37A1	SLC37A2	SLC37A4	TPI1
REACTOME_GLUCOSE_METABOLISM	https://www.gsea-msigdb.org/gsea/msigdb/genesets.jsp?collection=CP	AAAS	ADPGK	ALDOA	ALDOB	ALDOC	BPGM	ENO1	ENO2	ENO3	FBP1	FBP2	G6PC	G6PC2	G6PC3	GAPDH	GAPDHS	GCK	GCKR	GNPDA1	GNPDA2	GOT1	GOT2	GPI	HK1	HK2	HK3	MDH1	MDH2	NDC1	NUP107	NUP133	NUP153	NUP155	NUP160	NUP188	NUP205	NUP210	NUP214	NUP35	NUP37	NUP42	NUP43	NUP50	NUP54	NUP58	NUP62	NUP85	NUP88
REACTOME_GLUCURONIDATION	https://www.gsea-msigdb.org/gsea/msigdb/cards/REACTOME_GLUCURONIDATION.html	ABHD10	SLC35D1	UGDH	UGP2	UGT1A1	UGT1A10	UGT1A3	UGT1A4	UGT1A5	UGT1A6	UGT1A7	UGT1A8	UGT1A9	UGT2A1	UGT2A2	UGT2A3	UGT2B10	UGT2B11	UGT2B15	UGT2B17	UGT2B28	UGT2B4	UGT2B7	UGT3A1	UGT3A2
REACTOME_GLUTAMATE_AND_GLUTAMINE_METABOLISM	https://www.gsea-msigdb.org/gsea/msigdb/cards/REACTOME_GLUTAMATE_AND_GLUTAMINE_METABOLISM.html	ALDH18A1	GLS	GLS2	GLUD1	GLUD2	GLUL	GOT2	KYAT1	OAT	UGT1A6	PYCR2	PYCR3	RIMKLA	RIMKLB
REACTOME_GLUTATHIONE_CONJUGATION	https://www.gsea-msigdb.org/gsea/msigdb/cards/REACTOME_GLUTATHIONE_CONJUGATION.html	AKR1A1	CHAC1	CHAC2	CNDP2	ESD	GCLC	GCLM	GGCT	GGT1	GGT5	GGT6	GGT7	GSS	GSTA1	GSTA2	GSTA3	GSTA4	GSTA5	GSTK1	GSTM1	GSTM2	GSTM3	GSTM4	GSTM5	GSTO1	GSTO2	GSTP1	GSTT1	GSTT2	GSTT2B	GSTZ1	HPGDS	MGST1	MGST2	MGST3	OPLAH
REACTOME_GLUTATHIONE_SYNTHESIS_AND_RECYCLING	https://www.gsea-msigdb.org/gsea/msigdb/cards/REACTOME_GLUTATHIONE_SYNTHESIS_AND_RECYCLING.html	CHAC1	CHAC2	CNDP2	GCLC	GCLM	GGCT	GGT1	GGT5	GGT6	GGT7	GSS	OPLAH
REACTOME_GLYCEROPHOSPHOLIPID_BIOSYNTHESIS	https://www.gsea-msigdb.org/gsea/msigdb/cards/REACTOME_GLYCEROPHOSPHOLIPID_BIOSYNTHESIS.html	ABHD3	ABHD4	ACHE	ACP6	AGK	AGPAT1	AGPAT2	AGPAT3	AGPAT4	AGPAT5	ALPI	AWAT2	BCHE	CDIPT	CDS1	CDS2	CEPT1	CHAT	CHKA	CHKB	CHPT1	CPNE1	CPNE3	CPNE6	CPNE7	CRLS1	CSNK2A1	CSNK2A2	CSNK2B	DDHD1	DDHD2	DGAT1	DGAT2	DGAT2L6	ETNK1	ETNK2	ETNPPL	GNPAT	GPAM	GPAT2	GPAT3	GPAT4	GPCPD1	GPD1	GPD1L	GPD2	HADHA	HADHB
REACTOME_GLYCEROPHOSPHOLIPID_CATABOLISM	https://www.gsea-msigdb.org/gsea/msigdb/cards/REACTOME_GLYCEROPHOSPHOLIPID_CATABOLISM.html	ENPP6	GDE1	GDPD1	GDPD3	GDPD5	PNPLA6	PNPLA7
REACTOME_GLYCOGEN_BREAKDOWN_GLYCOGENOLYSIS	https://www.gsea-msigdb.org/gsea/msigdb/cards/REACTOME_GLYCOGEN_BREAKDOWN_GLYCOGENOLYSIS.html	AGL	CALM1	GAA	GYG1	GYG2	PGM2	PGM2L1	PHKA1	PHKA2	PHKB	PHKG1	PHKG2	PYGB	PYGL	PYGM
REACTOME_GLYCOGEN_METABOLISM	https://www.gsea-msigdb.org/gsea/msigdb/cards/REACTOME_GLYCOGEN_METABOLISM.html	AGL	CALM1	EPM2A	GAA	GBE1	GYG1	GYG2	GYS1	GYS2	NHLRC1	PGM1	PGM2	PGM2L1	PHKA1	PHKA2	PHKB	PHKG1	PHKG2	PPP1R3C	PYGB	PYGL	PYGM	RPS27A	UBA52	UBB	UBC	UGP2
REACTOME_GLYCOGEN_STORAGE_DISEASES	https://www.gsea-msigdb.org/gsea/msigdb/cards/REACTOME_GLYCOGEN_STORAGE_DISEASES.html	EPM2A	G6PC	G6PC3	GAA	GBE1	GYG1	GYG2	GYS1	GYS2	NHLRC1	PPP1R3C	RPS27A	SLC37A4	UBA52	UBB	UBC
REACTOME_GLYCOGEN_SYNTHESIS	https://www.gsea-msigdb.org/gsea/msigdb/cards/REACTOME_GLYCOGEN_SYNTHESIS.html	EPM2A	GBE1	GYG1	GYG2	GYS1	GYS2	NHLRC1	PGM1	PGM2	PGM2L1	PPP1R3C	RPS27A	UBA52	UBB	UBC	UGP2
REACTOME_GLYCOLYSIS	https://www.gsea-msigdb.org/gsea/msigdb/cards/REACTOME_GLYCOLYSIS.html	AAAS	ADPGK	ALDOA	ALDOB	ALDOC	BPGM	ENO1	ENO2	ENO3	GAPDH	GAPDHS	GCK	GCKR	GNPDA1	GNPDA2	GPI	HK1	HK2	HK3	NDC1	NUP107	NUP133	NUP153	NUP155	NUP160	NUP188	NUP205	NUP210	NUP214	NUP35	NUP37	NUP42	NUP43	NUP50	NUP54	NUP58	NUP62	NUP85	NUP88	NUP93	NUP98	PFKFB1	PFKFB2	PFKFB3	PFKFB4	PFKL	PFKM	PFKP
REACTOME_GLYCOSAMINOGLYCAN_METABOLISM	https://www.gsea-msigdb.org/gsea/msigdb/cards/REACTOME_GLYCOSAMINOGLYCAN_METABOLISM.html	ABCC5	ACAN	AGRN	ARSB	B3GALT6	B3GAT1	B3GAT2	B3GAT3	B3GNT2	B3GNT3	B3GNT4	B3GNT7	B4GALT1	B4GALT2	B4GALT3	B4GALT4	B4GALT5	B4GALT6	B4GALT7	B4GAT1	BCAN	BGN	CD44	CEMIP	CHP1	CHPF	CHPF2	CHST1	CHST11	CHST12	CHST13	CHST14	CHST15	CHST2	CHST3	CHST5	CHST6	CHST7	CHST9	CHSY1	CHSY3	CSGALNACT1	CSGALNACT2	CSPG4	CSPG5	DCN	DSE	DSEL
REACTOME_GLYCOSPHINGOLIPID_METABOLISM	https://www.gsea-msigdb.org/gsea/msigdb/cards/REACTOME_GLYCOSPHINGOLIPID_METABOLISM.html	ARSA	ARSB	ARSD	ARSF	ARSG	ARSH	ARSI	ARSJ	ARSK	ARSL	ASAH1	ASAH2	B3GALNT1	B4GALNT1	CERK	CPTP	CTSA	ENPP7	ESYT1	ESYT2	ESYT3	GALC	GBA	GBA2	GLA	GLB1	GLB1L	GLTP	GM2A	HEXA	HEXB	NEU1	NEU2	NEU3	NEU4	PSAP	SMPD1	SMPD2	SMPD3	SMPD4	STS	SUMF1	SUMF2	UGCG	UGT8
REACTOME_GLYOXYLATE_METABOLISM_AND_GLYCINE_DEGRADATION	https://www.gsea-msigdb.org/gsea/msigdb/cards/REACTOME_GLYOXYLATE_METABOLISM_AND_GLYCINE_DEGRADATION.html	AGXT	AGXT2	ALDH4A1	AMT	BCKDHA	BCKDHB	DAO	DBT	DDO	DHTKD1	DLAT	DLD	DLST	GCSH	GLDC	GNMT	GOT2	GRHPR	HAO1	HOGA1	LIAS	LIPT1	LIPT2	NDUFAB1	OGDH	PDHA1	PDHA2	PDHB	PDHX	PRODH2	PXMP2
REACTOME_HDL_ASSEMBLY	https://www.gsea-msigdb.org/gsea/msigdb/cards/REACTOME_HDL_ASSEMBLY.html	A2M	ABCA1	APOA1	BMP1	PRKACA	PRKACB	PRKACG	ZDHHC8
REACTOME_HDL_CLEARANCE	https://www.gsea-msigdb.org/gsea/msigdb/cards/REACTOME_HDL_CLEARANCE.html	AMN	APOA1	CUBN	HDLBP	SCARB1
REACTOME_HDL_REMODELING	https://www.gsea-msigdb.org/gsea/msigdb/cards/REACTOME_HDL_REMODELING.html	ABCG1	ALB	APOA1	APOC2	APOC3	APOE	CETP	LCAT	LIPG	PLTP
REACTOME_HEME_BIOSYNTHESIS	https://www.gsea-msigdb.org/gsea/msigdb/cards/REACTOME_HEME_BIOSYNTHESIS.html	ABCG2	ALAD	ALAS1	ALAS2	ALB	COX10	COX15	CPOX	FECH	FLVCR1	HMBS	PPOX	UROD	UROS
REACTOME_HEPARAN_SULFATE_HEPARIN_HS_GAG_METABOLISM	https://www.gsea-msigdb.org/gsea/msigdb/cards/REACTOME_HEPARAN_SULFATE_HEPARIN_HS_GAG_METABOLISM.html	AGRN	B3GALT6	B3GAT1	B3GAT2	B3GAT3	B4GALT7	BCAN	BGN	CSPG4	CSPG5	DCN	EXT1	EXT2	GLB1	GLB1L	GLCE	GPC1	GPC2	GPC3	GPC4	GPC5	GPC6	GUSB	HGSNAT	HPSE	HPSE2	HS2ST1	HS3ST1	HS3ST2	HS3ST3A1	HS3ST3B1	HS3ST4	HS3ST5	HS3ST6	HS6ST1	HS6ST2	HS6ST3	HSPG2	IDS	IDUA	NAGLU	NCAN	NDST1	NDST2	NDST3	NDST4	SDC1	SDC2
REACTOME_HISTIDINE_CATABOLISM	https://www.gsea-msigdb.org/gsea/msigdb/cards/REACTOME_HISTIDINE_CATABOLISM.html	AMDHD1	CARNMT1	CARNS1	FTCD	HAL	HDC	HNMT	UROC1
REACTOME_HORMONE_LIGAND_BINDING_RECEPTORS	https://www.gsea-msigdb.org/gsea/msigdb/cards/REACTOME_HORMONE_LIGAND_BINDING_RECEPTORS.html	CGA	FSHB	FSHR	GNRH1	GNRH2	GNRHR	GPHA2	GPHB5	LHB	LHCGR	TSHB	TSHR
REACTOME_HYALURONAN_METABOLISM	https://www.gsea-msigdb.org/gsea/msigdb/cards/REACTOME_HYALURONAN_METABOLISM.html	ABCC5	CD44	CEMIP	CHP1	GUSB	HAS1	HAS2	HAS3	HEXA	HEXB	HMMR	HYAL1	HYAL2	HYAL3	LYVE1	SLC9A1	STAB2
REACTOME_INCRETIN_SYNTHESIS_SECRETION_AND_INACTIVATION	https://www.gsea-msigdb.org/gsea/msigdb/cards/REACTOME_INCRETIN_SYNTHESIS_SECRETION_AND_INACTIVATION.html	CDX2	CTNNB1	DPP4	FFAR1	FFAR4	GATA4	GCG	GIP	GNAT3	GNB3	GNG13	GPR119	GRP	ISL1	LEP	PAX6	PCSK1	SEC11A	SEC11C	SPCS1	SPCS2	SPCS3	TCF7L2
REACTOME_INFECTIOUS_DISEASE	https://www.gsea-msigdb.org/gsea/msigdb/cards/REACTOME_INFECTIOUS_DISEASE.html	AAAS	ABI1	ABI2	ABL1	ACTB	ACTG1	ACTR2	ACTR3	ADAM17	ADCY1	ADCY2	ADCY3	ADCY4	ADCY5	ADCY6	ADCY7	ADCY8	ADCY9	ADCYAP1	ADCYAP1R1	ADM	ADM2	ADORA2A	ADORA2B	ADRB1	ADRB2	ADRB3	AHCYL1	ANTXR1	ANTXR2	AP1B1	AP1G1	AP1M1	AP1M2	AP1S1	AP1S2	AP1S3	AP2A1	AP2A2	AP2B1	AP2M1	AP2S1	APOBEC3G	APP	ARF1	ARPC1A	ARPC1B	ARPC2
REACTOME_INOSITOL_PHOSPHATE_METABOLISM	https://www.gsea-msigdb.org/gsea/msigdb/cards/REACTOME_INOSITOL_PHOSPHATE_METABOLISM.html	CALM1	IMPA1	IMPA2	INPP1	INPP4A	INPP4B	INPP5A	INPP5B	INPP5D	INPP5J	INPPL1	IP6K1	IP6K2	IP6K3	IPMK	IPPK	ISYNA1	ITPK1	ITPKA	ITPKB	ITPKC	MINPP1	MIOX	MTMR7	MTMR9	NUDT10	NUDT11	NUDT3	NUDT4	OCRL	PLCB1	PLCB2	PLCB3	PLCB4	PLCD1	PLCD3	PLCD4	PLCE1	PLCG1	PLCG2	PLCH1	PLCH2	PLCZ1	PLD4	PPIP5K1	PPIP5K2	PTEN	SYNJ1
REACTOME_INSULIN_PROCESSING	https://www.gsea-msigdb.org/gsea/msigdb/cards/REACTOME_INSULIN_PROCESSING.html	CLTRN	CPE	ERO1A	ERO1B	EXOC1	EXOC2	EXOC3	EXOC4	EXOC5	EXOC6	EXOC7	EXOC8	INS	KIF5A	KIF5B	KIF5C	MYO5A	MYRIP	PCSK1	PCSK2	RAB27A	SLC30A5	SLC30A6	SLC30A7	SLC30A8	STX1A	VAMP2
REACTOME_INSULIN_RECEPTOR_RECYCLING	https://www.gsea-msigdb.org/gsea/msigdb/cards/REACTOME_INSULIN_RECEPTOR_RECYCLING.html	ATP6AP1	ATP6V0A1	ATP6V0A2	ATP6V0A4	ATP6V0B	ATP6V0C	ATP6V0D1	ATP6V0D2	ATP6V0E1	ATP6V0E2	ATP6V1A	ATP6V1B1	ATP6V1B2	ATP6V1C1	ATP6V1C2	ATP6V1D	ATP6V1E1	ATP6V1E2	ATP6V1F	ATP6V1G1	ATP6V1G2	ATP6V1G3	ATP6V1H	INS	INSR	TCIRG1
REACTOME_INSULIN_RECEPTOR_SIGNALLING_CASCADE	https://www.gsea-msigdb.org/gsea/msigdb/cards/REACTOME_INSULIN_RECEPTOR_SIGNALLING_CASCADE.html	AKT2	FGF1	FGF10	FGF16	FGF17	FGF18	FGF19	FGF2	FGF20	FGF22	FGF23	FGF3	FGF4	FGF5	FGF6	FGF7	FGF8	FGF9	FGFR1	FGFR2	FGFR3	FGFR4	FLT3	FLT3LG	FRS2	GAB1	GAB2	GRB10	GRB2	HRAS	INS	INSR	IRS1	IRS2	KL	KLB	KRAS	MAPK1	MAPK3	NRAS	PDE3B	PDPK1	PIK3C3	PIK3CA	PIK3CB	PIK3R1	PIK3R2	PIK3R4
REACTOME_INTEGRATION_OF_ENERGY_METABOLISM	https://www.gsea-msigdb.org/gsea/msigdb/cards/REACTOME_INTEGRATION_OF_ENERGY_METABOLISM.html	ABCC8	ACACA	ACACB	ACLY	ACSL3	ACSL4	ADCY1	ADCY2	ADCY3	ADCY4	ADCY5	ADCY6	ADCY7	ADCY8	ADCY9	ADIPOQ	ADIPOR1	ADIPOR2	ADRA2A	ADRA2C	AGPAT1	AHCYL1	AKAP5	CACNA1A	CACNA1C	CACNA1D	CACNA1E	CACNA2D2	CACNB2	CACNB3	CD36	CHRM3	CYSLTR2	FASN	FFAR1	GCG	GLP1R	GNA11	GNA14	GNA15	GNAI1	GNAI2	GNAQ	GNAS	GNB1	GNB2	GNB3	GNB4
REACTOME_IRE1ALPHA_ACTIVATES_CHAPERONES	https://www.gsea-msigdb.org/gsea/msigdb/cards/REACTOME_IRE1ALPHA_ACTIVATES_CHAPERONES.html	ACADVL	ADD1	ARFGAP1	ATP6V0D1	CTDSP2	CUL7	CXXC1	DCTN1	DDX11	DNAJB11	DNAJB9	DNAJC3	EDEM1	ERN1	EXTL1	EXTL2	EXTL3	FKBP14	GFPT1	GOSR2	GSK3A	HDGF	HSPA5	HYOU1	KDELR3	KLHDC3	LMNA	MYDGF	PDIA5	PDIA6	PLA2G4B	PPP2R5B	PREB	SEC31A	SERP1	SHC1	SRPRA	SRPRB	SSR1	SULT1A3	SYVN1	TATDN2	TLN1	TPP1	TSPYL2	WFS1	WIPI1	XBP1
REACTOME_IRS_ACTIVATION	https://www.gsea-msigdb.org/gsea/msigdb/cards/REACTOME_IRS_ACTIVATION.html	GRB10	INS	INSR	IRS1	IRS2
REACTOME_KERATAN_SULFATE_KERATIN_METABOLISM	https://www.gsea-msigdb.org/gsea/msigdb/cards/REACTOME_KERATAN_SULFATE_KERATIN_METABOLISM.html	ACAN	B3GNT2	B3GNT3	B3GNT4	B3GNT7	B4GALT1	B4GALT2	B4GALT3	B4GALT4	B4GALT5	B4GALT6	B4GAT1	CHST1	CHST2	CHST5	CHST6	FMOD	GALNS	GLB1	GLB1L	GNS	HEXA	HEXB	KERA	LUM	OGN	OMD	PRELP	SLC35D2	ST3GAL1	ST3GAL2	ST3GAL3	ST3GAL4	ST3GAL6
REACTOME_KETONE_BODY_METABOLISM	https://www.gsea-msigdb.org/gsea/msigdb/cards/REACTOME_KETONE_BODY_METABOLISM.html	AACS	ACAT1	ACSS3	BDH1	BDH2	HMGCL	HMGCLL1	HMGCS2	OXCT1	OXCT2
REACTOME_LIPOPHAGY	https://www.gsea-msigdb.org/gsea/msigdb/cards/REACTOME_LIPOPHAGY.html	HSPA8	PLIN2	PLIN3	PRKAA2	PRKAB1	PRKAB2	PRKAG1	PRKAG2	PRKAG3
REACTOME_MAPK_FAMILY_SIGNALING_CASCADES	https://www.gsea-msigdb.org/gsea/msigdb/cards/REACTOME_MAPK_FAMILY_SIGNALING_CASCADES.html	AC020929.1	ACTB	ACTG1	ACTN2	AGO1	AGO2	AGO3	AGO4	ANGPT1	APBB1IP	ARAF	AREG	ARRB1	ARRB2	ARTN	BRAF	BRAP	BTC	CALM1	CAMK2A	CAMK2B	CAMK2D	CAMK2G	CCND3	CDC14A	CDC14B	CDC42	CDC42EP2	CDC42EP3	CDC42EP5	CDK1	CNKSR1	CNKSR2	CSF2	CSF2RA	CSF2RB	CSK	CUL3	DAB2IP	DLG1	DLG2	DLG3	DLG4	DNAJB1	DUSP1	DUSP10	DUSP16	DUSP2
REACTOME_METABOLIC_DISORDERS_OF_BIOLOGICAL_OXIDATION_ENZYMES	https://www.gsea-msigdb.org/gsea/msigdb/cards/REACTOME_METABOLIC_DISORDERS_OF_BIOLOGICAL_OXIDATION_ENZYMES.html	ACY1	AHCY	CYP11A1	CYP11B1	CYP11B2	CYP17A1	CYP19A1	CYP1B1	CYP21A2	CYP24A1	CYP26B1	CYP26C1	CYP27A1	CYP27B1	CYP2R1	CYP2U1	CYP4F22	CYP7B1	FDX1	FDX2	FDXR	FMO3	GCLC	GCLM	GGT1	GSS	MAOA	MAT1A	MC2R	OPLAH	POMC	SLC35D1	TBXAS1	TPMT	UGT1A1	UGT1A4
REACTOME_METABOLISM_OF_AMINE_DERIVED_HORMONES	https://www.gsea-msigdb.org/gsea/msigdb/cards/REACTOME_METABOLISM_OF_AMINE_DERIVED_HORMONES.html	AANAT	ASMT	CGA	DBH	DDC	DIO1	DIO2	DIO3	DUOX1	DUOX2	IYD	PNMT	SLC5A5	TH	TPH1	TPH2	TPO	TSHB
REACTOME_METABOLISM_OF_AMINO_ACIDS_AND_DERIVATIVES	https://www.gsea-msigdb.org/gsea/msigdb/cards/REACTOME_METABOLISM_OF_AMINO_ACIDS_AND_DERIVATIVES.html	AADAT	AANAT	AASS	ACAD8	ACADSB	ACAT1	ACMSD	ADI1	ADO	AFMID	AGMAT	AGXT	AGXT2	AHCY	AIMP1	AIMP2	ALDH18A1	ALDH4A1	ALDH6A1	ALDH7A1	ALDH9A1	AMD1	AMDHD1	AMT	APIP	ARG1	ARG2	ASL	ASMT	ASNS	ASPA	ASPG	ASRGL1	ASS1	AUH	AZIN1	AZIN2	BBOX1	BCAT1	BCAT2	BCKDHA	BCKDHB	BCKDK	BHMT	BHMT2	CARNMT1	CARNS1	CBS
REACTOME_METABOLISM_OF_ANGIOTENSINOGEN_TO_ANGIOTENSINS	https://www.gsea-msigdb.org/gsea/msigdb/cards/REACTOME_METABOLISM_OF_ANGIOTENSINOGEN_TO_ANGIOTENSINS.html	ACE	ACE2	AGT	ANPEP	AOPEP	ATP6AP2	CES1	CMA1	CPA3	CPB1	CPB2	CTSD	CTSG	CTSZ	ENPEP	GZMH	MME	REN
REACTOME_METABOLISM_OF_CARBOHYDRATES	https://www.gsea-msigdb.org/gsea/msigdb/cards/REACTOME_METABOLISM_OF_CARBOHYDRATES.html	AAAS	ABCC5	ACAN	ADPGK	AGL	AGRN	AKR1A1	AKR1B1	ALDH1A1	ALDOA	ALDOB	ALDOC	ARSB	B3GALT1	B3GALT2	B3GALT4	B3GALT5	B3GALT6	B3GAT1	B3GAT2	B3GAT3	B3GNT2	B3GNT3	B3GNT4	B3GNT7	B4GALNT2	B4GALT1	B4GALT2	B4GALT3	B4GALT4	B4GALT5	B4GALT6	B4GALT7	B4GAT1	BCAN	BGN	BPGM	CALM1	CD44	CEMIP	CHP1	CHPF	CHPF2	CHST1	CHST11	CHST12	CHST13	CHST14
REACTOME_METABOLISM_OF_COFACTORS	https://www.gsea-msigdb.org/gsea/msigdb/cards/REACTOME_METABOLISM_OF_COFACTORS.html	AKT1	CALM1	COQ2	COQ3	COQ5	COQ6	COQ7	COQ9	DHFR	GCH1	GCHFR	HSP90AA1	IDH1	NOS3	PDSS1	PDSS2	PRKG2	PTS	SPR
REACTOME_METABOLISM_OF_FAT_SOLUBLE_VITAMINS	https://www.gsea-msigdb.org/gsea/msigdb/cards/REACTOME_METABOLISM_OF_FAT_SOLUBLE_VITAMINS.html	AGRN	AKR1B10	AKR1C1	AKR1C3	AKR1C4	APOA1	APOA2	APOA4	APOB	APOC2	APOC3	APOE	APOM	BCO1	BCO2	CLPS	GPC1	GPC2	GPC3	GPC4	GPC5	GPC6	GPIHBP1	HSPG2	LDLR	LPL	LRAT	LRP1	LRP10	LRP12	LRP2	LRP8	PLB1	PNLIP	RBP1	RBP2	RBP4	RDH11	RETSAT	SDC1	SDC2	SDC3	SDC4	TTPA	TTR	UBIAD1	VKORC1	VKORC1L1
REACTOME_METABOLISM_OF_FOLATE_AND_PTERINES	https://www.gsea-msigdb.org/gsea/msigdb/cards/REACTOME_METABOLISM_OF_FOLATE_AND_PTERINES.html	ALDH1L1	ALDH1L2	DHFR	DHFR2	FOLR2	FPGS	MTHFD1	MTHFD1L	MTHFD2	MTHFD2L	MTHFR	MTHFS	SHMT1	SHMT2	SLC19A1	SLC25A32	SLC46A1
REACTOME_METABOLISM_OF_INGESTED_SEMET_SEC_MESEC_INTO_H2SE	https://www.gsea-msigdb.org/gsea/msigdb/cards/REACTOME_METABOLISM_OF_INGESTED_SEMET_SEC_MESEC_INTO_H2SE.html	AHCY	CBS	CTH	GNMT	HNMT	MAT1A	NNMT	SCLY
REACTOME_METABOLISM_OF_LIPIDS	https://www.gsea-msigdb.org/gsea/msigdb/cards/REACTOME_METABOLISM_OF_LIPIDS.html	AACS	ABCA1	ABCB11	ABCB4	ABCC1	ABCC3	ABCD1	ABHD3	ABHD4	ABHD5	ACAA1	ACAA2	ACACA	ACACB	ACAD10	ACAD11	ACADL	ACADM	ACADS	ACADVL	ACAT1	ACAT2	ACBD4	ACBD5	ACBD6	ACBD7	ACER1	ACER2	ACER3	ACHE	ACLY	ACOT1	ACOT11	ACOT12	ACOT13	ACOT2	ACOT4	ACOT6	ACOT7	ACOT8	ACOT9	ACOX1	ACOX2	ACOX3	ACOXL	ACP6	ACSBG1	ACSBG2
REACTOME_METABOLISM_OF_NITRIC_OXIDE_ENOS_ACTIVATION_AND_REGULATION	https://www.gsea-msigdb.org/gsea/msigdb/cards/REACTOME_METABOLISM_OF_NITRIC_OXIDE_ENOS_ACTIVATION_AND_REGULATION.html	AKT1	CALM1	CAV1	CYGB	DDAH1	DDAH2	DNM2	HSP90AA1	LYPLA1	NOS3	NOSIP	NOSTRIN	SPR	WASL	ZDHHC21
REACTOME_METABOLISM_OF_NUCLEOTIDES	https://www.gsea-msigdb.org/gsea/msigdb/cards/REACTOME_METABOLISM_OF_NUCLEOTIDES.html	ADA	ADAL	ADK	ADPRM	ADSL	ADSS1	ADSS2	AGXT2	AK1	AK2	AK4	AK5	AK6	AK7	AK8	AK9	AMPD1	AMPD2	AMPD3	APRT	ATIC	CAD	CDA	CMPK1	CTPS1	CTPS2	DCK	DCTD	DCTPP1	DGUOK	DHODH	DNPH1	DPYD	DPYS	DTYMK	DUT	ENTPD1	ENTPD2	ENTPD3	ENTPD4	ENTPD5	ENTPD6	ENTPD7	ENTPD8	GART	GDA	GLRX	GMPR
REACTOME_METABOLISM_OF_PORPHYRINS	https://www.gsea-msigdb.org/gsea/msigdb/cards/REACTOME_METABOLISM_OF_PORPHYRINS.html	ABCC1	ABCC2	ABCG2	ALAD	ALAS1	ALAS2	ALB	BLVRA	BLVRB	COX10	COX15	CPOX	FABP1	FECH	FLVCR1	GSTA1	HMBS	HMOX1	HMOX2	PPOX	SLCO1B1	SLCO1B3	SLCO2B1	UGT1A4	UROD	UROS
REACTOME_METABOLISM_OF_RNA	https://www.gsea-msigdb.org/gsea/msigdb/cards/REACTOME_METABOLISM_OF_RNA.html	A1CF	AAAS	ADAR	ADARB1	ADAT1	ADAT2	ADAT3	AKT1	ALKBH8	ALYREF	ANP32A	APOBEC1	APOBEC2	APOBEC3A	APOBEC3B	APOBEC3C	APOBEC3H	APOBEC4	AQR	BCAS2	BMS1	BOP1	BUD23	BUD31	BYSL	C1D	C2orf49	CASC3	CCAR1	CCNH	CD2BP2	CDC40	CDC5L	CDK7	CDKAL1	CHERP	CHTOP	CLNS1A	CLP1	CNOT1	CNOT10	CNOT11	CNOT2	CNOT3	CNOT4	CNOT6	CNOT6L	CNOT7
REACTOME_METABOLISM_OF_STEROID_HORMONES	https://www.gsea-msigdb.org/gsea/msigdb/cards/REACTOME_METABOLISM_OF_STEROID_HORMONES.html	AKR1B1	AKR1B15	CGA	CYP11A1	CYP11B1	CYP11B2	CYP17A1	CYP19A1	CYP21A2	FDX1	FDX2	FDXR	HSD11B1	HSD11B2	HSD17B1	HSD17B11	HSD17B12	HSD17B14	HSD17B2	HSD17B3	HSD3B1	HSD3B2	LHB	POMC	SERPINA6	SRD5A1	SRD5A2	SRD5A3	STAR	STARD3	STARD3NL	STARD4	STARD6	TSPO	TSPOAP1
REACTOME_METABOLISM_OF_STEROIDS	https://www.gsea-msigdb.org/gsea/msigdb/cards/REACTOME_METABOLISM_OF_STEROIDS.html	ABCB11	ABCC3	ACACA	ACACB	ACAT2	ACOT8	ACOX2	AKR1B1	AKR1B15	AKR1C1	AKR1C2	AKR1C3	AKR1C4	AKR1D1	ALB	AMACR	ARV1	BAAT	CARM1	CGA	CH25H	CHD9	CREBBP	CUBN	CYP11A1	CYP11B1	CYP11B2	CYP17A1	CYP19A1	CYP21A2	CYP24A1	CYP27A1	CYP27B1	CYP2R1	CYP39A1	CYP46A1	CYP51A1	CYP7A1	CYP7B1	CYP8B1	DHCR24	DHCR7	EBP	ELOVL6	FABP6	FASN	FDFT1	FDPS
REACTOME_METABOLISM_OF_VITAMINS_AND_COFACTORS	https://www.gsea-msigdb.org/gsea/msigdb/cards/REACTOME_METABOLISM_OF_VITAMINS_AND_COFACTORS.html	AASDHPPT	ABCC1	ABCD4	ACACA	ACACB	ACP5	AGRN	AKR1B10	AKR1C1	AKR1C3	AKR1C4	AKT1	ALDH1L1	ALDH1L2	AMN	AOX1	APOA1	APOA2	APOA4	APOB	APOC2	APOC3	APOE	APOM	BCO1	BCO2	BST1	BTD	CALM1	CBLIF	CD320	CD38	CLPS	COASY	COQ2	COQ3	COQ5	COQ6	COQ7	COQ9	CTRB1	CTRB2	CTRC	CUBN	CYB5A	CYB5R3	CYP8B1	DHFR
REACTOME_METABOLISM_OF_WATER_SOLUBLE_VITAMINS_AND_COFACTORS	https://www.gsea-msigdb.org/gsea/msigdb/cards/REACTOME_METABOLISM_OF_WATER_SOLUBLE_VITAMINS_AND_COFACTORS.html	AASDHPPT	ABCC1	ABCD4	ACACA	ACACB	ACP5	ALDH1L1	ALDH1L2	AMN	AOX1	BST1	BTD	CBLIF	CD320	CD38	COASY	CTRB1	CTRB2	CTRC	CUBN	CYB5A	CYB5R3	CYP8B1	DHFR	DHFR2	ENPP1	ENPP2	ENPP3	FASN	FLAD1	FOLR2	FPGS	GPHN	GSTO1	GSTO2	HLCS	LMBRD1	MCCC1	MCCC2	MMAA	MMAB	MMACHC	MMADHC	MMUT	MOCOS	MOCS1	MOCS2	MOCS3
REACTOME_MISCELLANEOUS_SUBSTRATES	https://www.gsea-msigdb.org/gsea/msigdb/cards/REACTOME_MISCELLANEOUS_SUBSTRATES.html	CYP2D6	CYP2S1	CYP2U1	CYP2W1	CYP3A43	CYP4A11	CYP4A22	CYP4B1	CYP4F11	CYP4F2	CYP4F22	CYP4F3
REACTOME_MITOCHONDRIAL_BIOGENESIS	https://www.gsea-msigdb.org/gsea/msigdb/cards/REACTOME_MITOCHONDRIAL_BIOGENESIS.html	ACSS2	ALAS1	APOO	APOOL	ATF2	ATP5F1A	ATP5F1B	ATP5F1C	ATP5F1D	ATP5F1E	ATP5MC1	ATP5MC2	ATP5MC3	ATP5ME	ATP5MF	ATP5MG	ATP5PB	ATP5PD	ATP5PF	ATP5PO	CALM1	CAMK4	CARM1	CHCHD3	CHCHD6	CHD9	CREB1	CREBBP	CRTC1	CRTC2	CRTC3	CYCS	DMAC2L	DNAJC11	ESRRA	GABPA	GABPB1	GLUD1	GLUD2	HCFC1	HDAC3	HELZ2	HSPA9	IDH2	IMMT	MAPK11	MAPK12	MAPK14
REACTOME_MITOCHONDRIAL_CALCIUM_ION_TRANSPORT	https://www.gsea-msigdb.org/gsea/msigdb/cards/REACTOME_MITOCHONDRIAL_CALCIUM_ION_TRANSPORT.html	AFG3L2	AKAP1	LETM1	MAIP1	MCU	MCUB	MICU1	MICU2	MICU3	PARL	PHB	PHB2	PMPCA	PMPCB	SLC8A3	SLC8B1	SMDT1	SPG7	STOML2	VDAC1	VDAC2	VDAC3	YME1L1
REACTOME_MITOCHONDRIAL_FATTY_ACID_BETA_OXIDATION	https://www.gsea-msigdb.org/gsea/msigdb/cards/REACTOME_MITOCHONDRIAL_FATTY_ACID_BETA_OXIDATION.html	ACAA2	ACAD10	ACAD11	ACADL	ACADM	ACADS	ACADVL	ACBD6	ACBD7	ACOT1	ACOT11	ACOT12	ACOT13	ACOT2	ACOT7	ACOT9	ACSF2	ACSM3	ACSM6	DBI	DECR1	ECHS1	ECI1	HADH	HADHA	HADHB	MCAT	MCEE	MECR	MMAA	MMUT	NDUFAB1	PCCA	PCCB	PCTP	THEM4	THEM5
REACTOME_MITOCHONDRIAL_FATTY_ACID_BETA_OXIDATION_OF_SATURATED_FATTY_ACIDS	https://www.gsea-msigdb.org/gsea/msigdb/cards/REACTOME_MITOCHONDRIAL_FATTY_ACID_BETA_OXIDATION_OF_SATURATED_FATTY_ACIDS.html	ACADL	ACADM	ACADS	ACADVL	ACSM3	ACSM6	ECHS1	HADH	HADHA	HADHB	MECR
REACTOME_MITOCHONDRIAL_FATTY_ACID_BETA_OXIDATION_OF_UNSATURATED_FATTY_ACIDS	https://www.gsea-msigdb.org/gsea/msigdb/cards/REACTOME_MITOCHONDRIAL_FATTY_ACID_BETA_OXIDATION_OF_UNSATURATED_FATTY_ACIDS.html	ACADL	ACADM	DECR1	ECI1	HADHA	HADHB
REACTOME_MITOCHONDRIAL_IRON_SULFUR_CLUSTER_BIOGENESIS	https://www.gsea-msigdb.org/gsea/msigdb/cards/REACTOME_MITOCHONDRIAL_IRON_SULFUR_CLUSTER_BIOGENESIS.html	FDX1	FDX2	FDXR	FXN	GLRX5	HSCB	ISCA1	ISCA2	ISCU	LYRM4	NFS1	SLC25A28	SLC25A37
REACTOME_MITOCHONDRIAL_PROTEIN_IMPORT	https://www.gsea-msigdb.org/gsea/msigdb/cards/REACTOME_MITOCHONDRIAL_PROTEIN_IMPORT.html	ACO2	ATP5F1A	ATP5F1B	ATP5MC1	BCS1L	CHCHD10	CHCHD2	CHCHD3	CHCHD4	CHCHD5	CHCHD7	CMC2	CMC4	COA4	COA6	COQ2	COX17	COX19	CS	CYC1	DNAJC19	FXN	GFER	GRPEL1	GRPEL2	HSCB	HSPA9	HSPD1	IDH3G	LDHD	MTX1	MTX2	NDUFB8	OTC	PAM16	PITRM1	PMPCA	PMPCB	SAMM50	SLC25A12	SLC25A13	SLC25A4	SLC25A6	TAZ	TIMM10	TIMM10B	TIMM13	TIMM17A
REACTOME_MITOCHONDRIAL_TRANSLATION	https://www.gsea-msigdb.org/gsea/msigdb/cards/REACTOME_MITOCHONDRIAL_TRANSLATION.html	AURKAIP1	CHCHD1	DAP3	ERAL1	GADD45GIP1	GFM1	GFM2	MRPL1	MRPL10	MRPL11	MRPL12	MRPL13	MRPL14	MRPL15	MRPL16	MRPL17	MRPL18	MRPL19	MRPL2	MRPL20	MRPL21	MRPL22	MRPL23	MRPL24	MRPL27	MRPL28	MRPL3	MRPL30	MRPL32	MRPL33	MRPL34	MRPL35	MRPL36	MRPL37	MRPL38	MRPL39	MRPL4	MRPL40	MRPL41	MRPL42	MRPL43	MRPL44	MRPL45	MRPL46	MRPL47	MRPL48	MRPL49	MRPL50
REACTOME_NEGATIVE_REGULATION_OF_THE_PI3K_AKT_NETWORK	https://www.gsea-msigdb.org/gsea/msigdb/cards/REACTOME_NEGATIVE_REGULATION_OF_THE_PI3K_AKT_NETWORK.html	AC093012.1	AKT1	AKT2	AKT3	AREG	BTC	CD19	CD28	CD80	CD86	EGF	EGFR	EPGN	ERBB2	ERBB3	ERBB4	EREG	ESR1	ESR2	FGF1	FGF10	FGF16	FGF17	FGF18	FGF19	FGF2	FGF20	FGF22	FGF23	FGF3	FGF4	FGF5	FGF6	FGF7	FGF8	FGF9	FGFR1	FGFR2	FGFR3	FGFR4	FRS2	FYN	GAB1	GRB2	HBEGF	HGF	ICOS	IER3
REACTOME_NR1H2_AND_NR1H3_MEDIATED_SIGNALING	https://www.gsea-msigdb.org/gsea/msigdb/cards/REACTOME_NR1H2_AND_NR1H3_MEDIATED_SIGNALING.html	ABCA1	ABCG1	ABCG5	ABCG8	AGO1	AGO2	AGO3	AGO4	ANGPTL3	APOC1	APOC2	APOC4	APOD	APOE	ARL4C	CETP	EEPD1	EP300	FABP6	FASN	GPS2	HDAC3	KDM1A	KDM1B	KDM3A	KDM4A	MOV10	MYLIP	NCOA1	NCOR1	NCOR2	NR1H2	NR1H3	NRIP1	PCK1	PLIN1	PLTP	RXRA	RXRB	SCD	SREBF1	TBL1X	TBL1XR1	TNRC6A	TNRC6B	TNRC6C	UGT1A3
REACTOME_NR1H2_NR1H3_REGULATE_GENE_EXPRESSION_LINKED_TO_TRIGLYCERIDE_LIPOLYSIS_IN_ADIPOSE	https://www.gsea-msigdb.org/gsea/msigdb/cards/REACTOME_NR1H2_NR1H3_REGULATE_GENE_EXPRESSION_LINKED_TO_TRIGLYCERIDE_LIPOLYSIS_IN_ADIPOSE.html	NR1H2	NR1H3	PLIN1	RXRA	RXRB
REACTOME_NR1H2_NR1H3_REGULATE_GENE_EXPRESSION_TO_CONTROL_BILE_ACID_HOMEOSTASIS	https://www.gsea-msigdb.org/gsea/msigdb/cards/REACTOME_NR1H2_NR1H3_REGULATE_GENE_EXPRESSION_TO_CONTROL_BILE_ACID_HOMEOSTASIS.html	FABP6	NCOA1	NCOR1	NCOR2	NR1H2	NR1H3	RXRA	RXRB	UGT1A3
REACTOME_NR1H2_NR1H3_REGULATE_GENE_EXPRESSION_TO_LIMIT_CHOLESTEROL_UPTAKE	https://www.gsea-msigdb.org/gsea/msigdb/cards/REACTOME_NR1H2_NR1H3_REGULATE_GENE_EXPRESSION_TO_LIMIT_CHOLESTEROL_UPTAKE.html	MYLIP	NR1H2	NR1H3	RXRA	RXRB
REACTOME_NR1H3_NR1H2_REGULATE_GENE_EXPRESSION_LINKED_TO_CHOLESTEROL_TRANSPORT_AND_EFFLUX	https://www.gsea-msigdb.org/gsea/msigdb/cards/REACTOME_NR1H3_NR1H2_REGULATE_GENE_EXPRESSION_LINKED_TO_CHOLESTEROL_TRANSPORT_AND_EFFLUX.html	ABCA1	ABCG1	ABCG5	ABCG8	AGO1	AGO2	AGO3	AGO4	APOC1	APOC2	APOC4	APOD	APOE	ARL4C	CETP	EEPD1	EP300	GPS2	HDAC3	KDM1A	KDM1B	KDM3A	KDM4A	MOV10	NCOA1	NCOR1	NCOR2	NR1H2	NR1H3	PLTP	RXRA	RXRB	TBL1X	TBL1XR1	TNRC6A	TNRC6B	TNRC6C
REACTOME_NUCLEOBASE_CATABOLISM	https://www.gsea-msigdb.org/gsea/msigdb/cards/REACTOME_NUCLEOBASE_CATABOLISM.html	ADPRM	AGXT2	DNPH1	DPYD	DPYS	ENTPD1	ENTPD2	ENTPD3	ENTPD4	ENTPD5	ENTPD6	ENTPD7	ENTPD8	GDA	GPX1	ITPA	NT5C	NT5C1A	NT5C1B	NT5C2	NT5C3A	NT5E	NT5M	NUDT1	NUDT15	NUDT16	NUDT18	NUDT5	NUDT9	PNP	SAMHD1	TYMP	UPB1	UPP1	UPP2	XDH
REACTOME_OREXIN_AND_NEUROPEPTIDES_FF_AND_QRFP_BIND_TO_THEIR_RESPECTIVE_RECEPTORS	https://www.gsea-msigdb.org/gsea/msigdb/cards/REACTOME_OREXIN_AND_NEUROPEPTIDES_FF_AND_QRFP_BIND_TO_THEIR_RESPECTIVE_RECEPTORS.html	HCRT	HCRTR1	HCRTR2	NPFF	NPFFR1	NPFFR2	QRFP	QRFPR
REACTOME_ORGANIC_CATION_TRANSPORT	https://www.gsea-msigdb.org/gsea/msigdb/cards/REACTOME_ORGANIC_CATION_TRANSPORT.html	RSC1A1	RUNX1	SLC22A1	SLC22A15	SLC22A16	SLC22A18	SLC22A2	SLC22A3	SLC22A4	SLC22A5
REACTOME_PASSIVE_TRANSPORT_BY_AQUAPORINS	https://www.gsea-msigdb.org/gsea/msigdb/cards/REACTOME_PASSIVE_TRANSPORT_BY_AQUAPORINS.html	AQP1	AQP10	AQP11	AQP12A	AQP2	AQP3	AQP4	AQP5	AQP6	AQP7	AQP8	AQP9	MIP
REACTOME_PENTOSE_PHOSPHATE_PATHWAY	https://www.gsea-msigdb.org/gsea/msigdb/cards/REACTOME_PENTOSE_PHOSPHATE_PATHWAY.html	DERA	G6PD	PGD	PGLS	PGM2	PRPS1	PRPS1L1	PRPS2	RBKS	RPE	RPEL1	RPIA	SHPK	TALDO1	TKT
REACTOME_PEPTIDE_HORMONE_METABOLISM	https://www.gsea-msigdb.org/gsea/msigdb/cards/REACTOME_PEPTIDE_HORMONE_METABOLISM.html	ACE	ACE2	ACHE	AGT	ANPEP	AOPEP	ATP6AP2	BCHE	CDX2	CES1	CGA	CGB3	CGB5	CGB8	CLTRN	CMA1	CPA3	CPB1	CPB2	CPE	CRHR2	CTNNB1	CTSD	CTSG	CTSZ	DPP4	ENPEP	ERO1A	ERO1B	EXOC1	EXOC2	EXOC3	EXOC4	EXOC5	EXOC6	EXOC7	EXOC8	FFAR1	FFAR4	FSHB	GATA4	GCG	GH1	GHRL	GIP	GNAT3	GNB3	GNG13
REACTOME_PEROXISOMAL_LIPID_METABOLISM	https://www.gsea-msigdb.org/gsea/msigdb/cards/REACTOME_PEROXISOMAL_LIPID_METABOLISM.html	ABCD1	ACAA1	ACBD4	ACBD5	ACOT4	ACOT6	ACOT8	ACOX1	ACOX2	ACOX3	ACOXL	ALDH3A2	AMACR	CRAT	CROT	DECR2	ECI2	EHHADH	HACL1	HAO2	HSD17B4	MLYCD	NUDT19	NUDT7	PECR	PHYH	SCP2	SLC25A17	SLC27A2
REACTOME_PHASE_I_FUNCTIONALIZATION_OF_COMPOUNDS	https://www.gsea-msigdb.org/gsea/msigdb/cards/REACTOME_PHASE_I_FUNCTIONALIZATION_OF_COMPOUNDS.html	AADAC	ACSS1	ACSS2	ADH1A	ADH1B	ADH1C	ADH4	ADH5	ADH6	ADH7	AHR	AHRR	AIP	ALDH1A1	ALDH1B1	ALDH2	ALDH3A1	AOC1	AOC2	AOC3	ARNT	ARNT2	BPHL	CBR3	CES1	CES2	CES3	CMBL	CYB5B	CYB5R3	CYP11A1	CYP11B1	CYP11B2	CYP19A1	CYP1A1	CYP1A2	CYP1B1	CYP21A2	CYP24A1	CYP26A1	CYP26B1	CYP26C1	CYP27A1	CYP27B1	CYP2A13	CYP2A6	CYP2A7	CYP2B6
REACTOME_PHASE_II_CONJUGATION_OF_COMPOUNDS	https://www.gsea-msigdb.org/gsea/msigdb/cards/REACTOME_PHASE_II_CONJUGATION_OF_COMPOUNDS.html	ABHD10	ABHD14B	ACSM1	ACSM2A	ACSM2B	ACSM4	ACSM5	AHCY	AKR1A1	AS3MT	BPNT1	CHAC1	CHAC2	CNDP2	COMT	CYP1A2	ESD	GCLC	GCLM	GGCT	GGT1	GGT5	GGT6	GGT7	GLYAT	GLYATL1	GLYATL2	GLYATL3	GSS	GSTA1	GSTA2	GSTA3	GSTA4	GSTA5	GSTK1	GSTM1	GSTM2	GSTM3	GSTM4	GSTM5	GSTO1	GSTO2	GSTP1	GSTT1	GSTT2	GSTT2B	GSTZ1	HPGDS
REACTOME_PHENYLALANINE_AND_TYROSINE_METABOLISM	https://www.gsea-msigdb.org/gsea/msigdb/cards/REACTOME_PHENYLALANINE_AND_TYROSINE_METABOLISM.html	ASRGL1	FAH	GSTZ1	HGD	HPD	IL4I1	KYAT1	PAH	PCBD1	QDPR	TAT
REACTOME_PHENYLALANINE_METABOLISM	https://www.gsea-msigdb.org/gsea/msigdb/cards/REACTOME_PHENYLALANINE_METABOLISM.html	ASRGL1	IL4I1	KYAT1	PAH	PCBD1	QDPR
REACTOME_PHOSPHOLIPID_METABOLISM	https://www.gsea-msigdb.org/gsea/msigdb/cards/REACTOME_PHOSPHOLIPID_METABOLISM.html	ABHD3	ABHD4	ACHE	ACP6	AGK	AGPAT1	AGPAT2	AGPAT3	AGPAT4	AGPAT5	ALPI	ARF1	ARF3	AWAT2	BCHE	BMX	CDIPT	CDS1	CDS2	CEPT1	CHAT	CHKA	CHKB	CHPT1	CPNE1	CPNE3	CPNE6	CPNE7	CRLS1	CSNK2A1	CSNK2A2	CSNK2B	DDHD1	DDHD2	DGAT1	DGAT2	DGAT2L6	ENPP6	ETNK1	ETNK2	ETNPPL	FIG4	GDE1	GDPD1	GDPD3	GDPD5	GNPAT	GPAM
REACTOME_PI_METABOLISM	https://www.gsea-msigdb.org/gsea/msigdb/cards/REACTOME_PI_METABOLISM.html	ARF1	ARF3	BMX	ENPP6	FIG4	GDE1	GDPD1	GDPD3	GDPD5	INPP4A	INPP4B	INPP5D	INPP5E	INPP5F	INPP5J	INPP5K	INPPL1	MTM1	MTMR1	MTMR10	MTMR12	MTMR14	MTMR2	MTMR3	MTMR4	MTMR6	MTMR7	MTMR8	MTMR9	OCRL	PI4K2A	PI4K2B	PI4KA	PI4KB	PIK3C2A	PIK3C2B	PIK3C2G	PIK3C3	PIK3CA	PIK3CB	PIK3CD	PIK3CG	PIK3R1	PIK3R2	PIK3R3	PIK3R4	PIK3R5	PIK3R6
REACTOME_PKA_ACTIVATION_IN_GLUCAGON_SIGNALLING	https://www.gsea-msigdb.org/gsea/msigdb/cards/REACTOME_PKA_ACTIVATION_IN_GLUCAGON_SIGNALLING.html	ADCY1	ADCY2	ADCY3	ADCY4	ADCY5	ADCY6	ADCY7	ADCY8	ADCY9	GNAS	PRKACA	PRKACB	PRKACG	PRKAR1A	PRKAR1B	PRKAR2A	PRKAR2B
REACTOME_PKA_MEDIATED_PHOSPHORYLATION_OF_KEY_METABOLIC_FACTORS	https://www.gsea-msigdb.org/gsea/msigdb/cards/REACTOME_PKA_MEDIATED_PHOSPHORYLATION_OF_KEY_METABOLIC_FACTORS.html	MLXIPL	PFKFB1	PRKACA	PRKACB	PRKACG
REACTOME_PLASMA_LIPOPROTEIN_ASSEMBLY	https://www.gsea-msigdb.org/gsea/msigdb/cards/REACTOME_PLASMA_LIPOPROTEIN_ASSEMBLY.html	A2M	ABCA1	APOA1	APOA2	APOA4	APOB	APOC1	APOC2	APOC3	APOC4	APOE	BMP1	MTTP	P4HB	PRKACA	PRKACB	PRKACG	SAR1B	ZDHHC8
REACTOME_PLASMA_LIPOPROTEIN_ASSEMBLY_REMODELING_AND_CLEARANCE	https://www.gsea-msigdb.org/gsea/msigdb/cards/REACTOME_PLASMA_LIPOPROTEIN_ASSEMBLY_REMODELING_AND_CLEARANCE.html	A2M	ABCA1	ABCG1	ALB	AMN	ANGPTL3	ANGPTL4	ANGPTL8	AP2A1	AP2A2	AP2B1	AP2M1	AP2S1	APOA1	APOA2	APOA4	APOA5	APOB	APOBR	APOC1	APOC2	APOC3	APOC4	APOE	APOF	BMP1	CES3	CETP	CIDEC	CLTA	CLTC	CREB3L3	CUBN	FGF21	FURIN	GPIHBP1	HDLBP	LCAT	LDLR	LDLRAP1	LIPA	LIPC	LIPG	LMF1	LMF2	LPA	LPL	LSR
REACTOME_PLASMA_LIPOPROTEIN_CLEARANCE	https://www.gsea-msigdb.org/gsea/msigdb/cards/REACTOME_PLASMA_LIPOPROTEIN_CLEARANCE.html	AMN	AP2A1	AP2A2	AP2B1	AP2M1	AP2S1	APOA1	APOB	APOBR	APOC1	APOC4	APOE	CES3	CLTA	CLTC	CUBN	HDLBP	LDLR	LDLRAP1	LIPA	LIPC	LSR	MYLIP	NCEH1	NPC1	NPC2	NR1H2	NR1H3	PCSK9	SCARB1	SOAT1	SOAT2	VLDLR
REACTOME_PLASMA_LIPOPROTEIN_REMODELING	https://www.gsea-msigdb.org/gsea/msigdb/cards/REACTOME_PLASMA_LIPOPROTEIN_REMODELING.html	ABCG1	ALB	ANGPTL3	ANGPTL4	ANGPTL8	APOA1	APOA2	APOA4	APOA5	APOB	APOC2	APOC3	APOE	APOF	CETP	CIDEC	CREB3L3	FGF21	FURIN	GPIHBP1	LCAT	LIPC	LIPG	LMF1	LMF2	LPA	LPL	MBTPS1	MBTPS2	PCSK5	PCSK6	PLTP
REACTOME_POST_TRANSLATIONAL_PROTEIN_MODIFICATION	https://www.gsea-msigdb.org/gsea/msigdb/cards/REACTOME_POST_TRANSLATIONAL_PROTEIN_MODIFICATION.html	A4GNT	AAAS	ABRAXAS1	ABRAXAS2	AC020929.1	ACTB	ACTL6A	ACTR10	ACTR1A	ACTR5	ACTR8	ADAM10	ADAMTS1	ADAMTS10	ADAMTS12	ADAMTS13	ADAMTS14	ADAMTS15	ADAMTS16	ADAMTS17	ADAMTS18	ADAMTS19	ADAMTS2	ADAMTS20	ADAMTS3	ADAMTS4	ADAMTS5	ADAMTS6	ADAMTS7	ADAMTS8	ADAMTS9	ADAMTSL1	ADAMTSL2	ADAMTSL3	ADAMTSL4	ADAMTSL5	ADRB2	ADRM1	AFP	AGBL1	AGBL2	AGBL3	AGBL4	AGBL5	AGTPBP1	AHSG	ALB	ALG1
REACTOME_PROPIONYL_COA_CATABOLISM	https://www.gsea-msigdb.org/gsea/msigdb/cards/REACTOME_PROPIONYL_COA_CATABOLISM.html	MCEE	MMAA	MMUT	PCCA	PCCB
REACTOME_PURINE_CATABOLISM	https://www.gsea-msigdb.org/gsea/msigdb/cards/REACTOME_PURINE_CATABOLISM.html	ADPRM	DNPH1	GDA	GPX1	ITPA	NT5C	NT5C1A	NT5C1B	NT5C2	NT5E	NUDT1	NUDT15	NUDT16	NUDT18	NUDT5	NUDT9	PNP	XDH
REACTOME_PURINE_RIBONUCLEOSIDE_MONOPHOSPHATE_BIOSYNTHESIS	https://www.gsea-msigdb.org/gsea/msigdb/cards/REACTOME_PURINE_RIBONUCLEOSIDE_MONOPHOSPHATE_BIOSYNTHESIS.html	ADSL	ADSS1	ADSS2	ATIC	GART	GMPS	IMPDH1	IMPDH2	LHPP	PAICS	PFAS	PPAT
REACTOME_PYRIMIDINE_CATABOLISM	https://www.gsea-msigdb.org/gsea/msigdb/cards/REACTOME_PYRIMIDINE_CATABOLISM.html	AGXT2	DPYD	DPYS	NT5C	NT5C1A	NT5C3A	NT5E	NT5M	TYMP	UPB1	UPP1	UPP2
REACTOME_PYRIMIDINE_SALVAGE	https://www.gsea-msigdb.org/gsea/msigdb/cards/REACTOME_PYRIMIDINE_SALVAGE.html	CDA	DCK	PUDP	TK1	TK2	TYMP	UCK1	UCK2	UCKL1	UPP1	UPP2
REACTOME_PYRUVATE_METABOLISM	https://www.gsea-msigdb.org/gsea/msigdb/cards/REACTOME_PYRUVATE_METABOLISM.html	BSG	DLAT	DLD	GLO1	GSTZ1	HAGH	LDHA	LDHAL6A	LDHAL6B	LDHB	LDHC	ME1	MPC1	MPC2	PDHA1	PDHA2	PDHB	PDHX	PDK1	PDK2	PDK3	PDK4	PDP1	PDP2	PDPR	PPARD	RXRA	SLC16A1	SLC16A3	SLC16A8	VDAC1
REACTOME_PYRUVATE_METABOLISM_AND_CITRIC_ACID_TCA_CYCLE	https://www.gsea-msigdb.org/gsea/msigdb/cards/REACTOME_PYRUVATE_METABOLISM_AND_CITRIC_ACID_TCA_CYCLE.html	ACO2	ADHFE1	BSG	CS	D2HGDH	DLAT	DLD	DLST	FAHD1	FH	GLO1	GSTZ1	HAGH	IDH2	IDH3A	IDH3B	IDH3G	L2HGDH	LDHA	LDHAL6A	LDHAL6B	LDHB	LDHC	MDH2	ME1	ME2	ME3	MPC1	MPC2	NNT	OGDH	PDHA1	PDHA2	PDHB	PDHX	PDK1	PDK2	PDK3	PDK4	PDP1	PDP2	PDPR	PPARD	RXRA	SDHA	SDHB	SDHC	SDHD
REACTOME_RAB_GEFS_EXCHANGE_GTP_FOR_GDP_ON_RABS	https://www.gsea-msigdb.org/gsea/msigdb/cards/REACTOME_RAB_GEFS_EXCHANGE_GTP_FOR_GDP_ON_RABS.html	AKT1	AKT2	AKT3	AL159141.1	ALS2	ALS2CL	ANKRD27	CCZ1	CCZ1B	CHM	CHML	DENND1A	DENND1B	DENND1C	DENND2A	DENND2B	DENND2C	DENND2D	DENND3	DENND4A	DENND4B	DENND4C	DENND5A	DENND5B	DENND6A	DENND6B	GAPVD1	GDI1	GDI2	HPS1	HPS4	MADD	MON1A	MON1B	RAB10	RAB12	RAB13	RAB14	RAB18	RAB1A	RAB1B	RAB21	RAB27A	RAB27B	RAB31	RAB32	RAB35	RAB38
REACTOME_RAB_GERANYLGERANYLATION	https://www.gsea-msigdb.org/gsea/msigdb/cards/REACTOME_RAB_GERANYLGERANYLATION.html	CHM	CHML	PTP4A2	RAB10	RAB11A	RAB11B	RAB12	RAB13	RAB14	RAB15	RAB17	RAB18	RAB19	RAB1A	RAB1B	RAB20	RAB21	RAB22A	RAB23	RAB24	RAB25	RAB26	RAB27A	RAB27B	RAB29	RAB2A	RAB2B	RAB30	RAB31	RAB32	RAB33A	RAB33B	RAB34	RAB35	RAB36	RAB37	RAB38	RAB39A	RAB39B	RAB3A	RAB3B	RAB3C	RAB3D	RAB40A	RAB40B	RAB40C	RAB41	RAB42
REACTOME_RECYCLING_OF_BILE_ACIDS_AND_SALTS	https://www.gsea-msigdb.org/gsea/msigdb/cards/REACTOME_RECYCLING_OF_BILE_ACIDS_AND_SALTS.html	ABCB11	ABCC3	ALB	BAAT	FABP6	NCOA1	NCOA2	NR1H4	RXRA	SLC10A1	SLC10A2	SLC27A5	SLCO1A2	SLCO1B1	SLCO1B3	STARD5
REACTOME_RECYCLING_OF_EIF2_GDP	https://www.gsea-msigdb.org/gsea/msigdb/cards/REACTOME_RECYCLING_OF_EIF2_GDP.html	EIF2B1	EIF2B2	EIF2B3	EIF2B4	EIF2B5	EIF2S1	EIF2S2	EIF2S3
REACTOME_REGULATED_PROTEOLYSIS_OF_P75NTR	https://www.gsea-msigdb.org/gsea/msigdb/cards/REACTOME_REGULATED_PROTEOLYSIS_OF_P75NTR.html	ADAM17	APH1A	APH1B	NCSTN	NFKB1	NGFR	PSEN1	PSEN2	PSENEN	RELA	TRAF6
REACTOME_REGULATION_OF_CHOLESTEROL_BIOSYNTHESIS_BY_SREBP_SREBF	https://www.gsea-msigdb.org/gsea/msigdb/cards/REACTOME_REGULATION_OF_CHOLESTEROL_BIOSYNTHESIS_BY_SREBP_SREBF.html	ACACA	ACACB	CARM1	CHD9	CREBBP	CYP51A1	DHCR7	ELOVL6	FASN	FDFT1	FDPS	GGPS1	GPAM	HELZ2	HMGCR	HMGCS1	IDI1	INSIG1	INSIG2	KPNB1	LSS	MBTPS1	MBTPS2	MED1	MTF1	MVD	MVK	NCOA1	NCOA2	NCOA6	NFYA	NFYB	NFYC	PMVK	PPARA	RAN	RXRA	SAR1B	SC5D	SCAP	SCD	SEC23A	SEC24A	SEC24B	SEC24C	SEC24D	SMARCD3	SP1
REACTOME_REGULATION_OF_GLUCOKINASE_BY_GLUCOKINASE_REGULATORY_PROTEIN	https://www.gsea-msigdb.org/gsea/msigdb/cards/REACTOME_REGULATION_OF_GLUCOKINASE_BY_GLUCOKINASE_REGULATORY_PROTEIN.html	AAAS	GCK	GCKR	NDC1	NUP107	NUP133	NUP153	NUP155	NUP160	NUP188	NUP205	NUP210	NUP214	NUP35	NUP37	NUP42	NUP43	NUP50	NUP54	NUP58	NUP62	NUP85	NUP88	NUP93	NUP98	POM121	POM121C	RAE1	RANBP2	SEC13	SEH1L	TPR
REACTOME_REGULATION_OF_GLYCOLYSIS_BY_FRUCTOSE_2_6_BISPHOSPHATE_METABOLISM	https://www.gsea-msigdb.org/gsea/msigdb/cards/REACTOME_REGULATION_OF_GLYCOLYSIS_BY_FRUCTOSE_2_6_BISPHOSPHATE_METABOLISM.html	PFKFB1	PFKFB2	PFKFB3	PFKFB4	PPP2CA	PPP2CB	PPP2R1A	PPP2R1B	PPP2R5D	PRKACA	PRKACB	PRKACG
REACTOME_REGULATION_OF_HSF1_MEDIATED_HEAT_SHOCK_RESPONSE	https://www.gsea-msigdb.org/gsea/msigdb/cards/REACTOME_REGULATION_OF_HSF1_MEDIATED_HEAT_SHOCK_RESPONSE.html	AAAS	ATM	ATR	BAG1	BAG2	BAG3	BAG4	BAG5	CCAR2	COL4A6	CRYBA4	DEDD2	DNAJB1	DNAJB6	DNAJC2	DNAJC7	FKBP4	GML	GSK3B	HIKESHI	HSF1	HSPA12A	HSPA12B	HSPA13	HSPA14	HSPA1A	HSPA1B	HSPA1L	HSPA2	HSPA4	HSPA4L	HSPA5	HSPA6	HSPA8	HSPA9	HSPB1	HSPB2	HSPH1	MAPK1	MAPK3	MAPKAPK2	MRPL18	NDC1	NUP107	NUP133	NUP153	NUP155	NUP160
REACTOME_REGULATION_OF_INSULIN_LIKE_GROWTH_FACTOR_IGF_TRANSPORT_AND_UPTAKE_BY_INSULIN_LIKE_GROWTH_FACTOR_BINDING_PROTEINS_IGFBPS	https://www.gsea-msigdb.org/gsea/msigdb/cards/REACTOME_REGULATION_OF_INSULIN_LIKE_GROWTH_FACTOR_IGF_TRANSPORT_AND_UPTAKE_BY_INSULIN_LIKE_GROWTH_FACTOR_BINDING_PROTEINS_IGFBPS.html	ADAM10	AFP	AHSG	ALB	AMBN	AMELX	AMTN	ANO8	APLP2	APOA1	APOA2	APOA5	APOB	APOE	APOL1	APP	BMP15	BMP4	BPIFB2	C3	C4A	CALU	CCN1	CDH2	CHGB	CHRDL1	CKAP4	CP	CSF1	CST3	CTSG	DMP1	DNAJC3	ENAM	EVA1A	F2	F5	FAM20A	FAM20C	FBN1	FGA	FGF23	FGG	FN1	FSTL1	FSTL3	FUCA2	GAS6
REACTOME_REGULATION_OF_INSULIN_SECRETION	https://www.gsea-msigdb.org/gsea/msigdb/cards/REACTOME_REGULATION_OF_INSULIN_SECRETION.html	ABCC8	ACSL3	ACSL4	ADCY5	ADCY6	ADCY8	ADRA2A	ADRA2C	AHCYL1	AKAP5	CACNA1A	CACNA1C	CACNA1D	CACNA1E	CACNA2D2	CACNB2	CACNB3	CD36	CHRM3	FFAR1	GCG	GLP1R	GNA11	GNA14	GNA15	GNAI1	GNAI2	GNAQ	GNAS	GNB1	GNB2	GNB3	GNB4	GNB5	GNG10	GNG11	GNG12	GNG13	GNG2	GNG3	GNG4	GNG5	GNG7	GNG8	GNGT1	GNGT2	INS	IQGAP1
REACTOME_REGULATION_OF_LIPID_METABOLISM_BY_PPARALPHA	https://www.gsea-msigdb.org/gsea/msigdb/cards/REACTOME_REGULATION_OF_LIPID_METABOLISM_BY_PPARALPHA.html	ABCA1	ABCB4	ACADM	ACOX1	ACSL1	AGT	AHR	AHRR	ALAS1	ANGPTL4	ANKRD1	APOA1	APOA2	APOA5	ARNT	ARNT2	ARNTL	CARM1	CCNC	CD36	CDK19	CDK8	CHD9	CLOCK	CPT1A	CPT2	CREBBP	CYP1A1	CYP4A11	CYP7A1	EP300	ESRRA	FABP1	FADS1	FAM120B	FDFT1	FHL2	G0S2	GLIPR1	GPS2	GRHL1	HDAC3	HELZ2	HMGCR	HMGCS1	HMGCS2	ME1	MED1
REACTOME_REGULATION_OF_MRNA_STABILITY_BY_PROTEINS_THAT_BIND_AU_RICH_ELEMENTS	https://www.gsea-msigdb.org/gsea/msigdb/cards/REACTOME_REGULATION_OF_MRNA_STABILITY_BY_PROTEINS_THAT_BIND_AU_RICH_ELEMENTS.html	AKT1	ANP32A	DCP1A	DCP2	DIS3	EIF4G1	ELAVL1	EXOSC1	EXOSC2	EXOSC3	EXOSC4	EXOSC5	EXOSC6	EXOSC7	EXOSC8	EXOSC9	HNRNPD	HSPA1A	HSPA8	HSPB1	KHSRP	MAPK11	MAPK14	MAPKAPK2	NUP214	PABPC1	PARN	PRKCA	PRKCD	PSMA1	PSMA2	PSMA3	PSMA4	PSMA5	PSMA6	PSMA7	PSMA8	PSMB1	PSMB10	PSMB11	PSMB2	PSMB3	PSMB4	PSMB5	PSMB6	PSMB7	PSMB8	PSMB9
REACTOME_REGULATION_OF_PYRUVATE_DEHYDROGENASE_PDH_COMPLEX	https://www.gsea-msigdb.org/gsea/msigdb/cards/REACTOME_REGULATION_OF_PYRUVATE_DEHYDROGENASE_PDH_COMPLEX.html	DLAT	DLD	GSTZ1	PDHA1	PDHA2	PDHB	PDHX	PDK1	PDK2	PDK3	PDK4	PDP1	PDP2	PDPR	PPARD	RXRA
REACTOME_REMOVAL_OF_AMINOTERMINAL_PROPEPTIDES_FROM_GAMMA_CARBOXYLATED_PROTEINS	https://www.gsea-msigdb.org/gsea/msigdb/cards/REACTOME_REMOVAL_OF_AMINOTERMINAL_PROPEPTIDES_FROM_GAMMA_CARBOXYLATED_PROTEINS.html	BGLAP	F10	F2	F7	F9	FURIN	GAS6	PROC	PROS1	PROZ
REACTOME_RESPIRATORY_ELECTRON_TRANSPORT	https://www.gsea-msigdb.org/gsea/msigdb/cards/REACTOME_RESPIRATORY_ELECTRON_TRANSPORT.html	ACAD9	COQ10A	COQ10B	COX11	COX14	COX16	COX18	COX20	COX4I1	COX5A	COX5B	COX6A1	COX6B1	COX6C	COX7A2L	COX7B	COX7C	COX8A	CYC1	CYCS	ECSIT	ETFA	ETFB	ETFDH	LRPPRC	MT-CO1	MT-CO2	MT-CO3	MT-CYB	MT-ND1	MT-ND2	MT-ND3	MT-ND4	MT-ND5	MT-ND6	NDUFA1	NDUFA10	NDUFA11	NDUFA12	NDUFA13	NDUFA2	NDUFA3	NDUFA4	NDUFA5	NDUFA6	NDUFA7	NDUFA8	NDUFA9
REACTOME_RESPIRATORY_ELECTRON_TRANSPORT_ATP_SYNTHESIS_BY_CHEMIOSMOTIC_COUPLING_AND_HEAT_PRODUCTION_BY_UNCOUPLING_PROTEINS	https://www.gsea-msigdb.org/gsea/msigdb/cards/REACTOME_RESPIRATORY_ELECTRON_TRANSPORT_ATP_SYNTHESIS_BY_CHEMIOSMOTIC_COUPLING_AND_HEAT_PRODUCTION_BY_UNCOUPLING_PROTEINS.html	ACAD9	ATP5F1A	ATP5F1B	ATP5F1C	ATP5F1D	ATP5F1E	ATP5MC1	ATP5MC2	ATP5MC3	ATP5ME	ATP5MF	ATP5MG	ATP5PB	ATP5PD	ATP5PF	ATP5PO	COQ10A	COQ10B	COX11	COX14	COX16	COX18	COX20	COX4I1	COX5A	COX5B	COX6A1	COX6B1	COX6C	COX7A2L	COX7B	COX7C	COX8A	CYC1	CYCS	DMAC2L	ECSIT	ETFA	ETFB	ETFDH	LRPPRC	MT-ATP6	MT-ATP8	MT-CO1	MT-CO2	MT-CO3	MT-CYB	MT-ND1
REACTOME_RESPONSE_TO_ELEVATED_PLATELET_CYTOSOLIC_CA2	https://www.gsea-msigdb.org/gsea/msigdb/cards/REACTOME_RESPONSE_TO_ELEVATED_PLATELET_CYTOSOLIC_CA2.html	A1BG	A2M	ABCC4	ACTN1	ACTN2	ACTN4	AHSG	ALB	ALDOA	ANXA5	APLP2	APOA1	APOH	APOOL	APP	BRPF3	CALM1	CALU	CAP1	CD109	CD36	CD63	CD9	CDC37L1	CFD	CFL1	CHID1	CLEC3B	CLU	CTSW	CYB5R1	ECM1	EGF	ENDOD1	F13A1	F5	F8	FAM3C	FAM49B	FERMT3	FGA	FGB	FGG	FLNA	FN1	GAS6	GTPBP2	HABP4
REACTOME_REVERSIBLE_HYDRATION_OF_CARBON_DIOXIDE	https://www.gsea-msigdb.org/gsea/msigdb/cards/REACTOME_REVERSIBLE_HYDRATION_OF_CARBON_DIOXIDE.html	CA1	CA12	CA13	CA14	CA2	CA3	CA4	CA5A	CA5B	CA6	CA7	CA9
REACTOME_RHO_GTPASES_ACTIVATE_PKNS	https://www.gsea-msigdb.org/gsea/msigdb/cards/REACTOME_RHO_GTPASES_ACTIVATE_PKNS.html	AR	CDC25C	H2AB1	H2AC14	H2AC18	H2AC19	H2AC20	H2AC4	H2AC6	H2AC7	H2AC8	H2AJ	H2AX	H2AZ1	H2AZ2	H2BC1	H2BC10	H2BC11	H2BC12	H2BC13	H2BC14	H2BC15	H2BC17	H2BC21	H2BC3	H2BC4	H2BC5	H2BC6	H2BC7	H2BC8	H2BC9	H2BS1	H2BU1	H3-3A	H3-3B	H3C1	H3C10	H3C11	H3C12	H3C13	H3C14	H3C15	H3C2	H3C3	H3C4	H3C6	H3C7	H3C8
REACTOME_ROBO_RECEPTORS_BIND_AKAP5	https://www.gsea-msigdb.org/gsea/msigdb/cards/REACTOME_ROBO_RECEPTORS_BIND_AKAP5.html	AKAP5	PPP3CB	PRKACA	PRKACB	PRKACG	PRKAR2A	PRKCA	ROBO2	ROBO3
REACTOME_RRNA_MODIFICATION_IN_THE_MITOCHONDRION	https://www.gsea-msigdb.org/gsea/msigdb/cards/REACTOME_RRNA_MODIFICATION_IN_THE_MITOCHONDRION.html	MRM1	MRM2	MRM3	MT-RNR1	MT-RNR2	MTERF4	NSUN4	TFB1M
REACTOME_RRNA_MODIFICATION_IN_THE_NUCLEUS_AND_CYTOSOL	https://www.gsea-msigdb.org/gsea/msigdb/cards/REACTOME_RRNA_MODIFICATION_IN_THE_NUCLEUS_AND_CYTOSOL.html	BMS1	BUD23	DCAF13	DDX47	DDX49	DDX52	DHX37	DIMT1	DKC1	EMG1	FBL	FCF1	GAR1	HEATR1	IMP3	IMP4	KRR1	MPHOSPH10	NAT10	NHP2	NOC4L	NOL11	NOL6	NOP10	NOP14	NOP2	NOP56	NOP58	PDCD11	PNO1	PWP2	RCL1	RPS14	RPS2	RPS6	RPS7	RPS9	RRP36	RRP7A	RRP9	SNU13	TBL3	THUMPD1	TRMT112	TSR3	UTP11	UTP14A	UTP14C
REACTOME_RRNA_PROCESSING	https://www.gsea-msigdb.org/gsea/msigdb/cards/REACTOME_RRNA_PROCESSING.html	BMS1	BOP1	BUD23	BYSL	C1D	CSNK1D	CSNK1E	DCAF13	DDX21	DDX47	DDX49	DDX52	DHX37	DIMT1	DIS3	DKC1	EBNA1BP2	ELAC2	EMG1	ERI1	EXOSC1	EXOSC10	EXOSC2	EXOSC3	EXOSC4	EXOSC5	EXOSC6	EXOSC7	EXOSC8	EXOSC9	FAU	FBL	FCF1	FTSJ3	GAR1	GNL3	HEATR1	HSD17B10	IMP3	IMP4	ISG20L2	KRR1	LAS1L	LTV1	MPHOSPH10	MPHOSPH6	MRM1	MRM2
REACTOME_RRNA_PROCESSING_IN_THE_MITOCHONDRION	https://www.gsea-msigdb.org/gsea/msigdb/cards/REACTOME_RRNA_PROCESSING_IN_THE_MITOCHONDRION.html	ELAC2	HSD17B10	MRM1	MRM2	MRM3	MT-RNR1	MT-RNR2	MTERF4	NSUN4	PRORP	TFB1M	TRMT10C
REACTOME_RSK_ACTIVATION	https://www.gsea-msigdb.org/gsea/msigdb/cards/REACTOME_RSK_ACTIVATION.html	MAPK1	MAPK3	PDPK1	RPS6KA1	RPS6KA2	RPS6KA3	RPS6KA6
REACTOME_SELENOAMINO_ACID_METABOLISM	https://www.gsea-msigdb.org/gsea/msigdb/cards/REACTOME_SELENOAMINO_ACID_METABOLISM.html	AHCY	AIMP1	AIMP2	CBS	CTH	DARS1	EEF1E1	EEFSEC	EPRS1	FAU	GNMT	GSR	HNMT	IARS1	INMT	KARS1	LARS1	MARS1	MAT1A	NNMT	PAPSS1	PAPSS2	PSTK	QARS1	RARS1	RPL10	RPL10A	RPL10L	RPL11	RPL12	RPL13	RPL13A	RPL14	RPL15	RPL17	RPL18	RPL18A	RPL19	RPL21	RPL22	RPL22L1	RPL23	RPL23A	RPL24	RPL26	RPL26L1	RPL27	RPL27A
REACTOME_SERINE_BIOSYNTHESIS	https://www.gsea-msigdb.org/gsea/msigdb/cards/REACTOME_SERINE_BIOSYNTHESIS.html	PHGDH	PSAT1	PSPH	SERINC1	SERINC2	SERINC3	SERINC4	SERINC5	SRR
REACTOME_SEROTONIN_AND_MELATONIN_BIOSYNTHESIS	https://www.gsea-msigdb.org/gsea/msigdb/cards/REACTOME_SEROTONIN_AND_MELATONIN_BIOSYNTHESIS.html	AANAT	ASMT	DDC	TPH1	TPH2
REACTOME_SIALIC_ACID_METABOLISM	https://www.gsea-msigdb.org/gsea/msigdb/cards/REACTOME_SIALIC_ACID_METABOLISM.html	CMAS	CTSA	GLB1	GNE	NANP	NANS	NEU1	NEU2	NEU3	NEU4	NPL	SLC17A5	SLC35A1	ST3GAL1	ST3GAL2	ST3GAL3	ST3GAL4	ST3GAL5	ST3GAL6	ST6GAL1	ST6GAL2	ST6GALNAC1	ST6GALNAC2	ST6GALNAC3	ST6GALNAC4	ST6GALNAC5	ST6GALNAC6	ST8SIA1	ST8SIA2	ST8SIA3	ST8SIA4	ST8SIA5	ST8SIA6
REACTOME_SIGNAL_AMPLIFICATION	https://www.gsea-msigdb.org/gsea/msigdb/cards/REACTOME_SIGNAL_AMPLIFICATION.html	AAMP	GNA11	GNA13	GNA14	GNA15	GNAI1	GNAI2	GNAI3	GNAQ	GNAT3	GNB1	GNB2	GNB3	GNB4	GNB5	GNG10	GNG11	GNG12	GNG13	GNG2	GNG3	GNG4	GNG5	GNG7	GNG8	GNGT1	GNGT2	MAPK14	P2RY1	P2RY12	PLA2G4A	SRC	TBXA2R
REACTOME_SPHINGOLIPID_DE_NOVO_BIOSYNTHESIS	https://www.gsea-msigdb.org/gsea/msigdb/cards/REACTOME_SPHINGOLIPID_DE_NOVO_BIOSYNTHESIS.html	ACER1	ACER2	ACER3	ALDH3A2	ALDH3B1	ALDH3B2	CERS1	CERS2	CERS3	CERS4	CERS5	CERS6	CERT1	CSNK1G2	DEGS1	DEGS2	FA2H	KDSR	ORMDL1	ORMDL2	ORMDL3	OSBP	PLPP1	PLPP2	PLPP3	PPM1L	PRKD1	PRKD2	PRKD3	SAMD8	SGMS1	SGMS2	SGPL1	SGPP1	SGPP2	SPHK1	SPHK2	SPTLC1	SPTLC2	SPTLC3	SPTSSA	SPTSSB	VAPA	VAPB
REACTOME_SPHINGOLIPID_METABOLISM	https://www.gsea-msigdb.org/gsea/msigdb/cards/REACTOME_SPHINGOLIPID_METABOLISM.html	ACER1	ACER2	ACER3	ALDH3A2	ALDH3B1	ALDH3B2	ARSA	ARSB	ARSD	ARSF	ARSG	ARSH	ARSI	ARSJ	ARSK	ARSL	ASAH1	ASAH2	B3GALNT1	B4GALNT1	CERK	CERS1	CERS2	CERS3	CERS4	CERS5	CERS6	CERT1	CPTP	CSNK1G2	CTSA	DEGS1	DEGS2	ENPP7	ESYT1	ESYT2	ESYT3	FA2H	GALC	GBA	GBA2	GLA	GLB1	GLB1L	GLTP	GM2A	HEXA	HEXB
REACTOME_SULFUR_AMINO_ACID_METABOLISM	https://www.gsea-msigdb.org/gsea/msigdb/cards/REACTOME_SULFUR_AMINO_ACID_METABOLISM.html	ADI1	ADO	AHCY	APIP	BHMT	BHMT2	CBS	CBSL	CDO1	CSAD	CTH	ENOPH1	ETHE1	GADL1	GOT1	GOT2	MAT1A	MPST	MRI1	MTAP	MTR	MTRR	SLC25A10	SQOR	SUOX	TST	TSTD1	TXN2
REACTOME_SURFACTANT_METABOLISM	https://www.gsea-msigdb.org/gsea/msigdb/cards/REACTOME_SURFACTANT_METABOLISM.html	ABCA3	ADA2	ADGRF5	ADORA2A	ADORA2B	ADRA2A	ADRA2C	CCDC59	CKAP4	CSF2RA	CSF2RB	CTSH	DMBT1	GATA6	LMCD1	NAPSA	P2RY2	PGA3	PGA4	PGA5	SFTA3	SFTPA1	SFTPA2	SFTPB	SFTPC	SFTPD	SLC34A1	SLC34A2	TTF1	ZDHHC2
REACTOME_SYNTHESIS_OF_KETONE_BODIES	https://www.gsea-msigdb.org/gsea/msigdb/cards/REACTOME_SYNTHESIS_OF_KETONE_BODIES.html	AACS	ACAT1	ACSS3	BDH1	BDH2	HMGCL	HMGCLL1	HMGCS2
REACTOME_SYNTHESIS_OF_VERY_LONG_CHAIN_FATTY_ACYL_COAS	https://www.gsea-msigdb.org/gsea/msigdb/cards/REACTOME_SYNTHESIS_OF_VERY_LONG_CHAIN_FATTY_ACYL_COAS.html	ACSBG1	ACSBG2	ACSF3	ACSL1	ACSL3	ACSL4	ACSL5	ACSL6	ELOVL1	ELOVL2	ELOVL3	ELOVL4	ELOVL5	ELOVL6	ELOVL7	HACD1	HACD2	HACD3	HACD4	HSD17B12	HSD17B3	SLC27A3	TECR	TECRL
REACTOME_TERMINATION_OF_O_GLYCAN_BIOSYNTHESIS	https://www.gsea-msigdb.org/gsea/msigdb/cards/REACTOME_TERMINATION_OF_O_GLYCAN_BIOSYNTHESIS.html	MUC1	MUC12	MUC13	MUC15	MUC16	MUC17	MUC20	MUC21	MUC3A	MUC4	MUC5AC	MUC5B	MUC6	MUC7	MUCL1	ST3GAL1	ST3GAL2	ST3GAL3	ST3GAL4	ST6GAL1	ST6GALNAC2	ST6GALNAC3	ST6GALNAC4
REACTOME_THE_CITRIC_ACID_TCA_CYCLE_AND_RESPIRATORY_ELECTRON_TRANSPORT	https://www.gsea-msigdb.org/gsea/msigdb/cards/REACTOME_THE_CITRIC_ACID_TCA_CYCLE_AND_RESPIRATORY_ELECTRON_TRANSPORT.html	ACAD9	ACO2	ADHFE1	ATP5F1A	ATP5F1B	ATP5F1C	ATP5F1D	ATP5F1E	ATP5MC1	ATP5MC2	ATP5MC3	ATP5ME	ATP5MF	ATP5MG	ATP5PB	ATP5PD	ATP5PF	ATP5PO	BSG	COQ10A	COQ10B	COX11	COX14	COX16	COX18	COX20	COX4I1	COX5A	COX5B	COX6A1	COX6B1	COX6C	COX7A2L	COX7B	COX7C	COX8A	CS	CYC1	CYCS	D2HGDH	DLAT	DLD	DLST	DMAC2L	ECSIT	ETFA	ETFB	ETFDH
REACTOME_TP53_REGULATES_METABOLIC_GENES	https://www.gsea-msigdb.org/gsea/msigdb/cards/REACTOME_TP53_REGULATES_METABOLIC_GENES.html	AGO1	AGO2	AGO3	AGO4	AKT1	AKT2	AKT3	COX11	COX14	COX16	COX18	COX20	COX4I1	COX5A	COX5B	COX6A1	COX6B1	COX6C	COX7A2L	COX7B	COX7C	COX8A	CYCS	DDIT4	G6PD	GLS	GLS2	GPI	GPX2	GSR	LAMTOR1	LAMTOR2	LAMTOR3	LAMTOR4	LAMTOR5	LRPPRC	MLST8	MOV10	MT-CO1	MT-CO2	MT-CO3	MTOR	NDUFA4	PRDX1	PRDX2	PRDX5	PRKAA1	PRKAA2
REACTOME_TRAFFICKING_OF_AMPA_RECEPTORS	https://www.gsea-msigdb.org/gsea/msigdb/cards/REACTOME_TRAFFICKING_OF_AMPA_RECEPTORS.html	AKAP5	AP2A1	AP2A2	AP2B1	AP2M1	AP2S1	CACNG2	CACNG3	CACNG4	CACNG8	CAMK2A	CAMK2B	CAMK2D	CAMK2G	DLG1	DLG4	EPB41L1	GRIA1	GRIA2	GRIA3	GRIA4	GRIP1	GRIP2	MDM2	MYO6	NSF	PICK1	PRKCA	PRKCB	PRKCG	TSPAN7
REACTOME_TRANSCRIPTIONAL_ACTIVATION_OF_MITOCHONDRIAL_BIOGENESIS	https://www.gsea-msigdb.org/gsea/msigdb/cards/REACTOME_TRANSCRIPTIONAL_ACTIVATION_OF_MITOCHONDRIAL_BIOGENESIS.html	ACSS2	ALAS1	ATF2	ATP5F1B	CALM1	CAMK4	CARM1	CHD9	CREB1	CREBBP	CRTC1	CRTC2	CRTC3	CYCS	ESRRA	GABPA	GABPB1	GLUD1	GLUD2	HCFC1	HDAC3	HELZ2	IDH2	MED1	MEF2C	MEF2D	MTERF1	NCOA1	NCOA2	NCOA6	NCOR1	NR1D1	NRF1	PERM1	POLG2	POLRMT	PPARA	PPARGC1A	PPARGC1B	PPRC1	RXRA	SIRT3	SIRT4	SIRT5	SMARCD3	SOD2	SSBP1	TBL1X
REACTOME_TRANSCRIPTIONAL_REGULATION_BY_SMALL_RNAS	https://www.gsea-msigdb.org/gsea/msigdb/cards/REACTOME_TRANSCRIPTIONAL_REGULATION_BY_SMALL_RNAS.html	AAAS	AGO1	AGO2	H2AB1	H2AC14	H2AC18	H2AC19	H2AC20	H2AC4	H2AC6	H2AC7	H2AC8	H2AJ	H2AX	H2AZ1	H2AZ2	H2BC1	H2BC10	H2BC11	H2BC12	H2BC13	H2BC14	H2BC15	H2BC17	H2BC21	H2BC3	H2BC4	H2BC5	H2BC6	H2BC7	H2BC8	H2BC9	H2BS1	H2BU1	H3-3A	H3-3B	H3C1	H3C10	H3C11	H3C12	H3C13	H3C14	H3C15	H3C2	H3C3	H3C4	H3C6	H3C7
REACTOME_TRANSCRIPTIONAL_REGULATION_BY_TP53	https://www.gsea-msigdb.org/gsea/msigdb/cards/REACTOME_TRANSCRIPTIONAL_REGULATION_BY_TP53.html	AGO1	AGO2	AGO3	AGO4	AIFM2	AKT1	AKT2	AKT3	APAF1	ARID3A	ATF2	ATM	ATR	ATRIP	AURKA	AURKB	BANP	BARD1	BAX	BBC3	BCL2L14	BCL6	BID	BIRC5	BLM	BNIP3L	BRCA1	BRD1	BRD7	BRIP1	BRPF1	BRPF3	BTG2	CARM1	CASP1	CASP10	CASP2	CASP6	CCNA1	CCNA2	CCNB1	CCNE1	CCNE2	CCNG1	CCNH	CCNK	CCNT1	CCNT2
REACTOME_TRANSPORT_OF_FATTY_ACIDS	https://www.gsea-msigdb.org/gsea/msigdb/cards/REACTOME_TRANSPORT_OF_FATTY_ACIDS.html	APOD	LCN1	LCN12	LCN15	LCN9	SLC27A1	SLC27A4	SLC27A6
REACTOME_TRANSPORT_OF_NUCLEOSIDES_AND_FREE_PURINE_AND_PYRIMIDINE_BASES_ACROSS_THE_PLASMA_MEMBRANE	https://www.gsea-msigdb.org/gsea/msigdb/cards/REACTOME_TRANSPORT_OF_NUCLEOSIDES_AND_FREE_PURINE_AND_PYRIMIDINE_BASES_ACROSS_THE_PLASMA_MEMBRANE.html	ARL2	ARL2BP	SLC25A4	SLC25A5	SLC25A6	SLC28A1	SLC28A2	SLC28A3	SLC29A1	SLC29A2	SLC29A3	SLC29A4
REACTOME_TRANSPORT_OF_ORGANIC_ANIONS	https://www.gsea-msigdb.org/gsea/msigdb/cards/REACTOME_TRANSPORT_OF_ORGANIC_ANIONS.html	ALB	AVP	SLC16A2	SLCO1A2	SLCO1B1	SLCO1B3	SLCO1C1	SLCO2A1	SLCO2B1	SLCO3A1	SLCO4A1	SLCO4C1
REACTOME_TRANSPORT_OF_VITAMINS_NUCLEOSIDES_AND_RELATED_MOLECULES	https://www.gsea-msigdb.org/gsea/msigdb/cards/REACTOME_TRANSPORT_OF_VITAMINS_NUCLEOSIDES_AND_RELATED_MOLECULES.html	ALB	APOD	ARL2	ARL2BP	AVP	LCN1	LCN12	LCN15	LCN9	PDZD11	SLC16A2	SLC25A4	SLC25A5	SLC25A6	SLC27A1	SLC27A4	SLC27A6	SLC28A1	SLC28A2	SLC28A3	SLC29A1	SLC29A2	SLC29A3	SLC29A4	SLC33A1	SLC35A1	SLC35A2	SLC35A3	SLC35B2	SLC35B3	SLC35B4	SLC35C1	SLC35D1	SLC35D2	SLC5A6	SLCO1A2	SLCO1B1	SLCO1B3	SLCO1C1	SLCO2A1	SLCO2B1	SLCO3A1	SLCO4A1	SLCO4C1
REACTOME_TRANSPORT_TO_THE_GOLGI_AND_SUBSEQUENT_MODIFICATION	https://www.gsea-msigdb.org/gsea/msigdb/cards/REACTOME_TRANSPORT_TO_THE_GOLGI_AND_SUBSEQUENT_MODIFICATION.html	AC020929.1	ACTR10	ACTR1A	ANK1	ANK2	ANK3	ANKRD28	ARCN1	AREG	ARF1	ARF3	ARF4	ARF5	ARFGAP1	ARFGAP2	ARFGAP3	B4GALT1	B4GALT2	B4GALT3	B4GALT4	B4GALT5	B4GALT6	BET1	BET1L	CAPZA1	CAPZA2	CAPZA3	CAPZB	CD55	CD59	CGA	CHST10	CHST8	CNIH1	CNIH2	CNIH3	COG1	COG2	COG3	COG4	COG5	COG6	COG7	COG8	COL7A1	COPA	COPB1	COPB2
REACTOME_TRIGLYCERIDE_BIOSYNTHESIS	https://www.gsea-msigdb.org/gsea/msigdb/cards/REACTOME_TRIGLYCERIDE_BIOSYNTHESIS.html	AGMO	DGAT1	DGAT2	GK	GK2	GK3P	GPAM	GPAT2	LPIN1	LPIN2	LPIN3	MOGAT1	MOGAT2	MOGAT3
REACTOME_TRIGLYCERIDE_CATABOLISM	https://www.gsea-msigdb.org/gsea/msigdb/cards/REACTOME_TRIGLYCERIDE_CATABOLISM.html	ABHD5	CAV1	FABP1	FABP12	FABP2	FABP3	FABP4	FABP5	FABP6	FABP7	FABP9	GPD2	LIPE	MGLL	PLIN1	PLIN3	PNPLA4	PNPLA5	PPP1CA	PPP1CB	PPP1CC	PRKACA	PRKACB	PRKACG
REACTOME_TRIGLYCERIDE_METABOLISM	https://www.gsea-msigdb.org/gsea/msigdb/cards/REACTOME_TRIGLYCERIDE_METABOLISM.html	ABHD5	AGMO	CAV1	DGAT1	DGAT2	FABP1	FABP12	FABP2	FABP3	FABP4	FABP5	FABP6	FABP7	FABP9	GK	GK2	GK3P	GPAM	GPAT2	GPD2	LIPE	LPIN1	LPIN2	LPIN3	MGLL	MOGAT1	MOGAT2	MOGAT3	PLIN1	PLIN3	PNPLA4	PNPLA5	PPP1CA	PPP1CB	PPP1CC	PRKACA	PRKACB	PRKACG
REACTOME_TRYPTOPHAN_CATABOLISM	https://www.gsea-msigdb.org/gsea/msigdb/cards/REACTOME_TRYPTOPHAN_CATABOLISM.html	AADAT	ACMSD	AFMID	HAAO	IDO1	IDO2	KMO	KYAT1	KYAT3	KYNU	SLC36A4	SLC3A2	SLC7A5	TDO2
REACTOME_TYROSINE_CATABOLISM	https://www.gsea-msigdb.org/gsea/msigdb/cards/REACTOME_TYROSINE_CATABOLISM.html	FAH	GSTZ1	HGD	HPD	TAT
REACTOME_UNFOLDED_PROTEIN_RESPONSE_UPR	https://www.gsea-msigdb.org/gsea/msigdb/cards/REACTOME_UNFOLDED_PROTEIN_RESPONSE_UPR.html	ACADVL	ADD1	ARFGAP1	ASNS	ATF3	ATF4	ATF6	ATP6V0D1	CALR	CCL2	CEBPB	CEBPG	CREB3	CREB3L1	CREB3L2	CREB3L3	CREB3L4	CREBRF	CTDSP2	CUL7	CXCL8	CXXC1	DCP2	DCSTAMP	DCTN1	DDIT3	DDX11	DIS3	DNAJB11	DNAJB9	DNAJC3	EDEM1	EIF2AK3	EIF2S1	EIF2S2	EIF2S3	ERN1	EXOSC1	EXOSC2	EXOSC3	EXOSC4	EXOSC5	EXOSC6	EXOSC7	EXOSC8	EXOSC9	EXTL1	EXTL2
REACTOME_UREA_CYCLE	https://www.gsea-msigdb.org/gsea/msigdb/cards/REACTOME_UREA_CYCLE.html	ARG1	ARG2	ASL	ASS1	CPS1	NAGS	NMRAL1	OTC	SLC25A15	SLC25A2
REACTOME_VITAMIN_B1_THIAMIN_METABOLISM	https://www.gsea-msigdb.org/gsea/msigdb/cards/REACTOME_VITAMIN_B1_THIAMIN_METABOLISM.html	SLC19A2	SLC19A3	SLC25A19	THTPA	TPK1
REACTOME_VITAMIN_B2_RIBOFLAVIN_METABOLISM	https://www.gsea-msigdb.org/gsea/msigdb/cards/REACTOME_VITAMIN_B2_RIBOFLAVIN_METABOLISM.html	ACP5	ENPP1	FLAD1	RFK	SLC52A1	SLC52A2	SLC52A3
REACTOME_VITAMIN_B5_PANTOTHENATE_METABOLISM	https://www.gsea-msigdb.org/gsea/msigdb/cards/REACTOME_VITAMIN_B5_PANTOTHENATE_METABOLISM.html	AASDHPPT	COASY	ENPP1	ENPP2	ENPP3	FASN	PANK1	PANK2	PANK3	PANK4	PDZD11	PPCDC	PPCS	SLC25A16	SLC5A6	VNN1	VNN2
REACTOME_VITAMIN_C_ASCORBATE_METABOLISM	https://www.gsea-msigdb.org/gsea/msigdb/cards/REACTOME_VITAMIN_C_ASCORBATE_METABOLISM.html	CYB5A	CYB5R3	GSTO1	GSTO2	SLC23A1	SLC23A2	SLC2A1	SLC2A3
REACTOME_VITAMIN_D_CALCIFEROL_METABOLISM	https://www.gsea-msigdb.org/gsea/msigdb/cards/REACTOME_VITAMIN_D_CALCIFEROL_METABOLISM.html	CUBN	CYP24A1	CYP27B1	CYP2R1	GC	LGMN	LRP2	PIAS4	SUMO2	UBE2I	VDR
REACTOME_VITAMINS	https://www.gsea-msigdb.org/gsea/msigdb/cards/REACTOME_VITAMINS.html	CYP24A1	CYP26A1	CYP26B1	CYP26C1	CYP27B1	CYP2R1
REACTOME_VLDLR_INTERNALISATION_AND_DEGRADATION	https://www.gsea-msigdb.org/gsea/msigdb/cards/REACTOME_VLDLR_INTERNALISATION_AND_DEGRADATION.html	AP2A1	AP2A2	AP2B1	AP2M1	AP2S1	CLTA	CLTC	MYLIP	NR1H2	NR1H3	PCSK9	VLDLR
REACTOME_WAX_AND_PLASMALOGEN_BIOSYNTHESIS	https://www.gsea-msigdb.org/gsea/msigdb/cards/REACTOME_WAX_AND_PLASMALOGEN_BIOSYNTHESIS.html	AGPS	AWAT1	AWAT2	DHRS7B	FAR1	FAR2	GNPAT
REACTOME_XENOBIOTICS	https://www.gsea-msigdb.org/gsea/msigdb/cards/REACTOME_XENOBIOTICS.html	AHR	AHRR	ARNT	ARNT2	CYP1A1	CYP1A2	CYP2A13	CYP2A6	CYP2A7	CYP2B6	CYP2C18	CYP2C19	CYP2C8	CYP2C9	CYP2D6	CYP2E1	CYP2F1	CYP2J2	CYP2S1	CYP2W1	CYP3A4	CYP3A43	CYP3A5	CYP3A7
[truncated: 1,382 more columns]

## Sheet: geneset_Metastasis
BIOCARTA_AGR_PATHWAY	https://www.gsea-msigdb.org/gsea/msigdb/cards/BIOCARTA_AGR_PATHWAY.html	ACTA1	AGRN	ARHGEF6	CDC42	CHRM1	CHRNA1	CTTN	DAG1	DMD	DVL1	EGFR	GIT2	ITGB1	JUN	LAMA2	LAMA3	LAMA4	MAPK1	MAPK3	MAPK8	MUSK	NRG1	NRG2	NRG3	PAK1	PAK2	PAK3	PAK4	PAK5	RAC1	RAPSN	SP1	UTRN
BIOCARTA_BARRESTIN_PATHWAY	https://www.gsea-msigdb.org/gsea/msigdb/cards/BIOCARTA_BARRESTIN_PATHWAY.html	ADCY1	AP2A1	AP2M1	ARRB1	DNM1	GNAS	GRK2	KCNA1	KCNA2	KCNA3	PLCB1	PPARA
BIOCARTA_CACAM_PATHWAY	https://www.gsea-msigdb.org/gsea/msigdb/cards/BIOCARTA_CACAM_PATHWAY.html	CALM1	CALM2	CALM3	CAMK1	CAMK1G	CAMK4	CAMKK1	CAMKK2	CREB1
BIOCARTA_CARM1_PATHWAY	https://www.gsea-msigdb.org/gsea/msigdb/cards/BIOCARTA_CARM1_PATHWAY.html	CARM1	CREB1	CREBBP	EP300	PRKACB	PRKACG	PRKAR1A	PRKAR1B	PRKAR2A	PRKAR2B	RARA	RXRA
BIOCARTA_CELL2CELL_PATHWAY	https://www.gsea-msigdb.org/gsea/msigdb/cards/BIOCARTA_CELL2CELL_PATHWAY.html	ACTN1	ACTN2	ACTN3	BCAR1	CSK	CTNNA1	CTNNA2	CTNNA3	CTNNB1	LRRTM2	PECAM1	VCL
BIOCARTA_CLASSIC_PATHWAY	https://www.gsea-msigdb.org/gsea/msigdb/cards/BIOCARTA_CLASSIC_PATHWAY.html	C1QA	C1QB	C1QC	C1R	C1S	C2	C3	C4A	C4B	C4B_2	C5	C6	C7	C8A	C9
BIOCARTA_D4GDI_PATHWAY	https://www.gsea-msigdb.org/gsea/msigdb/cards/BIOCARTA_D4GDI_PATHWAY.html	APAF1	ARHGAP5	ARHGDIB	CASP1	CASP10	CASP3	CASP8	CASP9	GZMB	JUN	PARP1	PRF1
BIOCARTA_EDG1_PATHWAY	https://www.gsea-msigdb.org/gsea/msigdb/cards/BIOCARTA_EDG1_PATHWAY.html	ADCY1	AKT1	ASAH1	ITGAV	ITGB3	MAPK1	MAPK3	PDGFA	PDGFRA	PIK3CA	PIK3CG	PIK3R1	PLCB1	PRKCA	PRKCB	RAC1	RHOA	S1PR1	SMPD1	SMPD2	SPHK1	SPHKAP
BIOCARTA_EGF_PATHWAY	https://www.gsea-msigdb.org/gsea/msigdb/cards/BIOCARTA_EGF_PATHWAY.html	CSNK2A1	EGF	EGFR	ELK1	FOS	GRB2	HRAS	JAK1	JUN	MAP2K1	MAP2K4	MAP3K1	MAPK3	MAPK8	PIK3CA	PIK3R1	PLCG1	PRKCA	PRKCB	RAF1	RASA1	SHC1	SOS1	SRF	STAT1	STAT3	STAT5A
BIOCARTA_EPHA4_PATHWAY	https://www.gsea-msigdb.org/gsea/msigdb/cards/BIOCARTA_EPHA4_PATHWAY.html	ACTA1	EPHA4	EPHB1	FYN	ITGB1	LYN	RAP1B	SELP
BIOCARTA_FLUMAZENIL_PATHWAY	https://www.gsea-msigdb.org/gsea/msigdb/cards/BIOCARTA_FLUMAZENIL_PATHWAY.html	GABRA1	GABRA2	GABRA3	GABRA4	GABRA5	GABRA6	GPX1	PRKCE	SOD1
BIOCARTA_FOSB_PATHWAY	https://www.gsea-msigdb.org/gsea/msigdb/cards/BIOCARTA_FOSB_PATHWAY.html	CDK5	FOSB	GRIA2	JUND	PPP1R1B
BIOCARTA_FREE_PATHWAY	https://www.gsea-msigdb.org/gsea/msigdb/cards/BIOCARTA_FREE_PATHWAY.html	CXCL8	GPX1	GSR	GSS	NFKB1	NOX1	RELA	SOD1	TNF	XDH
BIOCARTA_GATA3_PATHWAY	https://www.gsea-msigdb.org/gsea/msigdb/cards/BIOCARTA_GATA3_PATHWAY.html	GATA3	IL13	IL4	IL5	MAP2K3	MAPK14	NFATC1	NFATC2	PRKACB	PRKACG	PRKAR1A	PRKAR1B	PRKAR2A	PRKAR2B
BIOCARTA_GHRELIN_PATHWAY	https://www.gsea-msigdb.org/gsea/msigdb/cards/BIOCARTA_GHRELIN_PATHWAY.html	GH1	GHRH	GHRL	IGF1	IGFALS	IGFBP1	IGFBP2	IGFBP3	IGFBP4	IGFBP5	IGFBP6	RAPGEF5	SST
BIOCARTA_HSP27_PATHWAY	https://www.gsea-msigdb.org/gsea/msigdb/cards/BIOCARTA_HSP27_PATHWAY.html	ACTA1	APAF1	BCL2	CASP3	CASP9	DAXX	FAS	FASLG	HSPB1	HSPB2	IL1A	MAPKAPK2	MAPKAPK3	TNF
BIOCARTA_IL5_PATHWAY	https://www.gsea-msigdb.org/gsea/msigdb/cards/BIOCARTA_IL5_PATHWAY.html	CCL11	CCR3	CD4	HLA-DRA	HLA-DRB1	HLA-DRB3	HLA-DRB4	HLA-DRB5	IL1B	IL4	IL5	IL5RA	IL6
BIOCARTA_INTEGRIN_PATHWAY	https://www.gsea-msigdb.org/gsea/msigdb/cards/BIOCARTA_INTEGRIN_PATHWAY.html	ACTA1	ACTN1	ACTN2	ACTN3	BCAR1	BCR	CAPN1	CAPNS1	CAPNS2	CAV1	CRKL	CSK	FYN	GRB2	HRAS	ITGB1	JUN	MAP2K1	MAP2K2	MAPK1	MAPK3	MAPK8	PPP1R12B	RAF1	RAP1A	RAPGEF1	RHOA	ROCK1	SHC1	SOS1	TLN1	TNS1	VCL	ZYX
BIOCARTA_MEF2D_PATHWAY	https://www.gsea-msigdb.org/gsea/msigdb/cards/BIOCARTA_MEF2D_PATHWAY.html	CABIN1	CALM1	CALM2	CALM3	CAPN2	CAPNS1	CAPNS2	EP300	HDAC1	HDAC2	MEF2D	NFATC1	NFATC2	PPP3CA	PPP3CB	PPP3CC	PRKCA	PRKCB
BIOCARTA_MET_PATHWAY	https://www.gsea-msigdb.org/gsea/msigdb/cards/BIOCARTA_MET_PATHWAY.html	ACTA1	CRK	CRKL	DOCK1	ELK1	FOS	GAB1	GRB2	HGF	HRAS	ITGB1	JUN	MAP2K1	MAP2K2	MAP4K1	MAPK1	MAPK3	MAPK8	MET	PAK1	PIK3CA	PIK3CG	PIK3R1	PTEN	PTK2B	PTPN11	RAF1	RAP1A	RAP1B	RAPGEF1	RASA1	SOS1	STAT3
BIOCARTA_MTA3_PATHWAY	https://www.gsea-msigdb.org/gsea/msigdb/cards/BIOCARTA_MTA3_PATHWAY.html	ALDOA	CDH1	CTSD	ESR1	GAPDH	GREB1	HDAC1	HSPB1	HSPB2	MBD3	MTA1	MTA3	PDZK1	SNAI1	SNAI2	TUBA1A	TUBA3C	TUBA4A
BIOCARTA_MTOR_PATHWAY	https://www.gsea-msigdb.org/gsea/msigdb/cards/BIOCARTA_MTOR_PATHWAY.html	AKT1	EIF3A	EIF4A1	EIF4A2	EIF4E	EIF4EBP1	EIF4G1	EIF4G2	EIF4G3	MKNK1	MTOR	PDK2	PDPK1	PIK3CA	PIK3R1	PPP2CA	PTEN	RHEB	RPS6KB1	SHLD2P3	TSC1	TSC2
BIOCARTA_MYOSIN_PATHWAY	https://www.gsea-msigdb.org/gsea/msigdb/cards/BIOCARTA_MYOSIN_PATHWAY.html	ARHGAP5	ARHGEF1	GNA12	GNA13	GNAQ	PKN1	PLCB1	PPP1R12B	PRKCA	PRKCB	ROCK1
BIOCARTA_NDKDYNAMIN_PATHWAY	https://www.gsea-msigdb.org/gsea/msigdb/cards/BIOCARTA_NDKDYNAMIN_PATHWAY.html	AP2A1	AP2M1	CALM1	CALM2	CALM3	DNM1	EPN1	EPS15	NME1	NME1-NME2	NME2	PICALM	PPP3CA	PPP3CB	PPP3CC	SYNJ1	SYNJ2
BIOCARTA_P38MAPK_PATHWAY	https://www.gsea-msigdb.org/gsea/msigdb/cards/BIOCARTA_P38MAPK_PATHWAY.html	ATF2	CDC42	CREB1	DAXX	DDIT3	ELK1	GRB2	HMGN1	HRAS	HSPB1	HSPB2	MAP2K4	MAP2K6	MAP3K1	MAP3K5	MAP3K7	MAP3K9	MAPK14	MAPKAPK2	MAPKAPK5	MAX	MKNK1	MYC	PLA2G4A	RAC1	RAPGEF2	RIPK1	RPS6KA5	SHC1	STAT1	TGFB1	TGFB2	TGFB3	TGFBR1	TRADD	TRAF2
BIOCARTA_PAR1_PATHWAY	https://www.gsea-msigdb.org/gsea/msigdb/cards/BIOCARTA_PAR1_PATHWAY.html	ADCY1	ARHGEF1	F2	F2R	F2RL3	GNA12	GNA13	GNAQ	MAP3K7	PIK3CA	PIK3CG	PIK3R1	PLCB1	PPP1R12B	PRKCA	PRKCB	PTK2B	RHOA	ROCK1
BIOCARTA_PLCE_PATHWAY	https://www.gsea-msigdb.org/gsea/msigdb/cards/BIOCARTA_PLCE_PATHWAY.html	ADCY1	ADRB2	PLCE1	PRKACB	PRKACG	PRKAR1A	PRKAR1B	PRKAR2A	PRKAR2B	PTGER1	RAP2B
BIOCARTA_PYK2_PATHWAY	https://www.gsea-msigdb.org/gsea/msigdb/cards/BIOCARTA_PYK2_PATHWAY.html	BCAR1	CALM1	CALM2	CALM3	CRKL	GNAQ	GRB2	HRAS	JUN	MAP2K1	MAP2K2	MAP2K3	MAP2K4	MAP3K1	MAPK1	MAPK14	MAPK3	MAPK8	PAK1	PLCG1	PRKCA	PRKCB	PTK2B	RAC1	RAF1	SHC1	SOS1
BIOCARTA_RAB_PATHWAY	https://www.gsea-msigdb.org/gsea/msigdb/cards/BIOCARTA_RAB_PATHWAY.html	ACTA1	RAB11A	RAB1A	RAB27A	RAB2A	RAB3A	RAB4A	RAB5A	RAB6A	RAB6C	RAB7A	RAB8A	RAB9A
BIOCARTA_RAC1_PATHWAY	https://www.gsea-msigdb.org/gsea/msigdb/cards/BIOCARTA_RAC1_PATHWAY.html	ARFIP2	CDK5	CDK5R1	CHN1	LIMK1	MAP3K1	MYL2	NCF2	PAK1	PDGFRA	PIK3CA	PIK3CG	PIK3R1	PLD1	PPP1R12B	RAC1	RALBP1	RPS6KB1	TRIO	VAV1	WASF1
BIOCARTA_REELIN_PATHWAY	https://www.gsea-msigdb.org/gsea/msigdb/cards/BIOCARTA_REELIN_PATHWAY.html	CDK5	CDK5R1	DAB1	FYN	LRP8	RELN	VLDLR
BIOCARTA_S1P_PATHWAY	https://www.gsea-msigdb.org/gsea/msigdb/cards/BIOCARTA_S1P_PATHWAY.html	HMGCS1	LDLR	LIMA1	MBTPS1	MBTPS2	SCAP	SREBF1	SREBF2
BIOCARTA_SHH_PATHWAY	https://www.gsea-msigdb.org/gsea/msigdb/cards/BIOCARTA_SHH_PATHWAY.html	DYRK1A	DYRK1B	GLI1	GLI2	GLI3	GSK3B	PRKACB	PRKACG	PRKAR1A	PRKAR1B	PRKAR2A	PRKAR2B	PTCH1	SHH	SMO	SUFU
BIOCARTA_SPPA_PATHWAY	https://www.gsea-msigdb.org/gsea/msigdb/cards/BIOCARTA_SPPA_PATHWAY.html	F2	F2R	F2RL3	HRAS	ITGB1	MAP2K1	MAPK1	MAPK3	PLA2G4A	PLCB1	PRKCA	PRKCB	PTGS1	RAF1	SYK	TBXAS1
BIOCARTA_SUMO_PATHWAY	https://www.gsea-msigdb.org/gsea/msigdb/cards/BIOCARTA_SUMO_PATHWAY.html	SAE1	SUMO1	SUMO2	SUMO3	UBA2	UBE2I
BIOCARTA_TRKA_PATHWAY	https://www.gsea-msigdb.org/gsea/msigdb/cards/BIOCARTA_TRKA_PATHWAY.html	AKT1	DPM2	GRB2	HRAS	KLK2	NGF	NTRK1	PIK3CA	PIK3R1	PLCG1	PRKCA	PRKCB	SHC1	SOS1
BIOCARTA_WNT_PATHWAY	https://www.gsea-msigdb.org/gsea/msigdb/cards/BIOCARTA_WNT_PATHWAY.html	APC	AXIN1	BTRC	CCND1	CREBBP	CSNK2A1	CTBP1	CTNNB1	DVL1	FRAT1	FZD1	GSK3B	HDAC1	HNF1A	MAP3K7	MYC	NLK	PPARD	PPP2CA	SMAD4	TAB1	TLE1	WIF1	WNT1
KEGG_ACUTE_MYELOID_LEUKEMIA	https://www.gsea-msigdb.org/gsea/msigdb/cards/KEGG_ACUTE_MYELOID_LEUKEMIA.html	AKT1	AKT2	AKT3	ARAF	BAD	BRAF	CCNA1	CCND1	CEBPA	CHUK	EIF4EBP1	FLT3	GRB2	HRAS	IKBKB	IKBKG	JUP	KIT	KRAS	LEF1	MAP2K1	MAP2K2	MAPK1	MAPK3	MTOR	MYC	NFKB1	NRAS	PIK3CA	PIK3CB	PIK3CD	PIK3CG	PIK3R1	PIK3R2	PIK3R3	PIK3R5	PIM1	PIM2	PML	PPARD	RAF1	RARA	RELA	RPS6KB1	RPS6KB2	RUNX1	RUNX1T1	SOS1
KEGG_ADHERENS_JUNCTION	https://www.gsea-msigdb.org/gsea/msigdb/cards/KEGG_ADHERENS_JUNCTION.html	ACP1	ACTB	ACTG1	ACTN1	ACTN2	ACTN3	ACTN4	AFDN	BAIAP2	CDC42	CDH1	CREBBP	CSNK2A1	CSNK2A2	CSNK2B	CTNNA1	CTNNA2	CTNNA3	CTNNB1	CTNND1	EGFR	EP300	ERBB2	FARP2	FER	FGFR1	FYN	IGF1R	INSR	IQGAP1	LEF1	LMO7	MAP3K7	MAPK1	MAPK3	MET	NECTIN1	NECTIN2	NECTIN3	NECTIN4	NLK	PARD3	PTPN1	PTPN6	PTPRB	PTPRF	PTPRJ	PTPRM
KEGG_BASAL_CELL_CARCINOMA	https://www.gsea-msigdb.org/gsea/msigdb/cards/KEGG_BASAL_CELL_CARCINOMA.html	APC	APC2	AXIN1	AXIN2	BMP2	BMP4	CTNNB1	DVL1	DVL2	DVL3	FZD1	FZD10	FZD2	FZD3	FZD4	FZD5	FZD6	FZD7	FZD8	FZD9	GLI1	GLI2	GLI3	GSK3B	HHIP	LEF1	PTCH1	PTCH2	SHH	SMO	STK36	SUFU	TCF7	TCF7L1	TCF7L2	TP53	WNT1	WNT10A	WNT10B	WNT11	WNT16	WNT2	WNT2B	WNT3	WNT3A	WNT4	WNT5A	WNT5B
KEGG_LEUKOCYTE_TRANSENDOTHELIAL_MIGRATION	https://www.gsea-msigdb.org/gsea/msigdb/cards/KEGG_LEUKOCYTE_TRANSENDOTHELIAL_MIGRATION.html	ACTB	ACTG1	ACTN1	ACTN2	ACTN3	ACTN4	AFDN	ARHGAP35	ARHGAP5	BCAR1	CD99	CDC42	CDH5	CLDN1	CLDN10	CLDN11	CLDN14	CLDN15	CLDN16	CLDN17	CLDN18	CLDN19	CLDN2	CLDN20	CLDN22	CLDN23	CLDN3	CLDN4	CLDN5	CLDN6	CLDN7	CLDN8	CLDN9	CTNNA1	CTNNA2	CTNNA3	CTNNB1	CTNND1	CXCL12	CXCR4	CYBA	CYBB	ESAM	EZR	F11R	GNAI1	GNAI2	GNAI3
KEGG_MAPK_SIGNALING_PATHWAY	https://www.gsea-msigdb.org/gsea/msigdb/cards/KEGG_MAPK_SIGNALING_PATHWAY.html	AKT1	AKT2	AKT3	ARRB1	ARRB2	ATF2	ATF4	BDNF	BRAF	CACNA1A	CACNA1B	CACNA1C	CACNA1D	CACNA1E	CACNA1F	CACNA1G	CACNA1H	CACNA1I	CACNA1S	CACNA2D1	CACNA2D2	CACNA2D3	CACNA2D4	CACNB1	CACNB2	CACNB3	CACNB4	CACNG1	CACNG2	CACNG3	CACNG4	CACNG5	CACNG6	CACNG7	CACNG8	CASP3	CD14	CDC25B	CDC42	CHP1	CHP2	CHUK	CRK	CRKL	DAXX	DDIT3	DUSP1	DUSP10
KEGG_PATHWAYS_IN_CANCER	https://www.gsea-msigdb.org/gsea/msigdb/cards/KEGG_PATHWAYS_IN_CANCER.html	ABL1	AKT1	AKT2	AKT3	APC	APC2	APPL1	AR	ARAF	ARNT	ARNT2	AXIN1	AXIN2	BAD	BAX	BCL2	BCL2L1	BCR	BID	BIRC2	BIRC3	BIRC5	BMP2	BMP4	BRAF	BRCA2	CASP3	CASP8	CASP9	CBL	CBLB	CBLC	CCDC6	CCNA1	CCND1	CCNE1	CCNE2	CDC42	CDH1	CDK2	CDK4	CDK6	CDKN1A	CDKN1B	CDKN2A	CDKN2B	CEBPA	CHUK
KEGG_PRIMARY_IMMUNODEFICIENCY	https://www.gsea-msigdb.org/gsea/msigdb/cards/KEGG_PRIMARY_IMMUNODEFICIENCY.html	ADA	AICDA	AIRE	BLNK	BTK	CD19	CD3D	CD3E	CD4	CD40	CD40LG	CD79A	CD8A	CD8B	CIITA	DCLRE1C	ICOS	IGLL1	IKBKG	IL2RG	IL7R	JAK3	LCK	PTPRC	RAG1	RAG2	RFX5	RFXANK	RFXAP	TAP1	TAP2	TNFRSF13B	TNFRSF13C	UNG	ZAP70
KEGG_PROTEIN_EXPORT	https://www.gsea-msigdb.org/gsea/msigdb/cards/KEGG_PROTEIN_EXPORT.html	HSPA5	IMMP1L	IMMP2L	OXA1L	SEC11A	SEC11C	SEC61A1	SEC61A2	SEC61B	SEC61G	SEC62	SEC63	SPCS1	SPCS2	SPCS3	SRP14	SRP19	SRP54	SRP68	SRP72	SRP9	SRP9P1	SRPRA	SRPRB
KEGG_REGULATION_OF_ACTIN_CYTOSKELETON	https://www.gsea-msigdb.org/gsea/msigdb/cards/KEGG_REGULATION_OF_ACTIN_CYTOSKELETON.html	ABI2	ACTB	ACTG1	ACTN1	ACTN2	ACTN3	ACTN4	APC	APC2	ARAF	ARHGAP35	ARHGEF1	ARHGEF12	ARHGEF4	ARHGEF6	ARHGEF7	ARPC1A	ARPC1B	ARPC2	ARPC3	ARPC4	ARPC5	ARPC5L	BAIAP2	BCAR1	BDKRB1	BDKRB2	BRAF	BRK1	CD14	CDC42	CFL1	CFL2	CHRM1	CHRM2	CHRM3	CHRM4	CHRM5	CRK	CRKL	CSK	CYFIP1	CYFIP2	DIAPH1	DIAPH2	DIAPH3	DOCK1	EGF
KEGG_SMALL_CELL_LUNG_CANCER	https://www.gsea-msigdb.org/gsea/msigdb/cards/KEGG_SMALL_CELL_LUNG_CANCER.html	AKT1	AKT2	AKT3	APAF1	BCL2	BCL2L1	BIRC2	BIRC3	CASP9	CCND1	CCNE1	CCNE2	CDK2	CDK4	CDK6	CDKN1B	CDKN2B	CHUK	CKS1B	COL4A1	COL4A2	COL4A4	COL4A6	CYCS	E2F1	E2F2	E2F3	FHIT	FN1	IKBKB	IKBKG	ITGA2	ITGA2B	ITGA3	ITGA6	ITGAV	ITGB1	LAMA1	LAMA2	LAMA3	LAMA4	LAMA5	LAMB1	LAMB2	LAMB3	LAMB4	LAMC1	LAMC2
KEGG_SNARE_INTERACTIONS_IN_VESICULAR_TRANSPORT	https://www.gsea-msigdb.org/gsea/msigdb/cards/KEGG_SNARE_INTERACTIONS_IN_VESICULAR_TRANSPORT.html	BET1	BET1L	BNIP1	GOSR1	GOSR2	SEC22B	SNAP23	SNAP25	SNAP29	SNAP47	STX10	STX11	STX12	STX16	STX17	STX18	STX19	STX1A	STX1B	STX2	STX3	STX4	STX5	STX6	STX7	STX8	TSNARE1	USE1	VAMP1	VAMP2	VAMP3	VAMP4	VAMP5	VAMP7	VAMP8	VTI1A	VTI1B	YKT6
KEGG_TGF_BETA_SIGNALING_PATHWAY	https://www.gsea-msigdb.org/gsea/msigdb/cards/KEGG_TGF_BETA_SIGNALING_PATHWAY.html	ACVR1	ACVR1C	ACVR2A	ACVR2B	ACVRL1	AMH	AMHR2	BMP2	BMP4	BMP5	BMP6	BMP7	BMP8A	BMP8B	BMPR1A	BMPR1B	BMPR2	CDKN2B	CHRD	COMP	CREBBP	CUL1	DCN	E2F4	E2F5	EP300	FST	GDF5	GDF6	GDF7	ID1	ID2	ID3	ID4	IFNG	INHBA	INHBB	INHBC	INHBE	LEFTY1	LEFTY2	LTBP1	MAPK1	MAPK3	MYC	NODAL	NOG	PITX2
KEGG_THYROID_CANCER	https://www.gsea-msigdb.org/gsea/msigdb/cards/KEGG_THYROID_CANCER.html	BRAF	CCDC6	CCND1	CDH1	CTNNB1	HRAS	KRAS	LEF1	MAP2K1	MAP2K2	MAPK1	MAPK3	MYC	NCOA4	NRAS	NTRK1	PAX8	PPARG	RET	RXRA	RXRB	RXRG	TCF7	TCF7L1	TCF7L2	TFG	TP53	TPM3	TPR
KEGG_VEGF_SIGNALING_PATHWAY	https://www.gsea-msigdb.org/gsea/msigdb/cards/KEGG_VEGF_SIGNALING_PATHWAY.html	AKT1	AKT2	AKT3	BAD	CASP9	CDC42	CHP1	CHP2	HRAS	HSPB1	JMJD7-PLA2G4B	KDR	KRAS	MAP2K1	MAP2K2	MAPK1	MAPK11	MAPK12	MAPK13	MAPK14	MAPK3	MAPKAPK2	MAPKAPK3	NFAT5	NFATC1	NFATC2	NFATC3	NFATC4	NOS3	NRAS	PIK3CA	PIK3CB	PIK3CD	PIK3CG	PIK3R1	PIK3R2	PIK3R3	PIK3R5	PLA2G10	PLA2G12A	PLA2G12B	PLA2G1B	PLA2G2A	PLA2G2C	PLA2G2D	PLA2G2E	PLA2G2F	PLA2G3
PID_A6B1_A6B4_INTEGRIN_PATHWAY	https://www.gsea-msigdb.org/gsea/msigdb/cards/PID_A6B1_A6B4_INTEGRIN_PATHWAY.html	AKT1	CASP7	CD9	CDH1	COL17A1	EGF	EGFR	ERBB2	ERBB3	GRB2	HRAS	IL1A	ITGA6	ITGB1	ITGB4	LAMA1	LAMA2	LAMA3	LAMA4	LAMA5	LAMB1	LAMB2	LAMB3	LAMC1	LAMC2	LAMC3	MET	MST1	MST1R	PIK3CA	PIK3R1	PMP22	PRKCA	RAC1	RPS6KB1	RXRA	RXRB	RXRG	SFN	SHC1	YWHAB	YWHAE	YWHAG	YWHAH	YWHAQ	YWHAZ
PID_AJDISS_2PATHWAY	https://www.gsea-msigdb.org/gsea/msigdb/cards/PID_AJDISS_2PATHWAY.html	ABL1	ADAM10	ARF6	BDNF	CABLES1	CASP3	CBLL1	CDC42	CDH1	CDH2	CREBBP	CTNNA1	CTNNB1	CTNND1	DNM2	DSP	EGF	EGFR	FYN	GDNF	GFRA1	GNA12	GNA13	HGS	HRAS	IGF1R	IGF2	IQGAP1	JUP	MEP1B	MET	MMP3	MMP7	NME1	NTRK2	PTPN1	PTPN6	RAB5A	RAB7A	RAC1	RET	RIN2	ROBO1	SLIT1	SNX1	SRC	TIAM1	ZBTB33
PID_ALK1_PATHWAY	https://www.gsea-msigdb.org/gsea/msigdb/cards/PID_ALK1_PATHWAY.html	ACVR1	ACVR2A	ACVR2B	ACVRL1	ARRB2	BMPR2	CAV1	CSNK2B	ENG	FKBP1A	GDF2	ID1	INHBA	MAPK1	MAPK3	PPP1CA	SMAD1	SMAD4	SMAD5	SMAD7	SMAD9	TGFB1	TGFB3	TGFBR1	TGFBR2	TLX2
PID_ALK2_PATHWAY	https://www.gsea-msigdb.org/gsea/msigdb/cards/PID_ALK2_PATHWAY.html	ACVR1	AMH	AMHR2	BMP7	BMPR2	FKBP1A	SMAD1	SMAD4	SMAD5	SMAD9	TLX2
PID_AMB2_NEUTROPHILS_PATHWAY	https://www.gsea-msigdb.org/gsea/msigdb/cards/PID_AMB2_NEUTROPHILS_PATHWAY.html	AGER	AKT1	APOB	BLK	CCN2	FGR	FYN	HCK	HMGB1	ICAM1	IL6	ITGAM	ITGB2	JAM2	JAM3	LCK	LPA	LRP1	LYN	MMP2	MMP9	MST1	MST1R	MYH2	NFKB1	PLAT	PLAU	PLAUR	PLG	PRKCZ	RAP1A	RAP1B	RHOA	ROCK1	SELP	SELPLG	SRC	THY1	TLN1	TNF	YES1
PID_ANGIOPOIETIN_RECEPTOR_PATHWAY	https://www.gsea-msigdb.org/gsea/msigdb/cards/PID_ANGIOPOIETIN_RECEPTOR_PATHWAY.html	AGTR1	AKT1	ANGPT1	ANGPT2	ANGPT4	BMX	CDKN1A	CRK	DOK2	ELF1	ELF2	ELK1	ETS1	F2	FES	FGF2	FN1	FOXO1	FYN	GRB14	GRB2	GRB7	ITGA5	ITGB1	MAPK1	MAPK14	MAPK3	MAPK8	MMP2	NCK1	NFKB1	NOS3	PAK1	PIK3CA	PIK3R1	PLD2	PLG	PTK2	PTPN11	PXN	RAC1	RASA1	RELA	RPS6KB1	SHC1	STAT5A	STAT5B	TEK
PID_ARF_3PATHWAY	https://www.gsea-msigdb.org/gsea/msigdb/cards/PID_ARF_3PATHWAY.html	AP2A1	AP2M1	ARF1	ARFGAP1	ARFIP2	ASAP1	CD4	CLTA	CLTB	COPA	CYTH2	GBF1	GGA3	GOSR2	KDELR1	PIP5K1A	PLD2	RAC1	USO1
PID_ARF6_DOWNSTREAM_PATHWAY	https://www.gsea-msigdb.org/gsea/msigdb/cards/PID_ARF6_DOWNSTREAM_PATHWAY.html	ARF1	ARF6	KALRN	MAPK1	MAPK3	NME1	PIP5K1A	PLAUR	PLD1	PLD2	RAB11A	RAB11FIP3	RAC1	RHOA	TIAM1
PID_ARF6_PATHWAY	https://www.gsea-msigdb.org/gsea/msigdb/cards/PID_ARF6_PATHWAY.html	ACAP1	ACAP2	ADAP1	ADRB2	AGTR1	ARAP2	ARF6	ARRB1	ARRB2	CYTH2	CYTH3	EFNA1	EGF	EGFR	EPHA2	FBXO8	GIT1	GNA11	GNA14	GNA15	GNAQ	GULP1	HGF	IPCEF1	IQSEC1	ITGA2B	ITGB3	KIF13B	LHCGR	MET	NCK1	PXN	SRC	TSHR	USP6
PID_ARF6_TRAFFICKING_PATHWAY	https://www.gsea-msigdb.org/gsea/msigdb/cards/PID_ARF6_TRAFFICKING_PATHWAY.html	ACAP1	ADRB2	AGTR1	ARF6	ASAP2	AVPR2	BIN1	CDH1	CLTC	CPE	CTNNA1	CTNNB1	CTNND1	DNM2	EDNRB	EXOC1	EXOC2	EXOC3	EXOC4	EXOC5	EXOC6	EXOC7	IL2RA	INS	ITGA1	ITGA10	ITGA11	ITGA2	ITGA3	ITGA4	ITGA5	ITGA6	ITGA7	ITGA8	ITGA9	ITGAV	ITGB1	KLC1	MAPK8IP3	NME1	PIP5K1C	PLD1	PLD2	RALA	SCAMP2	SLC2A4	SPAG9	TSHR
PID_AURORA_A_PATHWAY	https://www.gsea-msigdb.org/gsea/msigdb/cards/PID_AURORA_A_PATHWAY.html	AJUBA	AKT1	ARHGEF7	AURKA	AURKAIP1	AURKB	BIRC5	BRCA1	CDC25B	CENPA	CKAP5	CPEB1	DLGAP5	FZR1	GADD45A	GIT1	GSK3B	MDM2	NDEL1	NFKBIA	OAZ1	PAK1	PPP2R5D	PRKACA	RAN	RASA1	TACC1	TACC3	TDRD7	TP53	TPX2
PID_AVB3_INTEGRIN_PATHWAY	https://www.gsea-msigdb.org/gsea/msigdb/cards/PID_AVB3_INTEGRIN_PATHWAY.html	ADGRA2	AKT1	ANGPTL3	BCAR1	CASP8	CBL	CDKN1B	COL10A1	COL11A1	COL11A2	COL12A1	COL13A1	COL14A1	COL15A1	COL16A1	COL17A1	COL1A1	COL1A2	COL2A1	COL3A1	COL4A1	COL4A3	COL4A4	COL4A5	COL4A6	COL5A1	COL5A2	COL6A1	COL6A2	COL6A3	COL7A1	COL8A1	COL8A2	COL9A1	COL9A2	COL9A3	CSF1	CSF1R	EDIL3	F11R	FGF2	FN1	HSP90AA1	IGF1R	ILK	IRS1	ITGAV	ITGB3
PID_AVB3_OPN_PATHWAY	https://www.gsea-msigdb.org/gsea/msigdb/cards/PID_AVB3_OPN_PATHWAY.html	BCAR1	CD44	CDC42	CHUK	FOS	GSN	ILK	ITGAV	ITGB3	JUN	MAP3K1	MAP3K14	MAPK1	MAPK3	MAPK8	MMP2	MMP9	NFKB1	NFKBIA	PIK3CA	PIK3R1	PIP5K1A	PLAU	PTK2B	RAC1	RELA	RHOA	ROCK2	SPP1	SYK	VAV3
PID_BMP_PATHWAY	https://www.gsea-msigdb.org/gsea/msigdb/cards/PID_BMP_PATHWAY.html	AHSG	BAMBI	BMP2	BMP4	BMP6	BMP7	BMPR1A	BMPR1B	BMPR2	CER1	CHRD	CHRDL1	CTDSP1	CTDSP2	CTDSPL	FST	GREM1	GSK3B	HJV	MAP3K7	MAPK1	NOG	NUP214	PPM1A	PPP1CA	PPP1R15A	RGMA	RGMB	SKI	SMAD1	SMAD4	SMAD5	SMAD6	SMAD7	SMAD9	SMURF1	SMURF2	SOSTDC1	TAB1	TAB2	XIAP	ZFYVE16
PID_CDC42_PATHWAY	https://www.gsea-msigdb.org/gsea/msigdb/cards/PID_CDC42_PATHWAY.html	ACTR2	ACTR3	APC	ARHGDIA	ARHGEF6	ARHGEF7	ARPC1B	ARPC2	ARPC3	ARPC4	ARPC5	ATF2	BAIAP2	BCAR1	BRAF	CBL	CDC42	CDC42BPA	CDH1	CFL1	CTNNA1	CTNNB1	DIAPH3	DLG1	ENAH	EPS8	EXOC7	F2RL2	GSK3B	HES5	HRAS	IQGAP1	IQGAP3	JUN	LIMK1	LIMK2	MAP2K3	MAP2K4	MAP2K6	MAP2K7	MAP3K1	MAP3K11	MAPK1	MAPK14	MAPK3	MAPK8	MAPK9	MTOR
PID_CIRCADIAN_PATHWAY	https://www.gsea-msigdb.org/gsea/msigdb/cards/PID_CIRCADIAN_PATHWAY.html	ARNTL	ATR	BHLHE40	CHEK1	CLOCK	CRY1	CRY2	CSNK1E	2022-12-01	NONO	NPAS2	NR1D1	PER1	PER2	TIMELESS	WDR5
PID_CXCR3_PATHWAY	https://www.gsea-msigdb.org/gsea/msigdb/cards/PID_CXCR3_PATHWAY.html	AKT1	ARRB1	CCL11	CXCL10	CXCL11	CXCL13	CXCL9	CXCR3	DNM1	GNAI1	GNAI2	GNAI3	GNAO1	GNAZ	GNB1	GNG2	HRAS	ITGAL	ITGB2	KRAS	MAP2K1	MAP2K2	MAP2K3	MAP2K6	MAPK1	MAPK11	MAPK14	MAPK3	MAPKAP1	MLST8	MTOR	NRAS	PDPK1	PF4	PIK3CA	PIK3CB	PIK3CD	PIK3R1	PIK3R2	PIK3R3	RAF1	RICTOR	SRC
PID_CXCR4_PATHWAY	https://www.gsea-msigdb.org/gsea/msigdb/cards/PID_CXCR4_PATHWAY.html	AKT1	ARR3	ARRB2	BAD	BCAR1	BLK	CD247	CD3D	CD3E	CD3G	CD4	CDC42	CFL1	CRK	CSK	CXCL12	CXCR4	DNM1	FGR	FOXO1	FYN	GNA13	GNAI1	GNAI2	GNAI3	GNAO1	GNAZ	GNB1	GNG2	GRK2	GRK6	HCK	HGS	HLA-DRA	HLA-DRB1	ITCH	ITGA1	ITGA10	ITGA11	ITGA2	ITGA3	ITGA4	ITGA5	ITGA6	ITGA7	ITGA8	ITGA9	ITGAV
PID_DELTA_NP63_PATHWAY	https://www.gsea-msigdb.org/gsea/msigdb/cards/PID_DELTA_NP63_PATHWAY.html	ADA	ADRM1	ATM	AXL	BDKRB2	BRCA2	CCNB2	CDKN2A	CEBPD	COL5A1	DLX5	DLX6	FASN	FBXW7	FOSL2	GPX2	GSK3B	HBP1	HELLS	HES1	IGFBP3	IL1A	ITCH	ITGA3	KRT14	KRT5	MDM2	MRE11	NOTCH1	NRG1	PERP	POU2F2	PPP2R5A	RAB38	RACK1	RRAD	RUNX1	SEC14L2	SFN	STXBP4	TBXT	TCF7L1	TOP2A	TP63	VDR	WWP1	YAP1
PID_ECADHERIN_NASCENT_AJ_PATHWAY	https://www.gsea-msigdb.org/gsea/msigdb/cards/PID_ECADHERIN_NASCENT_AJ_PATHWAY.html	ABI1	AFDN	AKT1	AP1M1	ARF6	CCND1	CDC42	CDH1	CRK	CSNK2A1	CSNK2A2	CSNK2B	CTNNA1	CTNNB1	CTNND1	CTTN	CYFIP2	DLG1	ENAH	IQGAP1	ITGAE	ITGB7	JUP	KLHL20	NCKAP1	NME1	PIK3CA	PIK3R1	PIP5K1C	RAC1	RAP1A	RAP1B	RAPGEF1	RHOA	SRC	TIAM1	TJP1	VAV2	WASF2
PID_ECADHERIN_STABILIZATION_PATHWAY	https://www.gsea-msigdb.org/gsea/msigdb/cards/PID_ECADHERIN_STABILIZATION_PATHWAY.html	ABI1	ACTN1	AFDN	AQP3	AQP5	ARF6	CAMSAP3	CDH1	CTNNA1	CTNNB1	CTNND1	CYFIP2	DIAPH1	EFNA1	EGF	EGFR	ENAH	EPHA2	EXOC3	EXOC4	GIT1	HGF	IGF1R	KIFC3	LIMA1	LPP	MET	MGAT3	MYL2	MYO6	NCK1	NCKAP1	NECTIN2	PIP5K1C	PLEKHA7	RHOA	ROCK1	STX4	VASP	VCL	ZYX
PID_ENDOTHELIN_PATHWAY	https://www.gsea-msigdb.org/gsea/msigdb/cards/PID_ENDOTHELIN_PATHWAY.html	ADCY1	ADCY2	ADCY3	ADCY4	ADCY5	ADCY6	ADCY7	ADCY8	ADCY9	AKT1	BCAR1	CDC42	COL1A2	COL3A1	CRK	CYSLTR1	CYSLTR2	EDN1	EDN2	EDN3	EDNRA	EDNRB	FOS	GNA11	GNA12	GNA14	GNA15	GNAI1	GNAI2	GNAI3	GNAL	GNAO1	GNAQ	GNAZ	HRAS	JAK2	JUN	MAP2K1	MAP2K2	MAPK1	MAPK14	MAPK3	MAPK8	MMP1	PLA2G4A	PLCB1	PLCB2	PLCB3
PID_EPHA_FWDPATHWAY	https://www.gsea-msigdb.org/gsea/msigdb/cards/PID_EPHA_FWDPATHWAY.html	ARHGEF15	BLK	CBL	CDK5	CRK	CRKL	EFNA1	EFNA2	EFNA3	EFNA5	EPHA1	EPHA2	EPHA3	EPHA4	EPHA5	EPHA6	EPHA7	EPHA8	FGR	FYN	HCK	LCK	LYN	NGEF	PIK3CG	PIK3R5	PIK3R6	PLCG1	RHOA	ROCK1	SRC	VAV2	VAV3	YES1
PID_EPHA2_FWD_PATHWAY	https://www.gsea-msigdb.org/gsea/msigdb/cards/PID_EPHA2_FWD_PATHWAY.html	ACP1	ARHGAP35	BCAR1	CBL	EFNA1	EPHA2	GRB2	INPPL1	PAK1	PIK3CA	PIK3R1	PTK2	RAC1	RHOA	SHC1	SRC	TIAM1	VAV2	VAV3
PID_EPHB_FWD_PATHWAY	https://www.gsea-msigdb.org/gsea/msigdb/cards/PID_EPHB_FWD_PATHWAY.html	CDC42	CRK	DNM1	EFNA5	EFNB1	EFNB2	EFNB3	EPHB1	EPHB2	EPHB3	EPHB4	GRB2	GRB7	GRIA1	HRAS	ITSN1	KALRN	KRAS	MAP2K1	MAP4K4	MAPK1	MAPK3	NCK1	NRAS	PAK1	PIK3CA	PIK3R1	PTK2	PXN	RAC1	RAP1A	RAP1B	RASA1	ROCK1	RRAS	SHC1	SRC	SYNJ1	TF	WASL
PID_EPHRINB_REV_PATHWAY	https://www.gsea-msigdb.org/gsea/msigdb/cards/PID_EPHRINB_REV_PATHWAY.html	BLK	CXCR4	DNM1	EFNB1	EFNB2	EPHB1	EPHB2	EPHB4	FGA	FGB	FGG	FGR	FYN	HCK	ITGA2B	ITGB3	LCK	LYN	MAP2K4	MAP3K7	MAPK8	NCK2	PIK3CA	PIK3R1	PTPN13	RAC1	RGS3	SRC	TIAM1	YES1
PID_EPO_PATHWAY	https://www.gsea-msigdb.org/gsea/msigdb/cards/PID_EPO_PATHWAY.html	BCL2	BCL2L1	BTK	CBL	CRKL	EPO	EPOR	GAB1	GRB2	HRAS	IRS2	JAK2	LYN	MAPK14	MAPK8	NFKB1	PIK3R1	PLCG1	PLCG2	PTPN11	PTPN6	RAP1A	RAPGEF1	SH2B3	SHC1	SOCS3	SOS1	STAT1	STAT5A	STAT5B	TEC	TRPC6	VAV2
PID_ER_NONGENOMIC_PATHWAY	https://www.gsea-msigdb.org/gsea/msigdb/cards/PID_ER_NONGENOMIC_PATHWAY.html	AKT1	BCAR1	ESR1	ESR2	GNA11	GNA13	GNA14	GNA15	GNAI1	GNAI2	GNAI3	GNAL	GNAO1	GNAQ	GNAZ	GNB1	GNG2	GRB2	HBEGF	HRAS	IGF1R	KRAS	MAPK11	MMP2	MMP9	MSN	NOS3	NRAS	PELP1	PIK3CA	PIK3R1	PLCB1	PLCB2	PLCB3	RHOA	ROCK2	SHC1	SOS1	SRC	STRN
PID_ERA_GENOMIC_PATHWAY	https://www.gsea-msigdb.org/gsea/msigdb/cards/PID_ERA_GENOMIC_PATHWAY.html	ABCA3	ANP32A	AP1B1	APBB1	ATP5PF	AXIN2	BRCA1	C3	CALCOCO1	CCND1	CD82	CEBPB	CHUK	COL18A1	CTSD	DDX17	DDX54	DSCAM	EBAG9	EP300	ESR1	ESR2	GREB1	HDAC1	HDAC4	HSF2	JUN	KLRC3	LCOR	LMO4	MED1	MPG	MTA1	MYC	NCOA1	NCOA2	NCOA3	NCOA7	NCOR1	NCOR2	NDUFV3	NEDD8	NR0B1	NR0B2	NRIP1	PCNA	PDIA2	PGR
PID_ERB_GENOMIC_PATHWAY	https://www.gsea-msigdb.org/gsea/msigdb/cards/PID_ERB_GENOMIC_PATHWAY.html	C3	DDX54	ESR2	NCOA1	NCOA2	NCOA3	NEDD8	NR0B1	NR0B2	SMARCA4	SMARCB1	SMARCE1	UBA3	UBE2M	ZNF14
PID_FAK_PATHWAY	https://www.gsea-msigdb.org/gsea/msigdb/cards/PID_FAK_PATHWAY.html	ACTA1	ACTN1	ARHGAP26	ARHGAP35	ARHGEF11	ARHGEF28	ARHGEF7	ASAP1	BCAR1	BMX	BRAF	CAPN2	CCND1	CRK	DOCK1	ELMO1	ETS1	FYN	GIT2	GRB2	GRB7	ITGA5	ITGAV	ITGB1	ITGB5	JUN	KLF8	MAP2K1	MAP2K4	MAPK1	MAPK8	MAPK8IP3	MAPK9	MMP14	NCK1	NCK2	PAK1	PIK3CA	PIK3R1	PLCG1	PTK2	PTPN21	PXN	RAC1	RAF1	RAP1A	RAP1B	RAPGEF1
PID_FGF_PATHWAY	https://www.gsea-msigdb.org/gsea/msigdb/cards/PID_FGF_PATHWAY.html	AKT1	BGLAP	CAMK2A	CBL	CDH1	CDH2	CTNND1	CTTN	FGF1	FGF17	FGF18	FGF19	FGF2	FGF23	FGF4	FGF6	FGF8	FGF9	FGFR1	FGFR2	FGFR3	FGFR4	FOS	FRS2	GAB1	GRB2	HGF	IL17RD	JUN	KLB	MAPK1	MAPK3	MET	MMP9	NCAM1	PAK4	PDPK1	PIK3CA	PIK3R1	PLAU	PLAUR	PLCG1	PTK2B	PTPN11	RPS6KA1	RUNX2	SDC2	SHC1
PID_FRA_PATHWAY	https://www.gsea-msigdb.org/gsea/msigdb/cards/PID_FRA_PATHWAY.html	ATF4	BGLAP	CCL2	CCNA2	CCND1	CDKN2A	COL1A2	CXCL8	DCN	DMTF1	EP300	FOSL1	FOSL2	GJA1	HMOX1	IL6	ITGB4	IVL	JUN	JUNB	JUND	LAMA3	LIF	MGP	MMP1	MMP2	MMP9	NFATC1	NFATC2	NFATC3	NOS3	PLAU	PLAUR	SP1	THBD	TXLNG	USF2
PID_GLYPICAN_1PATHWAY	https://www.gsea-msigdb.org/gsea/msigdb/cards/PID_GLYPICAN_1PATHWAY.html	APP	BLK	FGF2	FGFR1	FGR	FLT1	FYN	GPC1	HCK	LAMA1	LCK	LYN	NRG1	PLA2G2A	PRNP	SERPINC1	SLIT2	SMAD2	SRC	TDGF1	TGFB1	TGFB2	TGFB3	TGFBR1	TGFBR2	VEGFA	YES1
PID_GMCSF_PATHWAY	https://www.gsea-msigdb.org/gsea/msigdb/cards/PID_GMCSF_PATHWAY.html	CCL2	CISH	CSF2	CSF2RA	CSF2RB	FOS	GAB2	GRB2	HRAS	IKBKB	IRF8	JAK2	KRAS	LYN	MAP2K1	MAP2K2	MAPK1	MAPK3	NRAS	OSM	PIK3CA	PIK3R1	PIM1	PRKACA	PRKACB	PRKACG	PTPN11	RAF1	SHC1	SOS1	STAT1	STAT3	STAT5A	STAT5B	SYK	YWHAZ
PID_HIF1_TFPATHWAY	https://www.gsea-msigdb.org/gsea/msigdb/cards/PID_HIF1_TFPATHWAY.html	ABCB1	ABCG2	ADM	AKT1	ALDOA	ARNT	BHLHE40	BHLHE41	BNIP3	CA9	CITED2	COPS5	CP	CREB1	CREBBP	CXCL12	CXCR4	EDN1	EGLN1	EGLN3	ENG	ENO1	EP300	EPO	ETS1	FECH	FOS	FURIN	GATA2	GCK	HDAC7	HIF1A	HK1	HK2	HMOX1	HNF4A	ID2	IGFBP1	ITGB2	JUN	LDHA	LEP	MCL1	NCOA1	NCOA2	NDRG1	NOS2	NPM1
PID_HIF1A_PATHWAY	https://www.gsea-msigdb.org/gsea/msigdb/cards/PID_HIF1A_PATHWAY.html	ARNT	CDKN2A	COPS5	CUL2	EGLN1	EGLN2	EGLN3	ELOB	ELOC	HIF1A	HIF1AN	HIF3A	HSP90AA1	NAA10	OS9	RACK1	RBX1	TP53	VHL
PID_HIF2PATHWAY	https://www.gsea-msigdb.org/gsea/msigdb/cards/PID_HIF2PATHWAY.html	ABCG2	ADORA2A	APEX1	ARNT	BHLHE40	CITED2	CREBBP	EFNA1	EGLN1	EGLN2	EGLN3	EIF3E	ELK1	ELOB	ELOC	EP300	EPAS1	EPO	ETS1	FLT1	FXN	HIF1AN	KDR	MMP14	PGK1	POU5F1	SERPINE1	SIRT1	SLC11A2	SLC2A1	SP1	TWIST1	VEGFA	VHL
PID_HNF3A_PATHWAY	https://www.gsea-msigdb.org/gsea/msigdb/cards/PID_HNF3A_PATHWAY.html	AP1B1	APOB	AR	ATP5PF	BRCA1	C4BPB	CDKN1B	CEBPB	COL18A1	CREBBP	CYP2C18	DSCAM	EP300	ESR1	FOS	FOXA1	FOXA2	FOXA3	GCG	INS	JUN	KLK3	NCOA3	NDUFV3	NFIA	NFIB	NFIC	NKX3-1	NR2F2	NRIP1	PISD	POU2F1	PRDM15	SCGB1A1	SERPINA1	SFTPA1	SFTPA2	SFTPD	SHH	SOD1	SP1	TFF1	VTN	XBP1
PID_IL5_PATHWAY	https://www.gsea-msigdb.org/gsea/msigdb/cards/PID_IL5_PATHWAY.html	CISH	CSF2RB	GRB2	IL5	IL5RA	JAK2	LYN	PIK3CA	PIK3R1	PIM1	PTPN11	SDCBP	STAT5A	STAT5B
PID_IL8_CXCR1_PATHWAY	https://www.gsea-msigdb.org/gsea/msigdb/cards/PID_IL8_CXCR1_PATHWAY.html	AKT1	ARRB1	ARRB2	CBL	CXCL8	CXCR1	DNM1	FGR	GNA14	GNA15	GNAI2	GNB1	GNG2	GRK2	HCK	LYN	PDPK1	PIK3CG	PIK3R6	PLCB1	PLCB2	PLCB3	PLD1	PRKCA	PRKCB	PRKCE	PRKCG	RAB5A
PID_IL8_CXCR2_PATHWAY	https://www.gsea-msigdb.org/gsea/msigdb/cards/PID_IL8_CXCR2_PATHWAY.html	AKT1	ARRB1	ARRB2	CBL	CXCL8	CXCR2	DNM1	DOCK2	ELMO1	FGR	GNA14	GNA15	GNAI2	GNB1	GNG2	HCK	LYN	PDPK1	PIK3CG	PIK3R6	PLCB1	PLCB2	PLCB3	PLD2	PPP2CA	PPP2R1A	PRKCA	PRKCB	PRKCG	RAB11A	RAB5A	RAB7A	RAC2	VASP
PID_ILK_PATHWAY	https://www.gsea-msigdb.org/gsea/msigdb/cards/PID_ILK_PATHWAY.html	ACTN1	AKT1	ARHGEF6	ARHGEF7	AURKA	CCND1	CDC37	CDC42	CKAP5	CREB1	CTNNB1	DIAPH1	ELMO2	GIT2	GSK3B	HSP90AA1	ILK	ILKAP	IQGAP1	JUN	LIMS1	LIMS2	MYL9	NACA	NCK2	PARP1	PARVA	PARVB	PARVG	PPP1R12A	PPP1R14A	PPP1R14B	PPP1R14C	PXN	RAC1	RHOG	RICTOR	RUVBL1	RUVBL2	SNAI1	TACC3	TNS1	XPO1	ZEB1	ZYX
PID_INTEGRIN_A4B1_PATHWAY	https://www.gsea-msigdb.org/gsea/msigdb/cards/PID_INTEGRIN_A4B1_PATHWAY.html	ABI1	ADAM28	ARF6	BCAR1	CD14	CD81	CRK	DOCK1	FN1	GIT1	IGSF8	ITGA4	ITGB1	JAM2	JAML	MDK	MYH2	PRKACA	PRKACB	PRKAR1A	PRKAR1B	PTK2	PTK2B	PTPRA	PXN	RAC1	SPP1	SRC	THBS1	THBS2	TLN1	VCAM1	YWHAZ
PID_INTEGRIN_A9B1_PATHWAY	https://www.gsea-msigdb.org/gsea/msigdb/cards/PID_INTEGRIN_A9B1_PATHWAY.html	ADAM12	ADAM15	ADAM2	ADAM8	BCAR1	CSF2	CSF2RA	F13A1	FN1	ITGA9	ITGB1	KCNJ15	NOS2	PAOX	PXN	RAC1	SAT1	SPP1	SRC	TGM2	TNC	VCAM1	VEGFA	VEGFC	VEGFD
PID_INTEGRIN_CS_PATHWAY	https://www.gsea-msigdb.org/gsea/msigdb/cards/PID_INTEGRIN_CS_PATHWAY.html	ITGA1	ITGA10	ITGA11	ITGA2	ITGA2B	ITGA3	ITGA4	ITGA5	ITGA6	ITGA7	ITGA8	ITGA9	ITGAD	ITGAE	ITGAL	ITGAM	ITGAV	ITGAX	ITGB1	ITGB2	ITGB3	ITGB4	ITGB5	ITGB6	ITGB7	ITGB8
PID_INTEGRIN3_PATHWAY	https://www.gsea-msigdb.org/gsea/msigdb/cards/PID_INTEGRIN3_PATHWAY.html	CCN1	CD47	COL1A1	COL1A2	COL4A1	COL4A3	COL4A4	COL4A5	COL4A6	EDIL3	F11R	FBN1	FGA	FGB	FGG	FN1	HMGB1	IBSP	ITGA2B	ITGAV	ITGB3	KDR	L1CAM	LAMA4	LAMB1	LAMC1	PDGFB	PDGFRB	PECAM1	PLAU	PLAUR	PVR	SDC1	SDC4	SPHK1	SPP1	TGFBI	TGFBR2	THBS1	THY1	TNC	VEGFA	VTN
PID_INTEGRIN4_PATHWAY	https://www.gsea-msigdb.org/gsea/msigdb/cards/PID_INTEGRIN4_PATHWAY.html	ITGA6	ITGB4	LAMA1	LAMA2	LAMA3	LAMA5	LAMB1	LAMB2	LAMB3	LAMC1	LAMC2
PID_INTEGRIN5_PATHWAY	https://www.gsea-msigdb.org/gsea/msigdb/cards/PID_INTEGRIN5_PATHWAY.html	CCN1	EDIL3	FBN1	FN1	ITGA4	ITGAV	ITGB5	ITGB6	ITGB7	ITGB8	MADCAM1	PLAU	PLAUR	SDC1	TGFBR1	VCAM1	VTN
PID_KIT_PATHWAY	https://www.gsea-msigdb.org/gsea/msigdb/cards/PID_KIT_PATHWAY.html	AKT1	BAD	BCL2	CBL	CREBBP	CRKL	DOK1	EPO	EPOR	FER	FOXO3	GAB1	GRAP2	GRB10	GRB2	GSK3B	HRAS	JAK2	KIT	KITLG	LYN	MAP2K1	MAP2K2	MAP4K1	MAPK3	MAPK8	MATK	MITF	PDPK1	PIK3C2B	PIK3CA	PIK3R1	PTEN	PTPN11	PTPN6	PTPRO	RAF1	RPS6KB1	SH2B2	SH2B3	SHC1	SNAI2	SOCS1	SOS1	SPRED1	SPRED2	STAP1	STAT1
PID_LPA4_PATHWAY	https://www.gsea-msigdb.org/gsea/msigdb/cards/PID_LPA4_PATHWAY.html	ADCY1	ADCY2	ADCY3	ADCY4	ADCY5	ADCY6	ADCY7	ADCY8	ADCY9	CREB1	GNAL	LPAR4	PRKACA	PRKCE	RPS6KA5
PID_LYMPH_ANGIOGENESIS_PATHWAY	https://www.gsea-msigdb.org/gsea/msigdb/cards/PID_LYMPH_ANGIOGENESIS_PATHWAY.html	AKT1	COL1A1	COL1A2	CREB1	CRK	FLT4	FN1	GRB2	ITGA1	ITGA2	ITGA4	ITGA5	ITGB1	MAP2K4	MAPK1	MAPK11	MAPK14	MAPK3	PIK3CA	PIK3R1	RPS6KA1	SHC1	SOS1	VEGFC	VEGFD
PID_LYSOPHOSPHOLIPID_PATHWAY	https://www.gsea-msigdb.org/gsea/msigdb/cards/PID_LYSOPHOSPHOLIPID_PATHWAY.html	ADCY1	ADCY2	ADCY3	ADCY4	ADCY5	ADCY6	ADCY7	ADCY8	ADCY9	ADRA1B	AKT1	ARHGEF1	BCAR1	CASP3	CRK	CXCL8	EGFR	FOS	GAB1	GNA11	GNA12	GNA13	GNA14	GNA15	GNAI1	GNAI2	GNAI3	GNAO1	GNAQ	GNAZ	GNB1	GNG2	GSK3B	HBEGF	HRAS	IL6	JUN	LPAR1	LPAR2	LPAR3	LPAR4	LYN	MAPT	MMP2	MMP9	NFKB1	NFKBIA	PIK3CB
PID_MAPK_TRK_PATHWAY	https://www.gsea-msigdb.org/gsea/msigdb/cards/PID_MAPK_TRK_PATHWAY.html	BRAF	CDK5	CDK5R1	CREB1	EGR1	EHD4	ELK1	FOS	HRAS	KRAS	MAP2K1	MAP2K3	MAP2K5	MAP2K6	MAP3K2	MAPK1	MAPK14	MAPK3	MAPK7	MAPKAPK2	MEF2C	NRAS	NTF3	PRKCD	RAF1	RAP1A	RAP1B	RIT1	RIT2	RPS6KA1	RPS6KA5	RUSC1	SRF	TRPV1
PID_MET_PATHWAY	https://www.gsea-msigdb.org/gsea/msigdb/cards/PID_MET_PATHWAY.html	AKT1	AKT1S1	AKT2	APC	ARF6	ARHGEF4	BAD	BCAR1	CBL	CDC42	CDH1	CRK	CRKL	CTNNA1	CTNNB1	DEPTOR	EGR1	EIF4E	EIF4EBP1	EPS15	ETS1	F2RL2	GAB1	GAB2	GRB2	HGF	HGS	HRAS	INPPL1	JUN	KPNB1	MAP2K1	MAP2K2	MAP2K4	MAP3K1	MAPK1	MAPK3	MAPK8	MET	MLST8	MTOR	MUC20	NCK1	NCK2	NUMB	PAK1	PAK2	PAK4
PID_MTOR_4PATHWAY	https://www.gsea-msigdb.org/gsea/msigdb/cards/PID_MTOR_4PATHWAY.html	AKT1	AKT1S1	ATG13	BNIP3	BRAF	CCNE1	CDK2	CLIP1	CYCS	DDIT4	DEPTOR	EEF2	EEF2K	EIF4A1	EIF4B	EIF4E	EIF4EBP1	FBXW11	HRAS	IKBKB	IRS1	KRAS	MAP2K1	MAP2K2	MAPK1	MAPK3	MAPKAP1	MLST8	MTOR	NRAS	PDCD4	PDPK1	PLD1	PLD2	PML	POLDIP3	PPARGC1A	PRKCA	PRR5	PXN	RAC1	RAF1	RB1CC1	RHEB	RHOA	RICTOR	RPS6KA1	RPS6KB1
PID_MYC_ACTIV_PATHWAY	https://www.gsea-msigdb.org/gsea/msigdb/cards/PID_MYC_ACTIV_PATHWAY.html	ACTL6A	BAX	BCAT1	BIRC5	BMI1	CAD	CCNB1	CCND2	CDC25A	CDCA7	CDK4	CREBBP	DDX18	E2F3	EIF2S1	EIF4A1	EIF4E	EIF4G1	ENO1	EP300	FOSL1	GAPDH	GPAM	HMGA1	HSP90AA1	HSPA4	HSPD1	HUWE1	ID2	IREB2	KAT2A	KAT5	KIR3DL1	LDHA	LIN28B	MAX	MMP9	MTA1	MTDH	MYC	MYCT1	NBN	NCL	NDUFAF2	NME1	NME2	NPM1	ODC1
PID_MYC_PATHWAY	https://www.gsea-msigdb.org/gsea/msigdb/cards/PID_MYC_PATHWAY.html	ACTL6A	AXIN1	CDKN2A	FBXW7	GSK3B	HBP1	KAT2A	KAT5	MAX	MYC	PAK2	PIN1	PML	PPP2CA	PPP2R5A	RUVBL1	RUVBL2	SKP2	SUPT3H	SUPT7L	TAF10	TAF12	TAF9	TRRAP	ZBTB17
PID_NCADHERIN_PATHWAY	https://www.gsea-msigdb.org/gsea/msigdb/cards/PID_NCADHERIN_PATHWAY.html	AXIN1	CAMK2G	CDC42	CDH2	CNR1	CTNNA1	CTNNB1	CTNND1	CTTN	DAGLA	DAGLB	DCTN1	FER	FGFR1	GAP43	GJA1	GRIA2	GSN	JUP	KIF5B	LRP5	MAPK8	MAPRE1	MYL2	PIK3CA	PIK3R1	PIP5K1C	PLCG1	PTPN1	PTPN11	RAC1	RHOA	ROCK1
PID_NECTIN_PATHWAY	https://www.gsea-msigdb.org/gsea/msigdb/cards/PID_NECTIN_PATHWAY.html	AFDN	CDC42	CDH1	CLDN1	CRK	CTNNA1	CTNNB1	F11R	FARP2	IQGAP1	ITGAV	ITGB3	NECTIN1	NECTIN2	NECTIN3	PDGFB	PDGFRB	PIK3CA	PIK3R1	PIP5K1C	PTK2	PTPRM	PVR	RAC1	RAP1A	RAP1B	RAPGEF1	SRC	TLN1	VAV2
PID_NFAT_3PATHWAY	https://www.gsea-msigdb.org/gsea/msigdb/cards/PID_NFAT_3PATHWAY.html	AKAP5	BAD	BCL2	BCL2L1	CABIN1	CAMK4	CASP3	CHP1	CREBBP	CSNK1A1	CSNK2A1	EP300	FKBP1A	FKBP8	GSK3B	KPNA2	KPNB1	MAP3K1	MAP3K8	MAPK14	MAPK3	MAPK8	MAPK9	MEF2D	NFATC1	NFATC2	NFATC3	NR4A1	NUP214	PIM1	PPP3CA	PPP3CB	PPP3R1	PRKACA	PRKCA	PRKCB	PRKCD	PRKCE	PRKCG	PRKCH	PRKCQ	PRKCZ	RAN	RCAN1	RCAN2	SFN	XPO1	YWHAB
PID_NFAT_TFPATHWAY	https://www.gsea-msigdb.org/gsea/msigdb/cards/PID_NFAT_TFPATHWAY.html	BATF3	CASP3	CBLB	CD40LG	CDK4	CSF2	CTLA4	CXCL8	DGKA	E2F1	EGR1	EGR2	EGR3	EGR4	FASLG	FOS	FOSL1	FOXP3	GATA3	GBP3	IFNG	IKZF1	IL2	IL2RA	IL3	IL4	IL5	IRF4	ITCH	JUN	JUNB	MAF	NFATC1	NFATC2	NFATC3	POU2F1	PPARG	PRKCQ	PTGS2	PTPN1	PTPRK	RNF128	SLC3A2	TBX21	TNF
PID_NFKAPPAB_ATYPICAL_PATHWAY	https://www.gsea-msigdb.org/gsea/msigdb/cards/PID_NFKAPPAB_ATYPICAL_PATHWAY.html	ARRB2	BCL3	CSNK2A1	CSNK2A2	CSNK2B	IKBKB	LCK	MAPK14	NFKB1	NFKBIA	PIK3CA	PIK3R1	REL	RELA	SRC	SSPO	SYK
PID_NFKAPPAB_CANONICAL_PATHWAY	https://www.gsea-msigdb.org/gsea/msigdb/cards/PID_NFKAPPAB_CANONICAL_PATHWAY.html	ATM	BCL10	BIRC2	CHUK	CYLD	ERC1	IKBKB	IKBKG	MALT1	NFKB1	NFKBIA	NOD2	PRKCA	RAN	RELA	RIPK2	SSPO	TNF	TNFAIP3	TNFRSF1A	TRAF6	UBE2D3	XPO1
PID_P38_ALPHA_BETA_DOWNSTREAM_PATHWAY	https://www.gsea-msigdb.org/gsea/msigdb/cards/PID_P38_ALPHA_BETA_DOWNSTREAM_PATHWAY.html	ATF1	ATF2	ATF6	CEBPB	CREB1	CSNK2A1	CSNK2A2	CSNK2B	DDIT3	EIF4E	EIF4EBP1	ELK4	ESR1	GDI1	HBP1	HSPB1	JUN	KRT19	KRT8	MAPK11	MAPK14	MAPKAPK2	MAPKAPK3	MAPKAPK5	MEF2A	MEF2C	MITF	MKNK1	NOS2	PLA2G4A	PPARGC1A	PTGS2	RAB5A	RPS6KA4	RPS6KA5	SLC9A1	TP53	USF1
PID_P38_GAMMA_DELTA_PATHWAY	https://www.gsea-msigdb.org/gsea/msigdb/cards/PID_P38_GAMMA_DELTA_PATHWAY.html	CCND1	EEF2K	MAP2K3	MAP2K6	MAP3K20	MAPK12	MAPK13	MAPT	PKN1	SNTA1	STMN1
PID_P38_MK2_PATHWAY	https://www.gsea-msigdb.org/gsea/msigdb/cards/PID_P38_MK2_PATHWAY.html	CDC25B	CREB1	ETV1	HSPB1	LSP1	MAPK11	MAPK14	MAPKAPK2	MAPKAPK3	RAF1	SFN	SRF	TCF3	TH	TSC2	YWHAB	YWHAE	YWHAG	YWHAH	YWHAQ	YWHAZ
PID_P38_MKK3_6PATHWAY	https://www.gsea-msigdb.org/gsea/msigdb/cards/PID_P38_MKK3_6PATHWAY.html	ATM	CAMK2B	CCM2	GADD45A	GADD45B	GADD45G	MAP2K3	MAP2K6	MAP3K1	MAP3K10	MAP3K3	MAP3K4	MAP3K5	MAP3K6	MAP3K7	MAPK11	MAPK14	RAC1	TAB1	TAB2	TAOK1	TAOK2	TAOK3	TRAF2	TRAF6	TXN
PID_P53_DOWNSTREAM_PATHWAY	https://www.gsea-msigdb.org/gsea/msigdb/cards/PID_P53_DOWNSTREAM_PATHWAY.html	AFP	AIFM2	APAF1	APC	ARID3A	ATF3	BAK1	BAX	BBC3	BCL2	BCL2A1	BCL2L1	BCL2L14	BCL2L2	BCL6	BDKRB2	BID	BNIP3L	BTG2	CARM1	CASP1	CASP10	CASP6	CAV1	CCNB1	CCNG1	CCNK	CD82	CDKN1A	CEBPZ	COL18A1	COP1	CREBBP	CSE1L	CTSD	CX3CL1	DDB2	DDIT4	DDX5	DGCR8	DKK1	DROSHA	DUSP1	DUSP5	E2F1	E2F2	E2F3	EDN2
PID_P53_REGULATION_PATHWAY	https://www.gsea-msigdb.org/gsea/msigdb/cards/PID_P53_REGULATION_PATHWAY.html	ABL1	AKT1	ATM	ATR	CCNA2	CCNG1	CDK2	CDKN2A	CHEK1	CHEK2	COP1	CREBBP	CSE1L	CSNK1A1	CSNK1D	CSNK1E	CSNK1G1	CSNK1G2	CSNK1G3	DAXX	DYRK2	E4F1	EP300	FBXO11	GSK3B	HIPK2	HUWE1	KAT2B	KAT5	KAT8	KMT5A	MAPK14	MAPK8	MAPK9	MDM2	MDM4	NEDD8	PIN1	PPM1D	PPP1R13L	PPP2CA	PRKCD	PRMT5	PTPA	RASSF1	RCHY1	RPL11	RPL23
PID_P73PATHWAY	https://www.gsea-msigdb.org/gsea/msigdb/cards/PID_P73PATHWAY.html	ABL1	ADA	AEN	AFP	BAK1	BAX	BBC3	BCL2L11	BIN1	BRCA2	BUB1	BUB3	CASP2	CCNA2	CCNB1	CCNE2	CDK1	CDK2	CDK6	CDKN1A	CHEK1	CLCA2	DCP1B	DEDD	EP300	FAS	FASN	FBXO45	FLOT2	FOXO3	GATA1	GDF15	GRAMD4	HAGH	HEY2	HSF1	IL1RAP	IL4R	ITCH	JAG2	JAK1	KAT5	MAPK11	MAPK14	MDM2	MYC	NDUFS2	NEDD4L
PID_PDGFRA_PATHWAY	https://www.gsea-msigdb.org/gsea/msigdb/cards/PID_PDGFRA_PATHWAY.html	CAV1	CAV3	CRK	CRKL	CSNK2A1	ELK1	FOS	GRB2	IFNG	ITGAV	JAK1	JUN	PDGFRA	PIK3CA	PIK3R1	PLCG1	RAPGEF1	SHB	SHC1	SHF	SOS1	SRF
PID_PDGFRB_PATHWAY	https://www.gsea-msigdb.org/gsea/msigdb/cards/PID_PDGFRB_PATHWAY.html	ABI1	ABL1	ACTA2	ACTN4	ACTR2	ACTR3	AFDN	ARAP1	ARHGAP35	ARHGDIA	ARPC1B	ARPC2	ARPC3	ARPC4	ARPC5	BAIAP2	BCAR1	BLK	BRAF	BRK1	CBL	CRK	CSK	CTTN	CYFIP2	DNM2	DOCK4	DOK1	EIF2AK2	ELK1	EPS8	FGR	FOS	FYN	GAB1	GRB10	GRB2	HCK	HRAS	IQGAP1	ITGAV	ITGB3	JAK2	JUN	JUND	KRAS	KSR1	LCK
PID_PI3K_PLC_TRK_PATHWAY	https://www.gsea-msigdb.org/gsea/msigdb/cards/PID_PI3K_PLC_TRK_PATHWAY.html	AGAP2	AKT1	BAD	CAMK2A	CAMK4	CCND1	CREB1	EGR1	EPB41L1	FOXO3	GAB1	GRB2	GSK3B	HRAS	KRAS	NGF	NRAS	NTRK1	PDPK1	PIK3CA	PIK3R1	PLCG1	PRKCD	SFN	SHC1	SOS1	SRC	STAT5A	TRPC3	TRPV1	YWHAB	YWHAE	YWHAG	YWHAH	YWHAQ	YWHAZ
PID_PRL_SIGNALING_EVENTS_PATHWAY	https://www.gsea-msigdb.org/gsea/msigdb/cards/PID_PRL_SIGNALING_EVENTS_PATHWAY.html	AGT	ATF5	BCAR1	CCNA2	CCNE1	CDK2	CDKN1A	EGR1	ITGA1	ITGB1	MAPK1	MAPK3	PTP4A1	PTP4A2	PTP4A3	RABGGTA	RABGGTB	RAC1	RHOA	RHOC	ROCK1	SRC	TUBA1B
PID_RAC1_PATHWAY	https://www.gsea-msigdb.org/gsea/msigdb/cards/PID_RAC1_PATHWAY.html	ABI1	ABI2	ACTR2	ACTR3	ARHGAP5	ARHGDIA	ARPC1B	ARPC2	ARPC3	ARPC4	ARPC5	ATF2	BAIAP2	BCAR1	BRK1	CDH1	CFL1	CRK	CTNNA1	CTNNB1	CYBA	CYBB	CYFIP2	IQGAP1	IQGAP3	JUN	LIMK1	MAP2K3	MAP2K4	MAP2K6	MAP2K7	MAP3K1	MAP3K11	MAPK14	MAPK8	MAPK9	NCF1	NCF2	NCKAP1	NOX1	NOXA1	NOXO1	PAK1	PAK2	PIP5K1A	PIP5K1B	PIP5K1C	PLCB2
PID_RAC1_REG_PATHWAY	https://www.gsea-msigdb.org/gsea/msigdb/cards/PID_RAC1_REG_PATHWAY.html	ABI1	ABR	ARHGAP1	ARHGAP17	ARHGAP9	ARHGDIA	ARHGEF2	ARHGEF25	ARHGEF6	ARHGEF7	BCR	CHN1	CHN2	DEF6	DOCK1	DOCK2	DOCK6	ELMO1	EPS8	KALRN	MCF2	NGEF	PREX1	PREX2	RAC1	RACGAP1	RALBP1	RAP1GDS1	RASGRF1	RASGRF2	SOS1	SPATA13	TIAM1	TIAM2	TRIO	VAV1	VAV2	VAV3
PID_REELIN_PATHWAY	https://www.gsea-msigdb.org/gsea/msigdb/cards/PID_REELIN_PATHWAY.html	AKT1	ARHGEF2	CBL	CDK5	CDK5R1	CRKL	DAB1	FYN	GRIN2A	GRIN2B	GSK3B	ITGA3	ITGB1	LRP8	LRPAP1	MAP1B	MAP2K7	MAP3K11	MAPK8	MAPT	NCK2	PAFAH1B1	PIK3CA	PIK3R1	RAP1A	RAPGEF1	RELN	VLDLR
PID_RET_PATHWAY	https://www.gsea-msigdb.org/gsea/msigdb/cards/PID_RET_PATHWAY.html	BCAR1	CREB1	CRK	DOK1	DOK4	DOK5	DOK6	FRS2	GAB1	GDNF	GFRA1	GRB10	GRB2	GRB7	HRAS	IRS1	IRS2	JUN	MAPK1	MAPK3	MAPK8	NCK1	PDLIM7	PIK3CA	PIK3R1	PRKACA	PRKCA	PTK2	PTPN11	PXN	RAC1	RAP1A	RASA1	RET	RHOA	SHANK3	SHC1	SOS1	SRC
PID_RHOA_PATHWAY	https://www.gsea-msigdb.org/gsea/msigdb/cards/PID_RHOA_PATHWAY.html	ACTA1	ATF2	CCN1	CDC42	CDKN1B	CFL1	CIT	DIAPH1	EZR	F2RL2	FOS	ITGB1	JUN	LIMK1	LIMK2	MAP2K3	MAP2K4	MAP2K6	MAPK12	MAPK8	MRTFA	MSN	MYL2	PARD6A	PIP5K1A	PIP5K1B	PIP5K1C	PKN1	PKN2	PLD1	PLD2	PPP1R12A	PRKCZ	PTEN	RDX	RHOA	ROCK1	ROCK2	SCAI	SH3GL2	SLC9A1	SLC9A3	SRF	TLN1	VCL
PID_RHOA_REG_PATHWAY	https://www.gsea-msigdb.org/gsea/msigdb/cards/PID_RHOA_REG_PATHWAY.html	ABR	AKAP13	ARAP1	ARAP3	ARHGAP35	ARHGAP4	ARHGAP5	ARHGAP6	ARHGAP8	ARHGAP9	ARHGDIA	ARHGDIB	ARHGDIG	ARHGEF1	ARHGEF10	ARHGEF10L	ARHGEF11	ARHGEF12	ARHGEF15	ARHGEF17	ARHGEF18	ARHGEF2	ARHGEF25	ARHGEF28	ARHGEF3	ARHGEF5	BCR	CDKN1B	DEF6	DLC1	ECT2	FARP1	MCF2	MCF2L	MYO9B	NET1	NGEF	OBSCN	OPHN1	PLEKHG6	RHOA	SRGAP1	TRIO	VAV1	VAV2	VAV3
PID_S1P_META_PATHWAY	https://www.gsea-msigdb.org/gsea/msigdb/cards/PID_S1P_META_PATHWAY.html	ABCC1	GNA11	GNA12	GNA13	GNA14	GNA15	GNAI1	GNAI2	GNAI3	GNAO1	GNAQ	GNAZ	S1PR1	S1PR2	S1PR3	S1PR4	S1PR5	SGPL1	SGPP1	SPHK1	SPHK2
PID_S1P_S1P1_PATHWAY	https://www.gsea-msigdb.org/gsea/msigdb/cards/PID_S1P_S1P1_PATHWAY.html	ABCC1	GNAI1	GNAI2	GNAI3	GNAO1	GNAZ	ITGAV	ITGB3	KDR	MAPK1	MAPK3	PDGFB	PDGFRB	PLCB2	PLCG1	PTGS2	RAC1	RHOA	S1PR1	SPHK1	VEGFA
PID_S1P_S1P4_PATHWAY	https://www.gsea-msigdb.org/gsea/msigdb/cards/PID_S1P_S1P4_PATHWAY.html	CDC42	GNA12	GNA13	GNAI1	GNAI2	GNAI3	GNAO1	GNAZ	MAPK1	MAPK3	PLCG1	RHOA	S1PR4	S1PR5
PID_SYNDECAN_2_PATHWAY	https://www.gsea-msigdb.org/gsea/msigdb/cards/PID_SYNDECAN_2_PATHWAY.html	BAX	CASK	CASP3	CAV2	CSF2	CXCL8	EPB41	EPHB2	EZR	FN1	HRAS	ITGA2	ITGA5	ITGB1	KNG1	LAMA1	LAMA3	MAPK1	MAPK3	MAPK8	MMP2	NF1	PRKACA	PRKCD	RACK1	RASA1	RHOA	SDC2	SDCBP	SRC	TGFB1	TNFRSF13B	TRAPPC4
PID_SYNDECAN_4_PATHWAY	https://www.gsea-msigdb.org/gsea/msigdb/cards/PID_SYNDECAN_4_PATHWAY.html	ACTN1	ADAM12	CCL5	CXCL12	CXCR4	DNM2	F2	FGF2	FGF6	FGFR1	FN1	FZD7	GIPC1	ITGA5	ITGB1	LAMA1	LAMA3	MDK	MMP9	NUDT16L1	PLG	PRKCA	PRKCD	PTK2	RAC1	RHOA	SDC4	SDCBP	TFPI	THBS1	TNC	TNFRSF13B
PID_TGFBR_PATHWAY	https://www.gsea-msigdb.org/gsea/msigdb/cards/PID_TGFBR_PATHWAY.html	ARRB2	AXIN1	BAMBI	CAMK2A	CAV1	CCN2	CTNNB1	DAB2	DACT2	DAXX	DYNLRB1	EIF2A	FKBP1A	GRB2	ITCH	MAP3K7	NEDD4L	OCLN	PARD6A	PDPK1	PML	PPP1CA	PPP1R15A	PPP2CA	PPP2CB	PPP2R2A	RHOA	RNF111	RPS6KB1	SHC1	SKIL	SMAD2	SMAD3	SMAD4	SMAD7	SMURF1	SMURF2	SOS1	SPTBN1	STRAP	TAB1	TAB2	TGFB1	TGFB2	TGFB3	TGFBR1	TGFBR2	TGFBR3
PID_THROMBIN_PAR1_PATHWAY	https://www.gsea-msigdb.org/gsea/msigdb/cards/PID_THROMBIN_PAR1_PATHWAY.html	AKAP13	ARHGDIA	ARHGEF1	ARRB1	DNM1	DNM2	F2	F2R	F2RL2	GNA11	GNA12	GNA13	GNA14	GNA15	GNAI1	GNAI2	GNAI3	GNAO1	GNAQ	GNAZ	GNB1	GNG2	GRK3	MYL2	NOS3	PIK3CA	PIK3R1	PKN1	PLCB1	PLCB2	PLCB3	PRKCA	PRKCB	PRKCD	PRKCG	RHOA	ROCK1	ROCK2	SNX1	SNX2	TRPC6	VASP	ZYX
PID_TOLL_ENDOGENOUS_PATHWAY	https://www.gsea-msigdb.org/gsea/msigdb/cards/PID_TOLL_ENDOGENOUS_PATHWAY.html	AC093012.1	BGN	CD14	CHUK	HMGB1	HSPD1	IKBKB	IKBKG	IRAK1	IRAK2	LY96	MYD88	RHOA	S100A8	S100A9	SFTPA1	TICAM1	TIRAP	TLR1	TLR2	TLR3	TLR4	TLR6	VCAN
[truncated: 287 more rows]
[truncated: 1,065 more columns]

## Sheet: geneset_Oncogenic
BIOCARTA_AGR_PATHWAY	https://www.gsea-msigdb.org/gsea/msigdb/cards/BIOCARTA_AGR_PATHWAY.html	ACTA1	AGRN	ARHGEF6	CDC42	CHRM1	CHRNA1	CTTN	DAG1	DMD	DVL1	EGFR	GIT2	ITGB1	JUN	LAMA2	LAMA3	LAMA4	MAPK1	MAPK3	MAPK8	MUSK	NRG1	NRG2	NRG3	PAK1	PAK2	PAK3	PAK4	PAK5	RAC1	RAPSN	SP1	UTRN
[truncated: 637 more rows]
[truncated: 1,065 more columns]

[truncated: 2 more sheets: geneset_protumor, geneset_TumorSuppressive]
